# Supplementary material for: Biogeography and ecological functions of underestimated CPR and DPANN in acid mine drainage sediments
Source: mBio. 2025 Apr 29;16(6):e00705-25. doi: 10.1128/mbio.00705-25 (PMC12153355; doi:10.1128/mbio.00705-25)
Supplement: Supplemental tables, part 1 — Tables S1 to S6. [file mbio.00705-25-s0002.xlsx]

## Sheet: Table S1
Table S1. Mineral type, geographic and environmental information for 90 AMD sediment samples
sample	mining site	Province	mineral type	Accession number	Geographical locations		Climatic variables		physicochemical factors
					longitude	Latitude	MAT	MAP	pH	EC (mS/cm)	Ferrous (g/kg）	Ferric (g/kg)	Fe (g/kg)	Zn (mg/kg)	Cu (mg/kg)	Mn (mg/kg)	Cd (mg/kg)	Pb (mg/kg)	TOC (g/kg)	Sulphate (g/kg)	TN (g/kg)	TP(g/kg)	AP (mg/kg)
BP4	Banpo (BP)	Guizhou	Antimony	SRX9601732	107.619	25.8098	15.7	1325	2.4	2.86	0.698765	2.78072	98.2798	44.2355	28.4929	152.241	0.141573	45.2806	24.3266	3.56587	0.0895	5.1877	0.03205
BP5	Banpo (BP)	Guizhou	Antimony	SRX9608819	107.619	25.8095	15.7	1325	2.52	2.38	0.358143	3.51733	97.2809	55.0951	28.2911	151.262	0.217845	15.4752	46.2525	3.9229	0.0659	6.6819	0.19027
BP6	Banpo (BP)	Guizhou	Antimony	SRX13381879	107.618	25.8095	15.7	1325	2.46	2.63	0.342939	4.23253	86.5684	26.5051	23.2379	143.117	0.0896231	26.1949	32.7861	4.29953	0.0851	1.7085	0.06677
BP7	Banpo (BP)	Guizhou	Antimony	SRX9616713	107.619	25.8094	15.7	1325	2.43	2.46	0.262783	3.71271	72.8196	30.4609	25.048	142.313	0.0725876	17.3598	44.4631	3.97953	0.0158	2.0875	0.10131
BP8	Banpo (BP)	Guizhou	Antimony	SRX9616712	107.619	25.8099	15.7	1325	3.45	2.37	0.308747	2.92791	91.8256	62.729	81.3284	138.928	0.0256027	35.7308	47.6897	3.81062	0.105	2.0249	0.10927
BP9	Banpo (BP)	Guizhou	Antimony	SRX9616715	107.618	25.8098	15.7	1325	2.46	2.68	0.269929	3.90075	91.1592	37.9044	28.0179	155.402	0.0223805	29.9716	34.795	4.49799	0.0984	1.8883	0.08729
DBS1-1	Dabaoshan plot1 (DBS1)	Guangdong	Pyrite-Copper	SRX9608778	113.745	24.5538	18.5	1753	2.21	0.824	0.022	0.436	82.6183	606.575	4292.3	459.425	8.70317	96.827	24.5046	5.04587	0.2275	0.7117	1e-05
DBS1-2	Dabaoshan plot1 (DBS1)	Guangdong	Pyrite-Copper	SRX9608781	113.745	24.5565	18.5	1753	2.1	0.95	0.031	0.956	99.5801	589.825	4405.55	459.925	4.59682	240.006	27.0632	7.44035	0.0983	0.7306	0.04006
DBS1-3	Dabaoshan plot1 (DBS1)	Guangdong	Pyrite-Copper	SRX9616716	113.745	24.5595	18.7	1738	1.87	1.216	0.086	2.689	103.393	601.78	4350.25	449.82	5.4	157.73	35.3	5.62745	0.1975	0.596	0.0681
DBS2-1	Dabaoshan plot2 (DBS2)	Guangdong	Pyrite-Copper	SRX9608779	113.745	24.552	18.5	1753	2.42	0.378	0.0774707	0.127787	119.603	671.325	801.3	197.625	3.20057	1354.2	4.21264	14.1872	0.3	0.5988	0.06009
DBS2-4	Dabaoshan plot2 (DBS2)	Guangdong	Pyrite-Copper	SRX9616714	113.745	24.5519	18.5	1753	2.46	0.4	0.0457057	0.248575	102.425	515.075	703.6	198.425	2.45897	1748.85	5.0467	13.5253	0.0578	0.6195	0.06009
DBS2-5	Dabaoshan plot2 (DBS2)	Guangdong	Pyrite-Copper	SRX9608780	113.746	24.5524	18.5	1753	2.69	0.422	0.0939857	1.30134	93.7478	674.825	779.05	352.425	3.85062	859.663	6.78919	13.7155	0.0849	0.522	0.02804
DS3	Dashan (DS)	Guangxi	Tin-Zinc	SRX9616748	107.503	25.1496	17.3	1393	2.47	7.27	0.268	1.954	116.197	4952.57	597.95	592.175	72.1219	621.173	65.2878	7.75973	0.4827	10.4311	0.29182
DS4	Dashan (DS)	Guangxi	Tin-Zinc	SRX9631502	107.503	25.1495	17.3	1393	3.01	2.28	0.197	1.773	55.2715	3187.57	503.05	1023.02	24.8769	1223.34	85.7216	5.96527	1.108	6.0067	0.23671
DX1	Dexing (DX)	Jiangxi	Copper	SRX9631615	117.728	29.0025	16.6	1849	3.08	8.39	0.076	2.3	171.292	50.225	1190.85	322.975	0.0306667	81.7577	76.6332	30.9356	1.76	7.415	0.11517
DX2	Dexing (DX)	Jiangxi	Copper	SRX9608782	117.728	29.0021	16.6	1849	2.79	8.09	0.085	2.879	164.964	91.225	650.05	308.075	0.0306667	135.968	64.6	23.1453	2.9383	14.5433	0.46824
DX4	Dexing (DX)	Jiangxi	Copper	SRX9603887	117.728	29.0025	16.6	1849	2.88	9.5	0.074	2.414	176.099	190.875	1037.4	403.375	0.0512667	94.6323	72.8788	54.5314	3.205	18.3756	0.1135
Fk1	Fankou (FK)	Guangdong	Lead-Zinc	SRX9623310	113.663	25.049	20.3	1504	3.06	2.9	0.909078	0.0879495	259.229	6568.57	451.141	133.199	4.43938	8020.25	35.79	15.7363	0.0771	0.6246	0.0681
Fk2	Fankou (FK)	Guangdong	Lead-Zinc	SRX9636477	113.664	25.049	20.3	1504	2.49	2.16	0.053516	1.0863	360.241	503.881	179.672	14.752	4.19978	11537.4	81.95	18.1682	1.0174	3.0566	0.1302
Fk3	Fankou (FK)	Guangdong	Lead-Zinc	SRX9634734	113.664	25.0491	20.3	1504	5.45	2.88	1.34083	3.62992	206.244	10678.5	423.916	556.047	0.893684	11476.9	52.2727	15.78	0.0535	2.151	0.02804
Fk4	Fankou (FK)	Guangdong	Lead-Zinc	SRX9624008	113.664	25.049	20.3	1504	2.99	3.1	0.752012	0.0963089	205.629	4748.51	515.89	60.6768	0.0372683	7452.65	32.4384	14.581	0.05	1.9383	0.48068
Fk5	Fankou (FK)	Guangdong	Lead-Zinc	SRX9634733	113.663	25.0498	20.3	1504	2.61	3.24	0.947278	0.13682	171.017	3479.26	750.688	22.0847	0.140826	15840.4	29.1225	17.1049	0.081	1.6106	0.16023
HSP1	Huangshaping (HSP)	Hunan	Lead-Zinc	SRX9636478	112.706	25.6777	18.2	1446	2.81	3.51	0.051	0.554	36.651	690.825	149.85	447.975	5.89612	65.926	24.1459	5.80534	0.32	1.1994	0.53076
HSP2	Huangshaping (HSP)	Hunan	Lead-Zinc	SRX9634746	112.707	25.6786	18.2	1446	2.83	3.36	0.134	0.47	32.6779	647.325	121.8	453.575	2.21662	347.418	32.6847	5.34225	0.5092	1.2789	0.15522
JA1	Jiuan (JA)	Guizhou	Polymetallic	SRX9617765	106.57	26.5234	15.7	1216	2.4	2.86	0.40654	16.9031	154.614	3.40038	1.68822	18.8398	0.0307232	0.573228	25.202	31.7066	1.0355	0.7485	0.24006
JA2	Jiuan (JA)	Guizhou	Polymetallic	SRX9634748	106.571	26.5234	15.7	1216	2.52	2.38	0.406418	20.2969	158.888	9.75309	2.30864	16.3642	0.00775309	0.546593	34.0101	17.3566	1.8868	2.3745	0.22571
JA3	Jiuan (JA)	Guizhou	Polymetallic	SRX9634747	106.571	26.5235	15.7	1216	2.46	2.63	0.33404	18.6245	164.563	1.13527	3.32126	17.8442	0.0721498	0.0146377	29.54	17.543	0.9278	1.8447	0.04762
JA4	Jiuan (JA)	Guizhou	Polymetallic	SRX9634750	106.571	26.5234	15.7	1216	2.43	2.46	0.333276	15.7447	132.204	15	3.69617	13.0084	0.761268	0.660813	28.608	17.62	1.0111	2.0458	0.21253
JA5	Jiuan (JA)	Guizhou	Polymetallic	SRX9636531	106.571	26.5236	15.7	1216	3.45	2.37	0.341438	14.0413	128.231	11.3983	31.3023	14.9126	0.0560315	5.80121	40.1194	14.6973	0.5478	1.6736	0.11093
JA6	Jiuan (JA)	Guizhou	Polymetallic	SRX9646376	106.571	26.5249	15.7	1216	2.46	2.68	0.398164	18.3219	309.4	0.170898	2.67334	21.991	0.0606689	1.35591	38.797	16.318	0.957	2.2717	1e-05
LL2	Longli (LL)	Guizhou	Polymetallic	SRX9646370	106.979	26.3849	14	1287	2.79	2.56	0.573271	19.5967	165.029	18.1553	17.3665	16.79	0.0766748	1.40367	44.5297	16.7393	0.9249	0.862	0.02672
LL3	Longli (LL)	Guizhou	Polymetallic	SRX9639058	106.98	26.385	14	1287	2.82	2.41	0.468213	22.5253	149.933	36.4634	9.9878	13.7256	0.0923171	0.941268	46.9804	33.7151	1.0804	0.9485	0.08013
LL4	Longli (LL)	Guizhou	Polymetallic	SRX9646372	106.979	26.3848	14	1287	2.85	2.67	0.605493	17.197	152.834	19.312	7.48157	17.6843	0.0700983	3.05017	63.5644	23.9776	1.2533	0.8269	0.14949
LL6	Longli (LL)	Guizhou	Polymetallic	SRX9646371	106.979	26.384	14	1287	3.13	2.3	0.1979	5.48031	57.2856	773.123	521.554	310.221	1.57866	1811.74	6.46269	24.9776	0.062	0.5752	0.02672
LL7	Longli (LL)	Guizhou	Polymetallic	SRX9654423	106.979	26.3853	14	1287	3.26	2.67	0.643119	16.5282	137.045	16.1864	7.84102	24.5857	0.104155	1.49498	103.3	25.9776	0.2159	0.7367	0.21367
LSA1	Longshenao (LSA)	Guangxi	Polymetallic	SRX9617719	107.569	24.8337	18.9	1410	2.53	3.56	0.125	1.865	136.509	2176.57	378	175.325	10.8823	4648.05	131.422	7.30065	1.1809	9.3599	0.10415
LSA2	Longshenao (LSA)	Guangxi	Polymetallic	SRX9623276	107.569	24.834	18.9	1410	2.54	3.08	0.107	1.627	139.091	2402.07	135.45	168.725	12.1137	3209.01	75.7627	6.30926	1.2031	9.7261	0.06009
LSA3	Longshenao (LSA)	Guangxi	Polymetallic	SRX9623309	107.57	24.8343	18.9	1410	2.51	3.3	0.147	1.796	157.849	2844.57	136.9	202.175	13.6015	5598.65	71.3122	6.37759	1.6034	9.9761	0.0681
LSA4	Longshenao (LSA)	Guangxi	Polymetallic	SRX9623275	107.569	24.8331	19.1	1408	2.53	3.32	0.097	1.446	130.775	2967.57	156.3	194.725	14.7872	5115.64	161.063	7.3865	1.5621	9.9761	0.10015
LSA5	Longshenao (LSA)	Guangxi	Polymetallic	SRX9623308	107.569	24.835	18.9	1410	2.56	3.23	0.109	1.592	113.356	2904.07	153.1	224.475	14.5858	6145.99	89.5279	6.45449	1.5034	10.2078	0.19628
MAS1	Maanshan (MAS)	Anhui	Magnetite	SRX9624527	118.627	31.6772	15.6	1110	2.62	3.38	0.079	0.749	83.711	115.913	131.15	433.675	0.0302167	97.5065	29.1476	4.83134	0.4348	3.0456	0.19227
MAS2	Maanshan (MAS)	Anhui	Magnetite	SRX9654434	118.628	31.678	15.6	1110	2.8	3.68	0.091	0.694	96.6257	62.2147	113.55	403.125	0.24796	24.3612	24.3665	5.19361	0.3971	4.1872	0.32446
MAS3	Maanshan (MAS)	Anhui	Magnetite	SRX9654425	118.628	31.6778	15.6	1110	2.58	4.3	0.133	1.394	134.493	57.7352	102.8	376.575	0.241708	29.2635	28.3415	9.56156	0.5659	5.3822	0.15222
MAS4	Maanshan (MAS)	Anhui	Magnetite	SRX9654435	118.627	31.6772	15.6	1110	2.61	3.75	0.054	0.616	46.9829	69.4611	131.15	407.925	0.252061	24.5838	33.7403	5.67619	0.1159	3.0367	0.13219
MAS5	Maanshan (MAS)	Anhui	Magnetite	SRX9654437	118.628	31.678	15.6	1110	2.67	3.11	0.055	0.7	75.8612	83.2274	105.3	303.025	0.259356	38.1635	42.7565	5.91705	1.5525	2.7778	0.06009
SKS1	Shuikoushan (SKS)	Hunan	Lead-Zinc	SRX9623992	112.608	26.5339	18.4	1402	3.37	3.14	0.054	0.448	268.364	3989.57	516.75	169.525	23.5127	1278.08	82.3333	6.9264	0.2333	0.3656	0.09213
SKS3	Shuikoushan (SKS)	Hunan	Lead-Zinc	SRX9647030	112.608	26.534	18.4	1402	6.09	2.51	0.012	0.265	227.038	3599.57	440.55	758.325	24.5106	2547.21	83.4466	5.18524	0.4158	0.5839	0.03606
SKS4	Shuikoushan (SKS)	Hunan	Lead-Zinc	SRX9654436	112.607	26.5345	18.4	1402	6.8	2.4	0.022	0.512	94.7746	9726.58	661.2	965.175	651.215	1718.94	108.01	5.8789	0.1242	0.455	0.01603
SKS5	Shuikoushan (SKS)	Hunan	Lead-Zinc	SRX9654439	112.608	26.5337	18.4	1402	2.85	2.91	0.036	0.238	204.431	2533.07	342.45	74.975	17.0945	820.448	64.802	3.83134	0.2042	0.2761	0.18157
TL1-1	Tongling plot1 (TL1)	Anhui	Copper	SRX9656251	117.99	30.9404	16.5	1263	2.54	5.2	0.057	0.312	164.86	1328.08	886.85	905.975	6.28607	935.988	59.5475	10.5017	0.728	1.2972	0.05608
TL1-2	Tongling plot1 (TL1)	Anhui	Copper	SRX9654935	117.99	30.9405	16.5	1263	2.49	6.11	0.06	0.563	147.285	1273.58	782.65	1128.97	7.02767	1319.31	100.647	18.5343	0.4067	1.2711	0.12418
TL1-3	Tongling plot1 (TL1)	Anhui	Copper	SRX9668541	117.989	30.9408	16.5	1263	2.56	8.23	0.036	0.612	120.015	1484.08	1025.9	2134.93	8.11722	1086.42	87.6959	60.6477	1.8583	1.315	0.05608
TL1-4	Tongling plot1 (TL1)	Anhui	Copper	SRX9654936	117.989	30.94	16.5	1263	2.7	8.15	0.04	0.693	107.995	1869.08	1060.4	2306.93	9.92547	1635.57	55.3398	42.1914	1.2623	1.2794	0.02003
TL1-5	Tongling plot1 (TL1)	Anhui	Copper	SRX9667816	117.99	30.9405	16.5	1263	2.5	4.48	0.04	0.717	127.422	1198.58	785.85	1010.27	4.84402	1422.62	110.304	16.9932	0.1476	1.565	0.08813
TL2-1	Tongling plot2 (TL2)	Anhui	Copper	SRX9667817	117.992	30.9454	16.4	1261	2.58	3.46	0.035	0.74	114.008	264.925	1306.7	311.525	0.465467	992.941	20.1553	7.88233	0.1685	1.1743	0.1402
TL2-2	Tongling plot2 (TL2)	Anhui	Copper	SRX9667818	117.993	30.9455	16.4	1261	2.62	3.31	0.032	0.666	106.118	251.175	1742.3	379.525	0.424267	813.74	26.9397	7.96822	0.1833	2.4656	0.18026
TL2-3	Tongling plot2 (TL2)	Anhui	Copper	SRX9677116	117.993	30.9458	16.4	1261	2.6	3.45	0.034	0.598	140.887	248.575	1713.5	373.125	0.438917	423.171	18.3074	23.6368	0.093	1.458	0.31545
TL2-4	Tongling plot2 (TL2)	Anhui	Copper	SRX9668763	117.992	30.946	16.4	1261	2.55	3.69	0.038	0.726	136.544	251.075	1699.1	383.225	0.393167	868.79	26.011	59.2863	0.1945	1.4473	0.28643
TL2-5	Tongling plot2 (TL2)	Anhui	Copper	SRX9669578	117.994	30.9455	16.4	1261	2.57	3.02	0.038	0.734	123.354	276.875	1426	328.775	0.493867	677.811	19.3434	7.85888	0.535	2.8905	0.17025
WH1	Wuhu (WH)	Anhui	Polymetallic	SRX9668709	118.256	31.0826	16.4	1220	2.83	2.87	0.15629	3.21167	310.417	51.7996	581.75	184.925	0.00226667	77.1361	59.1743	4.5785	0.004	4.107	0.15728
WH2	Wuhu (WH)	Anhui	Polymetallic	SRX9668778	118.257	31.0828	16.4	1220	2.96	3.04	0.403512	5.69362	284.863	53.2362	603.35	188.875	0.136417	69.0931	67.24	8.98947	0.048	2.6997	0.30146
WH3	Wuhu (WH)	Anhui	Polymetallic	SRX9669576	118.257	31.082	16.4	1220	2.94	2.78	0.206352	2.28522	185.434	41.8309	584.65	153.825	0.1926	79.7697	62.6768	4.48473	0.013	2.2507	0.39243
WH4	Wuhu (WH)	Anhui	Polymetallic	SRX9733484	118.256	31.083	16.4	1220	4.66	2.53	0.334323	8.81862	216.878	58.0451	678.05	298.775	0.211047	55.7259	40.0052	4.30786	0.2417	7.0572	0.15522
WH5	Wuhu (WH)	Anhui	Polymetallic	SRX9733593	118.257	31.0829	16.4	1220	2.77	3.44	0.360373	7.56612	270.682	35.5708	580.7	176.125	0.0105167	67.7115	51.4831	6.18826	0.0581	4.306	0.19221
WY1	Wuyi (WY)	Guangxi	Polymetallic	SRX9728448	107.501	25.148	17.3	1393	3.95	1.707	0.369279	18.4981	289.392	486.075	400.3	299.075	3.01287	97.0535	38.3153	18.2883	0.6137	2.43	0.03299
WY2	Wuyi (WY)	Guangxi	Polymetallic	SRX9672700	107.501	25.1482	17.3	1393	4.3	1.487	0.300536	15.6415	387.766	472.075	457.8	275.425	2.88472	56.5015	39.005	18.53	0.3194	2.2339	0.23224
WY3	Wuyi (WY)	Guangxi	Polymetallic	SRX9673762	107.5	25.1485	17.3	1393	3.92	1.43	0.363219	23.3769	353.101	402.075	461.75	265.875	2.64667	71.952	32.698	18.1247	0.3529	2.3678	0.02647
WY4	Wuyi (WY)	Guangxi	Polymetallic	SRX13381059	107.501	25.149	17.3	1393	4.37	1.885	0.378541	23.7059	344.894	486.575	387.75	343.375	3.36997	42.682	37.613	26.2012	0.4067	1.3061	0.20549
WY5	Wuyi (WY)	Guangxi	Polymetallic	SRX9729686	107.501	25.1479	17.3	1393	4.29	1.558	0.275414	17.9618	304.02	560.075	581.4	264.525	3.76822	82.917	35.8045	17.2894	0.4743	2.1178	0.17912
YF1	Yunfu (YF)	Guangdong	Pyrite	SRX9639860	112.014	22.9648	20.9	1630	2.69	1.91	0.878415	33.1426	176.164	128.825	34.85	360.375	0.0938667	317.513	54.1096	6.33025	0.3675	2.1128	0.27639
YF2	Yunfu (YF)	Guangdong	Pyrite	SRX9640136	112.015	22.9641	20.9	1630	2.53	3.01	0.498838	3.94271	170.965	68.825	25.9	213.325	0.0293167	398.618	36.8367	6.71583	0.1283	0.6733	0.08813
YF3	Yunfu (YF)	Guangdong	Pyrite	SRX9646375	112.014	22.9644	20.9	1630	2.82	1.667	0.844119	1.11747	212.247	98.525	21.95	139.225	0.0224167	420.818	62.2099	6.96975	0.0433	0.3956	0.17225
YF4	Yunfu (YF)	Guangdong	Pyrite	SRX9646373	112.015	22.9651	20.9	1630	2.57	3.11	0.65913	2.37355	168.812	65.025	29.1	327.225	0.0105167	397.258	54.8963	8.08312	0.3782	0.455	0.19628
YF5	Yunfu (YF)	Guangdong	Pyrite	SRX9646374	112.015	22.964	20.9	1630	2.89	1.726	1.22271	0.223561	226.117	31.075	21.95	87.975	0.180122	549.498	61.5226	5.22888	0.0417	0.3161	0.1402
YP1	Yongping (YP)	Jiangxi	Copper	SRX9639056	117.767	28.1911	18.5	1792	2.72	2.55	0.138769	4.77982	229.948	90.025	916.3	106.575	0.0943167	47.122	18.984	28.4643	0.48	2.0833	0.08012
YP2	Yongping (YP)	Jiangxi	Copper	SRX9639055	117.767	28.1912	18.5	1792	2.79	1.944	0.104609	4.75028	188.546	92.125	882.15	167.625	0.0970667	42.682	11.8268	36.9042	0.3358	1.4478	0.09257
YP3	Yongping (YP)	Jiangxi	Copper	SRX9639057	117.767	28.1917	18.3	1815	2.82	1.913	0.165025	4.98514	225.406	152.725	992.85	103.675	0.0782667	51.472	23.8624	37.6471	0.3583	2.0139	0.23702
YP4	Yongping (YP)	Jiangxi	Copper	SRX9639059	117.767	28.1914	18.5	1792	2.93	2.51	0.164992	4.09043	151.768	276.475	1292.4	189.675	0.317267	232.893	18.0515	53.3728	0.4217	1.8844	0.00401
YP5	Yongping (YP)	Jiangxi	Copper	SRX9639518	117.767	28.191	18.5	1792	2.94	1.509	0.232763	4.9291	197.128	212.775	1546.1	168.725	0.135067	99.183	16.7783	36.1344	0.2408	1.5472	0.07611
YS1	Yinshan (YS)	Jiangxi	Lead-Zinc	SRX9636467	117.601	28.9778	17.5	1790	2.84	2.42	0.575291	30.5452	100.878	487.325	488.7	1187.12	2.15222	515.375	34.465	10.2514	0.9775	1.9739	1.06707
YS2	Yinshan (YS)	Jiangxi	Lead-Zinc	SRX9636479	117.602	28.9779	17.5	1790	3.03	2.158	0.369426	23.0378	107.509	440.325	548	1295.97	1.95082	756.423	37.3043	9.5555	1.0333	1.865	0.02003
YS3	Yinshan (YS)	Jiangxi	Lead-Zinc	SRX9636472	117.602	28.9771	17.5	1790	2.75	2.38	0.577415	31.3282	99.0239	589.075	758.55	568.525	2.19342	639.523	32.5708	12.904	1.0067	2.4906	0.02003
YS4	Yinshan (YS)	Jiangxi	Lead-Zinc	SRX9636473	117.602	28.977	17.5	1790	2.82	2.53	0.607902	31.488	77.0889	461.325	684.55	555.525	1.68987	593.308	31.8667	10.3015	0.9492	2.4306	0.27653
YS5	Yinshan (YS)	Jiangxi	Lead-Zinc	SRX9636474	117.601	28.9772	17.5	1790	2.95	1.791	0.514495	26.9212	85.1671	469.575	740.95	571.725	1.76767	746.003	18.1157	7.10106	0.9367	2.3511	0.9293
ZJ1	Zhijin (ZJ)	Guizhou	Polymetallic	SRX9631448	105.728	26.5995	14.8	1198	1.46	2.18	0.00558235	2.29674	65.334	146.1	456.56	40.798	2.01685	138.732	18.6618	12.3379	0.1329	0.3082	0.02404
ZJ2	Zhijin (ZJ)	Guizhou	Polymetallic	SRX9634751	105.729	26.6008	14.6	1201	1.7	0.922	0.00560571	0.360367	16.1197	92.7943	432.426	35.1185	1.35886	1.64853	7.58167	6.30109	0.0184	0.2619	0.11274
ZJ3	Zhijin (ZJ)	Guizhou	Polymetallic	SRX9634754	105.728	26.6006	14.6	1201	2.35	0.615	0.0538155	1.99198	15.9349	200.992	2188.29	41.2928	2.28215	275.067	14.31	4.50421	0.0504	0.4201	0.11454
ZJ4	Zhijin (ZJ)	Guizhou	Polymetallic	SRX9634774	105.729	26.601	14.6	1201	1.5	1.739	0.0297012	1.76602	57.4532	230.275	918.581	45.5177	2.22649	0.080546	14.8109	7.28586	0.1545	0.6604	0.15222
ZJ5	Zhijin (ZJ)	Guizhou	Polymetallic	SRX9631447	105.728	26.5998	14.8	1198	2.09	0.912	0.0136261	0.264506	21.6805	203.371	845.773	35.9879	2.32169	138.942	10.9517	4.66216	0.0917	0.3939	0.29241
ZJ7	Zhijin (ZJ)	Guizhou	Polymetallic	SRX9631386	105.729	26.6005	14.6	1201	2.7	0.357	0.0538262	0.626634	20.337	48.9522	859.393	60.7395	0.600828	113.185	24.4933	3.89586	0.1199	0.2206	0.08722

## Sheet: Table S2
Table S2. Detailed information of CPR and DPANN genomes identified in the 90 acid mine drainage (AMD) sediment samples.
Genome	GC	Size (kb)	Completeness	Contamination	Classification
WY3.bin72	0.55414	1200.79	91.98	0	d__Archaea;p__Micrarchaeota;c__Micrarchaeia;o__Anstonellales;f__Anstonellaceae;g__CAIXYX01;s__
WY5.bin156	0.584737	1340.31	89.17	0.31	d__Archaea;p__Micrarchaeota;c__Micrarchaeia;o__Anstonellales;f__Anstonellaceae;g__CAIXYX01;s__
WY5.bin9	0.56994	1073.93	79.6	0	d__Archaea;p__Micrarchaeota;c__Micrarchaeia;o__Anstonellales;f__Bilamarchaeaceae;g__JAHJBR01;s__
WY5.bin13	0.52058	1214.23	84.75	0	d__Archaea;p__Micrarchaeota;c__Micrarchaeia;o__Anstonellales;f__VGKX01;g__;s__
WY4.bin88	0.511729	1775.77	93.46	0	d__Archaea;p__Micrarchaeota;c__Micrarchaeia;o__JACRGF01;f__JACRGF01;g__;s__
TL1-5.bin106	0.528923	326.475	60.39	0.93	d__Archaea;p__Micrarchaeota;c__Micrarchaeia;o__Micrarchaeales;f__Micrarchaeaceae;g__;s__
FK5.bin122	0.478224	419.739	55.45	0	d__Archaea;p__Micrarchaeota;c__Micrarchaeia;o__Micrarchaeales;f__Micrarchaeaceae;g__;s__
YP1.bin49	0.434792	431.08	50.39	0	d__Archaea;p__Micrarchaeota;c__Micrarchaeia;o__Micrarchaeales;f__Micrarchaeaceae;g__;s__
YF1.bin25	0.554184	466.862	57.34	0	d__Archaea;p__Micrarchaeota;c__Micrarchaeia;o__Micrarchaeales;f__Micrarchaeaceae;g__;s__
FK1.bin74	0.503372	493.42	59.58	0	d__Archaea;p__Micrarchaeota;c__Micrarchaeia;o__Micrarchaeales;f__Micrarchaeaceae;g__;s__
DBS2-1.bin50	0.550609	497.719	57.94	1.4	d__Archaea;p__Micrarchaeota;c__Micrarchaeia;o__Micrarchaeales;f__Micrarchaeaceae;g__;s__
MAS3.bin125	0.342929	498.42	52.34	0	d__Archaea;p__Micrarchaeota;c__Micrarchaeia;o__Micrarchaeales;f__Micrarchaeaceae;g__;s__
YF1.bin48	0.496521	548.106	59.81	0	d__Archaea;p__Micrarchaeota;c__Micrarchaeia;o__Micrarchaeales;f__Micrarchaeaceae;g__;s__
YP3.bin81	0.491652	560.715	63.16	0	d__Archaea;p__Micrarchaeota;c__Micrarchaeia;o__Micrarchaeales;f__Micrarchaeaceae;g__;s__
DBS1-2.bin48	0.537582	584.886	62.08	0.54	d__Archaea;p__Micrarchaeota;c__Micrarchaeia;o__Micrarchaeales;f__Micrarchaeaceae;g__;s__
LSA5.bin112	0.489394	601.19	70.56	0.93	d__Archaea;p__Micrarchaeota;c__Micrarchaeia;o__Micrarchaeales;f__Micrarchaeaceae;g__;s__
LSA3.bin22	0.551227	602.214	66.36	2.1	d__Archaea;p__Micrarchaeota;c__Micrarchaeia;o__Micrarchaeales;f__Micrarchaeaceae;g__;s__
FK2.bin60	0.47486	609.884	71.96	0	d__Archaea;p__Micrarchaeota;c__Micrarchaeia;o__Micrarchaeales;f__Micrarchaeaceae;g__;s__
MAS1.bin33	0.49629	610.829	51.01	0	d__Archaea;p__Micrarchaeota;c__Micrarchaeia;o__Micrarchaeales;f__Micrarchaeaceae;g__;s__
YP3.bin114	0.4655	618.087	72.83	0.93	d__Archaea;p__Micrarchaeota;c__Micrarchaeia;o__Micrarchaeales;f__Micrarchaeaceae;g__;s__
LSA5.bin106	0.449088	627.78	61.15	0	d__Archaea;p__Micrarchaeota;c__Micrarchaeia;o__Micrarchaeales;f__Micrarchaeaceae;g__;s__
WH2.bin153	0.413131	643.104	81.78	0	d__Archaea;p__Micrarchaeota;c__Micrarchaeia;o__Micrarchaeales;f__Micrarchaeaceae;g__;s__
MAS1.bin53	0.435266	646.82	65.99	0	d__Archaea;p__Micrarchaeota;c__Micrarchaeia;o__Micrarchaeales;f__Micrarchaeaceae;g__;s__
YF4.bin24	0.506475	648.192	57.14	1.4	d__Archaea;p__Micrarchaeota;c__Micrarchaeia;o__Micrarchaeales;f__Micrarchaeaceae;g__;s__
TL2-1.bin30	0.488471	659.192	72.27	0	d__Archaea;p__Micrarchaeota;c__Micrarchaeia;o__Micrarchaeales;f__Micrarchaeaceae;g__;s__
DX2.bin12	0.486554	662.318	71.96	0	d__Archaea;p__Micrarchaeota;c__Micrarchaeia;o__Micrarchaeales;f__Micrarchaeaceae;g__;s__
DBS2-5.bin59	0.522305	672.933	62.07	0	d__Archaea;p__Micrarchaeota;c__Micrarchaeia;o__Micrarchaeales;f__Micrarchaeaceae;g__;s__
MAS4.bin58	0.472152	676.382	75.39	0	d__Archaea;p__Micrarchaeota;c__Micrarchaeia;o__Micrarchaeales;f__Micrarchaeaceae;g__;s__
DBS2-1.bin138	0.475451	678.604	77.1	0	d__Archaea;p__Micrarchaeota;c__Micrarchaeia;o__Micrarchaeales;f__Micrarchaeaceae;g__;s__
WH2.bin91	0.337798	680.824	61.26	1.87	d__Archaea;p__Micrarchaeota;c__Micrarchaeia;o__Micrarchaeales;f__Micrarchaeaceae;g__;s__
YF1.bin103	0.53152	687.984	67.83	2.8	d__Archaea;p__Micrarchaeota;c__Micrarchaeia;o__Micrarchaeales;f__Micrarchaeaceae;g__;s__
YF1.bin22	0.493608	695.578	79.44	1.71	d__Archaea;p__Micrarchaeota;c__Micrarchaeia;o__Micrarchaeales;f__Micrarchaeaceae;g__;s__
MAS1.bin15	0.495147	696.526	55.38	0.93	d__Archaea;p__Micrarchaeota;c__Micrarchaeia;o__Micrarchaeales;f__Micrarchaeaceae;g__;s__
FK3.bin41	0.462323	696.692	81.46	0	d__Archaea;p__Micrarchaeota;c__Micrarchaeia;o__Micrarchaeales;f__Micrarchaeaceae;g__;s__
MAS4.bin27	0.518141	704.749	60.28	0	d__Archaea;p__Micrarchaeota;c__Micrarchaeia;o__Micrarchaeales;f__Micrarchaeaceae;g__;s__
TL1-5.bin78	0.509033	710.73	68.38	0.93	d__Archaea;p__Micrarchaeota;c__Micrarchaeia;o__Micrarchaeales;f__Micrarchaeaceae;g__;s__
YP3.bin112	0.481768	711.263	56.54	0	d__Archaea;p__Micrarchaeota;c__Micrarchaeia;o__Micrarchaeales;f__Micrarchaeaceae;g__;s__
JA4.bin46	0.335384	731.914	68.22	0	d__Archaea;p__Micrarchaeota;c__Micrarchaeia;o__Micrarchaeales;f__Micrarchaeaceae;g__;s__
FK3.bin110	0.517056	741.367	82.71	0	d__Archaea;p__Micrarchaeota;c__Micrarchaeia;o__Micrarchaeales;f__Micrarchaeaceae;g__;s__
DBS1-1.bin141	0.437483	741.784	76.32	0	d__Archaea;p__Micrarchaeota;c__Micrarchaeia;o__Micrarchaeales;f__Micrarchaeaceae;g__;s__
FK5.bin45	0.545855	746.286	59.66	1.87	d__Archaea;p__Micrarchaeota;c__Micrarchaeia;o__Micrarchaeales;f__Micrarchaeaceae;g__;s__
FK5.bin71	0.467369	748.639	76.79	0.93	d__Archaea;p__Micrarchaeota;c__Micrarchaeia;o__Micrarchaeales;f__Micrarchaeaceae;g__;s__
TL1-2.bin19	0.495501	755.508	68.46	3.04	d__Archaea;p__Micrarchaeota;c__Micrarchaeia;o__Micrarchaeales;f__Micrarchaeaceae;g__;s__
YP1.bin77	0.533987	760.734	80.53	0	d__Archaea;p__Micrarchaeota;c__Micrarchaeia;o__Micrarchaeales;f__Micrarchaeaceae;g__;s__
YP1.bin29	0.55097	768.693	74.45	0.07	d__Archaea;p__Micrarchaeota;c__Micrarchaeia;o__Micrarchaeales;f__Micrarchaeaceae;g__;s__
FK1.bin85	0.564832	771.545	79.75	0	d__Archaea;p__Micrarchaeota;c__Micrarchaeia;o__Micrarchaeales;f__Micrarchaeaceae;g__;s__
JA5.bin2	0.336344	771.621	51.48	0	d__Archaea;p__Micrarchaeota;c__Micrarchaeia;o__Micrarchaeales;f__Micrarchaeaceae;g__;s__
MAS3.bin46	0.284353	776.221	78.97	0	d__Archaea;p__Micrarchaeota;c__Micrarchaeia;o__Micrarchaeales;f__Micrarchaeaceae;g__;s__
DX1.bin38	0.493866	778.199	60.12	1.25	d__Archaea;p__Micrarchaeota;c__Micrarchaeia;o__Micrarchaeales;f__Micrarchaeaceae;g__;s__
SKS5.bin61	0.375407	779.283	80.69	0	d__Archaea;p__Micrarchaeota;c__Micrarchaeia;o__Micrarchaeales;f__Micrarchaeaceae;g__;s__
MAS1.bin17	0.307425	780.584	55.37	0	d__Archaea;p__Micrarchaeota;c__Micrarchaeia;o__Micrarchaeales;f__Micrarchaeaceae;g__;s__
TL1-5.bin118	0.293057	782.033	79.28	0	d__Archaea;p__Micrarchaeota;c__Micrarchaeia;o__Micrarchaeales;f__Micrarchaeaceae;g__;s__
DBS1-1.bin129	0.500096	782.12	66.83	0	d__Archaea;p__Micrarchaeota;c__Micrarchaeia;o__Micrarchaeales;f__Micrarchaeaceae;g__;s__
YF3.bin14	0.512588	784.6	81.78	0.93	d__Archaea;p__Micrarchaeota;c__Micrarchaeia;o__Micrarchaeales;f__Micrarchaeaceae;g__;s__
FK1.bin87	0.349968	784.614	69.6	0	d__Archaea;p__Micrarchaeota;c__Micrarchaeia;o__Micrarchaeales;f__Micrarchaeaceae;g__;s__
LSA4.bin46	0.391535	787.949	85.2	1.25	d__Archaea;p__Micrarchaeota;c__Micrarchaeia;o__Micrarchaeales;f__Micrarchaeaceae;g__;s__
DBS2-5.bin41	0.453205	789.309	70.95	0	d__Archaea;p__Micrarchaeota;c__Micrarchaeia;o__Micrarchaeales;f__Micrarchaeaceae;g__;s__
DBS2-1.bin104	0.483291	793.135	77.57	0.93	d__Archaea;p__Micrarchaeota;c__Micrarchaeia;o__Micrarchaeales;f__Micrarchaeaceae;g__;s__
FK2.bin61	0.48683	795.354	77.1	0	d__Archaea;p__Micrarchaeota;c__Micrarchaeia;o__Micrarchaeales;f__Micrarchaeaceae;g__;s__
DBS2-1.bin171	0.441658	795.806	77.73	0	d__Archaea;p__Micrarchaeota;c__Micrarchaeia;o__Micrarchaeales;f__Micrarchaeaceae;g__;s__
FK4.bin48	0.352519	803.045	75.47	0	d__Archaea;p__Micrarchaeota;c__Micrarchaeia;o__Micrarchaeales;f__Micrarchaeaceae;g__;s__
MAS1.bin34	0.481426	804.99	64.02	0	d__Archaea;p__Micrarchaeota;c__Micrarchaeia;o__Micrarchaeales;f__Micrarchaeaceae;g__;s__
TL1-5.bin98	0.44542	806.443	73.36	0.93	d__Archaea;p__Micrarchaeota;c__Micrarchaeia;o__Micrarchaeales;f__Micrarchaeaceae;g__;s__
MAS3.bin106	0.333451	807.689	72.43	1.87	d__Archaea;p__Micrarchaeota;c__Micrarchaeia;o__Micrarchaeales;f__Micrarchaeaceae;g__;s__
MAS3.bin57	0.309517	810.845	81.31	0.93	d__Archaea;p__Micrarchaeota;c__Micrarchaeia;o__Micrarchaeales;f__Micrarchaeaceae;g__;s__
MAS1.bin37	0.413113	811.394	82.4	0	d__Archaea;p__Micrarchaeota;c__Micrarchaeia;o__Micrarchaeales;f__Micrarchaeaceae;g__;s__
YP5.bin6	0.497114	812.658	67.3	0.22	d__Archaea;p__Micrarchaeota;c__Micrarchaeia;o__Micrarchaeales;f__Micrarchaeaceae;g__;s__
FK5.bin94	0.465792	814.392	78.82	0	d__Archaea;p__Micrarchaeota;c__Micrarchaeia;o__Micrarchaeales;f__Micrarchaeaceae;g__;s__
LL2.bin4	0.476757	817.445	65.35	0	d__Archaea;p__Micrarchaeota;c__Micrarchaeia;o__Micrarchaeales;f__Micrarchaeaceae;g__;s__
LSA5.bin40	0.424612	821.087	82.71	1.87	d__Archaea;p__Micrarchaeota;c__Micrarchaeia;o__Micrarchaeales;f__Micrarchaeaceae;g__;s__
MAS4.bin54	0.410708	821.977	66.98	3.66	d__Archaea;p__Micrarchaeota;c__Micrarchaeia;o__Micrarchaeales;f__Micrarchaeaceae;g__;s__
WH2.bin14	0.521848	823.914	65.42	1.15	d__Archaea;p__Micrarchaeota;c__Micrarchaeia;o__Micrarchaeales;f__Micrarchaeaceae;g__;s__
FK3.bin49	0.455315	828.196	74.14	0	d__Archaea;p__Micrarchaeota;c__Micrarchaeia;o__Micrarchaeales;f__Micrarchaeaceae;g__;s__
FK3.bin165	0.432761	838.607	80.61	0	d__Archaea;p__Micrarchaeota;c__Micrarchaeia;o__Micrarchaeales;f__Micrarchaeaceae;g__;s__
YP3.bin49	0.461101	839.263	82.71	1.87	d__Archaea;p__Micrarchaeota;c__Micrarchaeia;o__Micrarchaeales;f__Micrarchaeaceae;g__;s__
YP3.bin95	0.53099	840.176	82.4	0.93	d__Archaea;p__Micrarchaeota;c__Micrarchaeia;o__Micrarchaeales;f__Micrarchaeaceae;g__;s__
MAS5.bin3	0.3301	842.729	54.69	0.9	d__Archaea;p__Micrarchaeota;c__Micrarchaeia;o__Micrarchaeales;f__Micrarchaeaceae;g__;s__
JA1.bin9	0.340373	844.771	53.51	0.47	d__Archaea;p__Micrarchaeota;c__Micrarchaeia;o__Micrarchaeales;f__Micrarchaeaceae;g__;s__
MAS5.bin31	0.422298	854.293	59.85	0.93	d__Archaea;p__Micrarchaeota;c__Micrarchaeia;o__Micrarchaeales;f__Micrarchaeaceae;g__;s__
DBS1-2.bin49	0.530107	863.633	71.65	0.9	d__Archaea;p__Micrarchaeota;c__Micrarchaeia;o__Micrarchaeales;f__Micrarchaeaceae;g__;s__
SKS1.bin82	0.470046	872.158	78.97	0	d__Archaea;p__Micrarchaeota;c__Micrarchaeia;o__Micrarchaeales;f__Micrarchaeaceae;g__;s__
MAS3.bin136	0.462081	872.604	65.97	0	d__Archaea;p__Micrarchaeota;c__Micrarchaeia;o__Micrarchaeales;f__Micrarchaeaceae;g__;s__
TL1-1.bin46	0.46474	878.277	67.21	1.4	d__Archaea;p__Micrarchaeota;c__Micrarchaeia;o__Micrarchaeales;f__Micrarchaeaceae;g__;s__
MAS3.bin124	0.426012	880.901	85.98	0	d__Archaea;p__Micrarchaeota;c__Micrarchaeia;o__Micrarchaeales;f__Micrarchaeaceae;g__;s__
MAS1.bin30	0.470962	882.516	81.62	0	d__Archaea;p__Micrarchaeota;c__Micrarchaeia;o__Micrarchaeales;f__Micrarchaeaceae;g__;s__
YP5.bin3	0.523041	883.038	72.05	0	d__Archaea;p__Micrarchaeota;c__Micrarchaeia;o__Micrarchaeales;f__Micrarchaeaceae;g__;s__
YP4.bin34	0.527394	893.314	74.22	0	d__Archaea;p__Micrarchaeota;c__Micrarchaeia;o__Micrarchaeales;f__Micrarchaeaceae;g__;s__
MAS3.bin173	0.307382	898.332	64.81	0.31	d__Archaea;p__Micrarchaeota;c__Micrarchaeia;o__Micrarchaeales;f__Micrarchaeaceae;g__;s__
MAS1.bin63	0.484898	902.125	86.6	0	d__Archaea;p__Micrarchaeota;c__Micrarchaeia;o__Micrarchaeales;f__Micrarchaeaceae;g__;s__
DBS1-1.bin37	0.509313	904.771	78.04	0.93	d__Archaea;p__Micrarchaeota;c__Micrarchaeia;o__Micrarchaeales;f__Micrarchaeaceae;g__;s__
LSA5.bin73	0.419933	907.647	81.78	1.87	d__Archaea;p__Micrarchaeota;c__Micrarchaeia;o__Micrarchaeales;f__Micrarchaeaceae;g__;s__
YF1.bin19	0.428763	921.122	75.54	2.91	d__Archaea;p__Micrarchaeota;c__Micrarchaeia;o__Micrarchaeales;f__Micrarchaeaceae;g__;s__
MAS2.bin27	0.409692	940.508	70.4	1.87	d__Archaea;p__Micrarchaeota;c__Micrarchaeia;o__Micrarchaeales;f__Micrarchaeaceae;g__;s__
WY5.bin59	0.471505	941.74	68.54	4.35	d__Archaea;p__Micrarchaeota;c__Micrarchaeia;o__Micrarchaeales;f__Micrarchaeaceae;g__;s__
TL1-5.bin55	0.521874	945.531	84.58	0.93	d__Archaea;p__Micrarchaeota;c__Micrarchaeia;o__Micrarchaeales;f__Micrarchaeaceae;g__;s__
YP2.bin24	0.464075	954.137	84.58	0	d__Archaea;p__Micrarchaeota;c__Micrarchaeia;o__Micrarchaeales;f__Micrarchaeaceae;g__;s__
FK3.bin92	0.308991	964.763	78.72	3.74	d__Archaea;p__Micrarchaeota;c__Micrarchaeia;o__Micrarchaeales;f__Micrarchaeaceae;g__;s__
YP3.bin123	0.49423	969.053	85.67	0	d__Archaea;p__Micrarchaeota;c__Micrarchaeia;o__Micrarchaeales;f__Micrarchaeaceae;g__;s__
YP3.bin74	0.498115	971.147	81.31	0	d__Archaea;p__Micrarchaeota;c__Micrarchaeia;o__Micrarchaeales;f__Micrarchaeaceae;g__;s__
FK3.bin34	0.51574	980.756	84.27	1.25	d__Archaea;p__Micrarchaeota;c__Micrarchaeia;o__Micrarchaeales;f__Micrarchaeaceae;g__;s__
YP3.bin93	0.511675	991.101	80.06	0	d__Archaea;p__Micrarchaeota;c__Micrarchaeia;o__Micrarchaeales;f__Micrarchaeaceae;g__;s__
LSA4.bin48	0.408007	992.079	80.53	1.87	d__Archaea;p__Micrarchaeota;c__Micrarchaeia;o__Micrarchaeales;f__Micrarchaeaceae;g__;s__
WH2.bin135	0.409764	1005.12	81.93	4.21	d__Archaea;p__Micrarchaeota;c__Micrarchaeia;o__Micrarchaeales;f__Micrarchaeaceae;g__;s__
MAS4.bin50	0.440003	1018.81	81.93	0.93	d__Archaea;p__Micrarchaeota;c__Micrarchaeia;o__Micrarchaeales;f__Micrarchaeaceae;g__;s__
FK1.bin66	0.482743	1020.09	86.6	0	d__Archaea;p__Micrarchaeota;c__Micrarchaeia;o__Micrarchaeales;f__Micrarchaeaceae;g__;s__
MAS3.bin71	0.455571	1047.45	83.64	0	d__Archaea;p__Micrarchaeota;c__Micrarchaeia;o__Micrarchaeales;f__Micrarchaeaceae;g__;s__
FK3.bin83	0.483497	1073.86	87.38	0	d__Archaea;p__Micrarchaeota;c__Micrarchaeia;o__Micrarchaeales;f__Micrarchaeaceae;g__;s__
MAS5.bin21	0.51898	1095.34	87.07	0	d__Archaea;p__Micrarchaeota;c__Micrarchaeia;o__Micrarchaeales;f__Micrarchaeaceae;g__;s__
WY2.bin23	0.464218	1123.36	67.39	0.85	d__Archaea;p__Micrarchaeota;c__Micrarchaeia;o__Micrarchaeales;f__Micrarchaeaceae;g__;s__
LSA5.bin54	0.493253	1132.13	86.45	0.93	d__Archaea;p__Micrarchaeota;c__Micrarchaeia;o__Micrarchaeales;f__Micrarchaeaceae;g__;s__
YF1.bin64	0.556395	1175.99	80.84	0	d__Archaea;p__Micrarchaeota;c__Micrarchaeia;o__Micrarchaeales;f__Micrarchaeaceae;g__;s__
MAS3.bin65	0.491449	1204.16	86.83	0	d__Archaea;p__Micrarchaeota;c__Micrarchaeia;o__Micrarchaeales;f__Micrarchaeaceae;g__;s__
JA5.bin8	0.344771	1206.28	58.18	0.93	d__Archaea;p__Micrarchaeota;c__Micrarchaeia;o__Micrarchaeales;f__Micrarchaeaceae;g__;s__
DBS2-4.bin38	0.46485	1246.53	60.6	0.97	d__Archaea;p__Micrarchaeota;c__Micrarchaeia;o__Micrarchaeales;f__Micrarchaeaceae;g__;s__
YP2.bin58	0.561486	1256.55	85.05	0	d__Archaea;p__Micrarchaeota;c__Micrarchaeia;o__Micrarchaeales;f__Micrarchaeaceae;g__;s__
YP3.bin1	0.504069	1263.26	60.05	2.1	d__Archaea;p__Micrarchaeota;c__Micrarchaeia;o__Micrarchaeales;f__Micrarchaeaceae;g__;s__
MAS3.bin1	0.506863	1275.13	68.71	2.8	d__Archaea;p__Micrarchaeota;c__Micrarchaeia;o__Micrarchaeales;f__Micrarchaeaceae;g__;s__
MAS5.bin1	0.455926	1310.04	65.92	1.87	d__Archaea;p__Micrarchaeota;c__Micrarchaeia;o__Micrarchaeales;f__Micrarchaeaceae;g__;s__
WH2.bin146	0.328955	1485.65	76.32	3.74	d__Archaea;p__Micrarchaeota;c__Micrarchaeia;o__Micrarchaeales;f__Micrarchaeaceae;g__;s__
LSA5.bin25	0.331848	1562.74	70.97	3.58	d__Archaea;p__Micrarchaeota;c__Micrarchaeia;o__Micrarchaeales;f__Micrarchaeaceae;g__;s__
DBS2-1.bin97	0.57138	852.337	78.66	0	d__Archaea;p__Micrarchaeota;c__Micrarchaeia;o__Micrarchaeales;f__Micrarchaeaceae;g__A-MIC-10;s__
YP1.bin59	0.541727	484.794	52.41	0	d__Archaea;p__Micrarchaeota;c__Micrarchaeia;o__Micrarchaeales;f__Micrarchaeaceae;g__CABMGC01;s__
DBS1-1.bin81	0.430415	691.819	78.04	2.34	d__Archaea;p__Micrarchaeota;c__Micrarchaeia;o__Micrarchaeales;f__Micrarchaeaceae;g__Mancarchaeum;s__
YP3.bin43	0.450066	775.297	82.87	0	d__Archaea;p__Micrarchaeota;c__Micrarchaeia;o__Micrarchaeales;f__Micrarchaeaceae;g__Mancarchaeum;s__
DX2.bin58	0.452307	783.946	80.84	0	d__Archaea;p__Micrarchaeota;c__Micrarchaeia;o__Micrarchaeales;f__Micrarchaeaceae;g__Mancarchaeum;s__
YP4.bin78	0.455116	795.193	80.84	0	d__Archaea;p__Micrarchaeota;c__Micrarchaeia;o__Micrarchaeales;f__Micrarchaeaceae;g__Mancarchaeum;s__
FK1.bin29	0.428812	831.528	82.72	0	d__Archaea;p__Micrarchaeota;c__Micrarchaeia;o__Micrarchaeales;f__Micrarchaeaceae;g__Mancarchaeum;s__
WH3.bin4	0.290954	839.642	81.16	0	d__Archaea;p__Micrarchaeota;c__Micrarchaeia;o__Micrarchaeales;f__Micrarchaeaceae;g__Mancarchaeum;s__
HSP2.bin36	0.354285	856.966	83.8	0	d__Archaea;p__Micrarchaeota;c__Micrarchaeia;o__Micrarchaeales;f__Micrarchaeaceae;g__Mancarchaeum;s__
LSA1.bin89	0.292945	907.757	58.79	0	d__Archaea;p__Micrarchaeota;c__Micrarchaeia;o__Micrarchaeales;f__Micrarchaeaceae;g__Mancarchaeum;s__
LSA3.bin81	0.295331	1060.69	71.65	1.4	d__Archaea;p__Micrarchaeota;c__Micrarchaeia;o__Micrarchaeales;f__Micrarchaeaceae;g__Mancarchaeum;s__
FK3.bin143	0.474972	465.652	60.67	0	d__Archaea;p__Micrarchaeota;c__Micrarchaeia;o__Micrarchaeales;f__Micrarchaeaceae;g__Micrarchaeum;s__
DX1.bin5	0.472446	521.66	54.9	0.93	d__Archaea;p__Micrarchaeota;c__Micrarchaeia;o__Micrarchaeales;f__Micrarchaeaceae;g__Micrarchaeum;s__Micrarchaeum acidiphilum
YF1.bin131	0.548288	405.794	60.32	0	d__Archaea;p__Micrarchaeota;c__Micrarchaeia;o__Micrarchaeales;f__Micrarchaeaceae;g__Micrarchaeum_A;s__
YP1.bin76	0.531736	590.228	78.5	0	d__Archaea;p__Micrarchaeota;c__Micrarchaeia;o__Micrarchaeales;f__Micrarchaeaceae;g__Micrarchaeum_A;s__
TL2-5.bin23	0.45899	706.632	53.43	0	d__Archaea;p__Micrarchaeota;c__Micrarchaeia;o__Micrarchaeales;f__Micrarchaeaceae;g__Micrarchaeum_A;s__
LSA5.bin52	0.459144	732.761	50.62	0	d__Archaea;p__Micrarchaeota;c__Micrarchaeia;o__Micrarchaeales;f__Micrarchaeaceae;g__Micrarchaeum_A;s__
WH2.bin1	0.42752	806.585	70.72	2.18	d__Archaea;p__Micrarchaeota;c__Micrarchaeia;o__Micrarchaeales;f__Micrarchaeaceae;g__Micrarchaeum_A;s__
YP3.bin45	0.480629	852.456	78.5	0	d__Archaea;p__Micrarchaeota;c__Micrarchaeia;o__Micrarchaeales;f__Micrarchaeaceae;g__Micrarchaeum_A;s__
TL2-2.bin3	0.459123	927.072	61.45	0	d__Archaea;p__Micrarchaeota;c__Micrarchaeia;o__Micrarchaeales;f__Micrarchaeaceae;g__Micrarchaeum_A;s__
TL2-1.bin31	0.45014	959.486	81.31	0	d__Archaea;p__Micrarchaeota;c__Micrarchaeia;o__Micrarchaeales;f__Micrarchaeaceae;g__Micrarchaeum_A;s__
DS3.bin6	0.43597	1360.43	67	3.74	d__Archaea;p__Micrarchaeota;c__Micrarchaeia;o__Micrarchaeales;f__Micrarchaeaceae;g__Micrarchaeum_A;s__
WY3.bin25	0.458378	1485.8	72.77	0.93	d__Archaea;p__Micrarchaeota;c__Micrarchaeia;o__Micrarchaeales;f__Micrarchaeaceae;g__Micrarchaeum_A;s__
YS3.bin7	0.4667	839.044	64.64	1.25	d__Archaea;p__Micrarchaeota;c__Micrarchaeia;o__Micrarchaeales;f__Micrarchaeaceae;g__Micrarchaeum_A;s__Micrarchaeum_A acidiphilum_A
TL1-3.bin12	0.462967	896.073	80.37	0	d__Archaea;p__Micrarchaeota;c__Micrarchaeia;o__Micrarchaeales;f__Micrarchaeaceae;g__Micrarchaeum_A;s__Micrarchaeum_A acidiphilum_A
MAS4.bin72	0.527986	593.252	50.23	0	d__Archaea;p__Micrarchaeota;c__Micrarchaeia;o__Micrarchaeales;f__Micrarchaeaceae;g__UBA12276;s__
MAS3.bin159	0.421603	615.435	63.79	0	d__Archaea;p__Micrarchaeota;c__Micrarchaeia;o__Micrarchaeales;f__Micrarchaeaceae;g__UBA12276;s__
FK3.bin85	0.459874	620.043	64.13	0	d__Archaea;p__Micrarchaeota;c__Micrarchaeia;o__Micrarchaeales;f__Micrarchaeaceae;g__UBA12276;s__
FK1.bin51	0.557163	629.573	61.92	0	d__Archaea;p__Micrarchaeota;c__Micrarchaeia;o__Micrarchaeales;f__Micrarchaeaceae;g__UBA12276;s__
YF1.bin18	0.397485	757.482	63.38	0.93	d__Archaea;p__Micrarchaeota;c__Micrarchaeia;o__Norongarragalinales;f__DTNV01;g__DTNV01;s__
BP5.bin122	0.333955	795.477	82.09	0.47	d__Archaea;p__Micrarchaeota;c__Micrarchaeia;o__Norongarragalinales;f__UBA97;g__;s__
WY3.bin22	0.348684	480.834	52.28	0.47	d__Archaea;p__Nanoarchaeota;c__Nanoarchaeia;o__Pacearchaeales;f__GW2011-AR1;g__GW2011-AR1;s__
FK5.bin88	0.389361	746.762	68.93	0.93	d__Archaea;p__Nanoarchaeota;c__Nanoarchaeia;o__Pacearchaeales;f__GW2011-AR1;g__GW2011-AR1;s__
BP6.bin37	0.312099	521.776	51.25	0	d__Archaea;p__Nanoarchaeota;c__Nanoarchaeia;o__Pacearchaeales;f__GW2011-AR1;g__RBG-13-33-26;s__
WY2.bin89	0.335837	701.849	67.68	0.93	d__Archaea;p__Nanoarchaeota;c__Nanoarchaeia;o__Pacearchaeales;f__GW2011-AR1;g__RBG-13-33-26;s__
MAS2.bin48	0.433255	402.919	52.28	0	d__Archaea;p__Nanoarchaeota;c__Nanoarchaeia;o__Parvarchaeales;f__Parvarchaeaceae;g__;s__
MAS3.bin115	0.407602	569.477	79.45	1.4	d__Archaea;p__Nanoarchaeota;c__Nanoarchaeia;o__Parvarchaeales;f__Parvarchaeaceae;g__;s__
LSA5.bin95	0.431755	608.234	71.97	0.93	d__Archaea;p__Nanoarchaeota;c__Nanoarchaeia;o__Parvarchaeales;f__Parvarchaeaceae;g__;s__
YF1.bin65	0.401284	652.905	63.79	0.93	d__Archaea;p__Nanoarchaeota;c__Nanoarchaeia;o__Parvarchaeales;f__Parvarchaeaceae;g__;s__
WH2.bin119	0.426019	669.024	77.88	0	d__Archaea;p__Nanoarchaeota;c__Nanoarchaeia;o__Parvarchaeales;f__Parvarchaeaceae;g__;s__
DBS2-5.bin35	0.413847	800.141	57.94	0	d__Archaea;p__Nanoarchaeota;c__Nanoarchaeia;o__Parvarchaeales;f__Parvarchaeaceae;g__;s__
YP2.bin46	0.400778	818.61	81.7	0.93	d__Archaea;p__Nanoarchaeota;c__Nanoarchaeia;o__Parvarchaeales;f__Parvarchaeaceae;g__;s__
FK2.bin89	0.456942	831.74	82.17	0.93	d__Archaea;p__Nanoarchaeota;c__Nanoarchaeia;o__Parvarchaeales;f__Parvarchaeaceae;g__;s__
YP2.bin8	0.474517	861.025	77.49	0.93	d__Archaea;p__Nanoarchaeota;c__Nanoarchaeia;o__Parvarchaeales;f__Parvarchaeaceae;g__;s__
FK4.bin88	0.391425	898.414	81.23	0.93	d__Archaea;p__Nanoarchaeota;c__Nanoarchaeia;o__Parvarchaeales;f__Parvarchaeaceae;g__;s__
YP1.bin68	0.41185	944.665	80.06	0.93	d__Archaea;p__Nanoarchaeota;c__Nanoarchaeia;o__Parvarchaeales;f__Parvarchaeaceae;g__;s__
YP3.bin72	0.413371	679.578	79.53	0.97	d__Archaea;p__Nanoarchaeota;c__Nanoarchaeia;o__Parvarchaeales;f__Parvarchaeaceae;g__JADFAT01;s__JADFAT01 sp015122075
LSA5.bin34	0.343461	587.757	58.64	0.31	d__Archaea;p__Nanoarchaeota;c__Nanoarchaeia;o__Parvarchaeales;f__Parvarchaeaceae;g__Parvarchaeum;s__
MAS4.bin47	0.359879	639.265	52.73	0.47	d__Archaea;p__Nanoarchaeota;c__Nanoarchaeia;o__Parvarchaeales;f__Parvarchaeaceae;g__Parvarchaeum;s__
DS4.bin83	0.384765	642.127	66.16	0	d__Archaea;p__Nanoarchaeota;c__Nanoarchaeia;o__Parvarchaeales;f__Parvarchaeaceae;g__Parvarchaeum;s__
LSA4.bin68	0.438195	670.455	79.45	0.93	d__Archaea;p__Nanoarchaeota;c__Nanoarchaeia;o__Parvarchaeales;f__Parvarchaeaceae;g__Parvarchaeum;s__
YF1.bin68	0.480747	675.293	76.72	0.93	d__Archaea;p__Nanoarchaeota;c__Nanoarchaeia;o__Parvarchaeales;f__Parvarchaeaceae;g__Parvarchaeum;s__
MAS1.bin61	0.352924	676.161	60.76	0.32	d__Archaea;p__Nanoarchaeota;c__Nanoarchaeia;o__Parvarchaeales;f__Parvarchaeaceae;g__Parvarchaeum;s__
MAS3.bin171	0.360122	700.068	76.46	0.97	d__Archaea;p__Nanoarchaeota;c__Nanoarchaeia;o__Parvarchaeales;f__Parvarchaeaceae;g__Parvarchaeum;s__
TL1-5.bin43	0.376133	702.905	64.41	0	d__Archaea;p__Nanoarchaeota;c__Nanoarchaeia;o__Parvarchaeales;f__Parvarchaeaceae;g__Parvarchaeum;s__
LSA4.bin62	0.353146	703.535	78.56	0	d__Archaea;p__Nanoarchaeota;c__Nanoarchaeia;o__Parvarchaeales;f__Parvarchaeaceae;g__Parvarchaeum;s__
DS4.bin97	0.4439	714.732	69.08	0	d__Archaea;p__Nanoarchaeota;c__Nanoarchaeia;o__Parvarchaeales;f__Parvarchaeaceae;g__Parvarchaeum;s__
TL1-2.bin12	0.32681	725.305	84.71	1.94	d__Archaea;p__Nanoarchaeota;c__Nanoarchaeia;o__Parvarchaeales;f__Parvarchaeaceae;g__Parvarchaeum;s__
TL1-5.bin33	0.363798	730.569	58.49	1.87	d__Archaea;p__Nanoarchaeota;c__Nanoarchaeia;o__Parvarchaeales;f__Parvarchaeaceae;g__Parvarchaeum;s__
DS4.bin2	0.400968	733.335	51.38	0	d__Archaea;p__Nanoarchaeota;c__Nanoarchaeia;o__Parvarchaeales;f__Parvarchaeaceae;g__Parvarchaeum;s__
YP4.bin125	0.392697	762.408	84.63	0.97	d__Archaea;p__Nanoarchaeota;c__Nanoarchaeia;o__Parvarchaeales;f__Parvarchaeaceae;g__Parvarchaeum;s__
TL1-3.bin47	0.408144	763.118	76.94	2.27	d__Archaea;p__Nanoarchaeota;c__Nanoarchaeia;o__Parvarchaeales;f__Parvarchaeaceae;g__Parvarchaeum;s__
YS4.bin43	0.366216	799.327	82.77	0.97	d__Archaea;p__Nanoarchaeota;c__Nanoarchaeia;o__Parvarchaeales;f__Parvarchaeaceae;g__Parvarchaeum;s__
MAS3.bin90	0.376457	877.581	76.62	0.97	d__Archaea;p__Nanoarchaeota;c__Nanoarchaeia;o__Parvarchaeales;f__Parvarchaeaceae;g__Parvarchaeum;s__
HSP2.bin18	0.366147	912.732	84.71	1.94	d__Archaea;p__Nanoarchaeota;c__Nanoarchaeia;o__Parvarchaeales;f__Parvarchaeaceae;g__Parvarchaeum;s__
WH2.bin75	0.354795	955.595	74.08	0.93	d__Archaea;p__Nanoarchaeota;c__Nanoarchaeia;o__Parvarchaeales;f__Parvarchaeaceae;g__Parvarchaeum;s__
TL2-2.bin29	0.332891	661.766	78.88	0.97	d__Archaea;p__Nanoarchaeota;c__Nanoarchaeia;o__Parvarchaeales;f__Parvarchaeaceae;g__Parvarchaeum;s__Parvarchaeum acidiphilum
HSP1.bin13	0.34562	846.384	83.25	1.94	d__Archaea;p__Nanoarchaeota;c__Nanoarchaeia;o__Parvarchaeales;f__Parvarchaeaceae;g__Parvarchaeum;s__Parvarchaeum acidophilus
WY5.bin109	0.433839	1430.46	82.24	0	d__Archaea;p__Nanoarchaeota;c__Nanoarchaeia;o__Woesearchaeales;f__UBA9642;g__;s__
LSA5.bin38	0.264627	740.048	93.02	0	d__Bacteria;p__Patescibacteria;c__;o__;f__;g__;s__
DBS1-2.bin54	0.264725	883.055	95.35	0	d__Bacteria;p__Patescibacteria;c__;o__;f__;g__;s__
TL1-1.bin64	0.273676	783.518	95.35	0	d__Bacteria;p__Patescibacteria;c__;o__;f__;g__;s__
TL1-5.bin122	0.279525	792.254	69.77	4.65	d__Bacteria;p__Patescibacteria;c__;o__;f__;g__;s__
FK3.bin15	0.288357	887.797	93.02	0	d__Bacteria;p__Patescibacteria;c__;o__;f__;g__;s__
MAS1.bin66	0.288376	1098.3	72.09	2.33	d__Bacteria;p__Patescibacteria;c__;o__;f__;g__;s__
JA5.bin18	0.295906	862.934	79.07	0	d__Bacteria;p__Patescibacteria;c__;o__;f__;g__;s__
TL1-5.bin114	0.296636	765.24	95.35	0	d__Bacteria;p__Patescibacteria;c__;o__;f__;g__;s__
LSA1.bin59	0.306253	647.541	83.72	2.33	d__Bacteria;p__Patescibacteria;c__;o__;f__;g__;s__
MAS4.bin82	0.311609	668.803	83.72	0	d__Bacteria;p__Patescibacteria;c__;o__;f__;g__;s__
DBS2-1.bin63	0.415495	1125.69	100	4.65	d__Bacteria;p__Patescibacteria;c__ABY1;o__BM507;f__;g__;s__
WY3.bin75	0.508373	775.398	76.74	2.33	d__Bacteria;p__Patescibacteria;c__ABY1;o__BM507;f__;g__;s__
DBS2-4.bin161	0.525538	842.844	79.07	0	d__Bacteria;p__Patescibacteria;c__ABY1;o__BM507;f__GWE2-39-37;g__;s__
SKS1.bin72	0.459257	846.983	100	4.65	d__Bacteria;p__Patescibacteria;c__ABY1;o__BM507;f__UBA12465;g__UBA12465;s__
WY3.bin45	0.493114	452.383	86.05	2.33	d__Bacteria;p__Patescibacteria;c__ABY1;o__BM507;f__UBA12465;g__VFKX01;s__
WY1.bin50	0.428655	687.403	69.77	2.33	d__Bacteria;p__Patescibacteria;c__ABY1;o__BM507;f__UBA917;g__;s__
WY3.bin141	0.458564	789.713	95.35	0	d__Bacteria;p__Patescibacteria;c__ABY1;o__BM507;f__UBA917;g__;s__
BP6.bin87	0.266711	860.089	93.02	0	d__Bacteria;p__Patescibacteria;c__ABY1;o__JAGPKW01;f__JAGPKW01;g__JAGPKW01;s__
BP7.bin84	0.269433	1127.96	62.79	0	d__Bacteria;p__Patescibacteria;c__ABY1;o__JAGPKW01;f__JAGPKW01;g__JAGPKW01;s__
WY5.bin71	0.450298	742.093	88.37	2.33	d__Bacteria;p__Patescibacteria;c__ABY1;o__Magasanikbacterales;f__GWA2-37-8;g__;s__
DBS2-1.bin118	0.463452	897.753	95.35	0	d__Bacteria;p__Patescibacteria;c__ABY1;o__Magasanikbacterales;f__GWA2-37-8;g__2-02-FULL-45-10;s__
SKS1.bin109	0.53818	1380.6	100	2.33	d__Bacteria;p__Patescibacteria;c__ABY1;o__SG8-24;f__2-12-FULL-60-25;g__;s__
SKS1.bin59	0.490068	920.26	79.07	0	d__Bacteria;p__Patescibacteria;c__ABY1;o__SG8-24;f__2-12-FULL-60-25;g__MWCR01;s__
DBS2-1.bin133	0.64437	1058.31	88.37	2.33	d__Bacteria;p__Patescibacteria;c__ABY1;o__SG8-24;f__GWF2-40-263;g__;s__
WY5.bin104	0.625341	1332.69	100	0	d__Bacteria;p__Patescibacteria;c__ABY1;o__SG8-24;f__SG8-24;g__;s__
WY2.bin33	0.500494	1260.94	100	0	d__Bacteria;p__Patescibacteria;c__ABY1;o__UBA10025;f__UBA10025;g__;s__
DBS2-1.bin108	0.390925	514.047	81.4	0	d__Bacteria;p__Patescibacteria;c__CPR2;o__;f__;g__;s__
WY5.bin98	0.406133	677.36	97.67	0	d__Bacteria;p__Patescibacteria;c__CPR2;o__UBA1875;f__;g__;s__
DBS2-1.bin86	0.421279	945.098	97.67	0	d__Bacteria;p__Patescibacteria;c__CPR2;o__UBA1875;f__;g__;s__
DBS1-2.bin101	0.425374	639.393	65.12	2.33	d__Bacteria;p__Patescibacteria;c__CPR2;o__UBA1875;f__;g__;s__
DBS2-1.bin143	0.433577	903.356	93.02	0	d__Bacteria;p__Patescibacteria;c__CPR2;o__UBA1875;f__;g__;s__
DBS1-3.bin126	0.435362	874.642	81.4	2.33	d__Bacteria;p__Patescibacteria;c__CPR2;o__UBA1875;f__;g__;s__
DS4.bin43	0.437245	897.073	97.67	0	d__Bacteria;p__Patescibacteria;c__CPR2;o__UBA1875;f__;g__;s__
MAS1.bin16	0.298614	865.258	65.12	2.33	d__Bacteria;p__Patescibacteria;c__Dojkabacteria;o__;f__;g__;s__
YF1.bin83	0.300721	928.548	93.02	0	d__Bacteria;p__Patescibacteria;c__Dojkabacteria;o__GCA-016699595;f__;g__;s__
LSA4.bin4	0.302384	610.44	67.44	0	d__Bacteria;p__Patescibacteria;c__Dojkabacteria;o__GCA-016699595;f__;g__;s__
DBS2-1.bin146	0.500138	833.565	79.07	2.33	d__Bacteria;p__Patescibacteria;c__Doudnabacteria;o__UBA920;f__UBA920;g__;s__
WY3.bin27	0.500274	926.321	93.02	2.33	d__Bacteria;p__Patescibacteria;c__Doudnabacteria;o__UBA920;f__UBA920;g__;s__
FK3.bin112	0.436275	1170.37	95.35	4.65	d__Bacteria;p__Patescibacteria;c__Doudnabacteria;o__UBA920;f__UBA920;g__PALSA-1336;s__
DBS2-4.bin171	0.481803	883.536	90.7	0	d__Bacteria;p__Patescibacteria;c__Doudnabacteria;o__UBA920;f__UBA920;g__PALSA-1336;s__
MAS4.bin5	0.45789	748.701	97.67	2.33	d__Bacteria;p__Patescibacteria;c__Doudnabacteria;o__UBA920;f__VMFF01;g__;s__
DBS2-1.bin177	0.475368	494.578	83.72	0	d__Bacteria;p__Patescibacteria;c__Doudnabacteria;o__UBA920;f__VMFF01;g__;s__
SKS1.bin133	0.381224	220.374	74.42	0	d__Bacteria;p__Patescibacteria;c__Doudnabacteria;o__UBA920;f__VMFF01;g__VMFF01;s__
WY4.bin71	0.381351	497.966	67.44	2.33	d__Bacteria;p__Patescibacteria;c__Doudnabacteria;o__UBA920;f__VMFF01;g__VMFF01;s__
WY4.bin85	0.392605	565.066	93.02	4.65	d__Bacteria;p__Patescibacteria;c__Doudnabacteria;o__UBA920;f__VMFF01;g__VMFF01;s__
BP7.bin31	0.489965	919.139	93.02	0	d__Bacteria;p__Patescibacteria;c__Gracilibacteria;o__JAHISY01;f__JAHISY01;g__JAHISY01;s__
WY3.bin174	0.422085	707.523	65.12	0	d__Bacteria;p__Patescibacteria;c__Microgenomatia;o__;f__;g__;s__
DBS2-1.bin179	0.524325	478.974	86.05	2.33	d__Bacteria;p__Patescibacteria;c__Microgenomatia;o__;f__;g__;s__
WY3.bin73	0.408206	1129.19	100	0	d__Bacteria;p__Patescibacteria;c__Microgenomatia;o__Curtissbacterales;f__GWA2-41-24;g__;s__
WY5.bin133	0.418755	1044.35	97.67	0	d__Bacteria;p__Patescibacteria;c__Microgenomatia;o__Curtissbacterales;f__GWA2-41-24;g__;s__
DBS2-4.bin71	0.435135	780.724	97.67	0	d__Bacteria;p__Patescibacteria;c__Microgenomatia;o__Daviesbacterales;f__UBA10151;g__;s__
DBS2-1.bin109	0.453937	941.059	95.35	0	d__Bacteria;p__Patescibacteria;c__Microgenomatia;o__Daviesbacterales;f__UBA10151;g__;s__
WY3.bin175	0.487548	344.205	58.14	0	d__Bacteria;p__Patescibacteria;c__Microgenomatia;o__Daviesbacterales;f__UBA10151;g__;s__
DBS2-4.bin98	0.403899	1037.27	95.35	0	d__Bacteria;p__Patescibacteria;c__Microgenomatia;o__Daviesbacterales;f__UBA10151;g__UBA10151;s__
DBS2-1.bin178	0.511594	380.468	60.47	0	d__Bacteria;p__Patescibacteria;c__Microgenomatia;o__GWA2-44-7;f__Amesbacteraceae;g__;s__
DBS2-5.bin63	0.451147	544.106	81.4	0	d__Bacteria;p__Patescibacteria;c__Microgenomatia;o__GWA2-44-7;f__Amesbacteraceae;g__XYB1-FULL-44-23;s__
DBS2-1.bin114	0.398246	993.967	93.02	4.65	d__Bacteria;p__Patescibacteria;c__Microgenomatia;o__GWA2-44-7;f__UBA8517;g__;s__
WY4.bin110	0.406283	751.884	88.37	2.33	d__Bacteria;p__Patescibacteria;c__Microgenomatia;o__GWA2-44-7;f__UBA8517;g__;s__
WY3.bin181	0.409264	859.495	60.47	2.33	d__Bacteria;p__Patescibacteria;c__Microgenomatia;o__GWA2-44-7;f__UBA8517;g__UBA5941;s__
WY4.bin90	0.409946	926.6	53.49	0	d__Bacteria;p__Patescibacteria;c__Microgenomatia;o__GWA2-44-7;f__UBA8517;g__UBA5941;s__
DBS2-5.bin62	0.457158	1058.25	97.67	0	d__Bacteria;p__Patescibacteria;c__Microgenomatia;o__JACPZF01;f__;g__;s__
DBS2-1.bin56	0.484643	664.711	95.35	0	d__Bacteria;p__Patescibacteria;c__Microgenomatia;o__JACPZF01;f__;g__;s__
FK3.bin113	0.367662	775.354	95.35	0	d__Bacteria;p__Patescibacteria;c__Microgenomatia;o__Levybacterales;f__UBA12049;g__;s__
WY5.bin178	0.37453	233.908	65.12	0	d__Bacteria;p__Patescibacteria;c__Microgenomatia;o__Levybacterales;f__UBA12049;g__;s__
WY5.bin128	0.378608	814.137	95.35	0	d__Bacteria;p__Patescibacteria;c__Microgenomatia;o__Levybacterales;f__UBA12049;g__;s__
DBS2-1.bin180	0.383701	397.424	72.09	2.33	d__Bacteria;p__Patescibacteria;c__Microgenomatia;o__Levybacterales;f__UBA12049;g__;s__
BP9.bin140	0.385535	266.704	79.07	2.33	d__Bacteria;p__Patescibacteria;c__Microgenomatia;o__Levybacterales;f__UBA12049;g__;s__
WY5.bin132	0.387735	954.117	97.67	0	d__Bacteria;p__Patescibacteria;c__Microgenomatia;o__Levybacterales;f__UBA12049;g__;s__
FK1.bin109	0.390863	678.787	69.77	0	d__Bacteria;p__Patescibacteria;c__Microgenomatia;o__Levybacterales;f__UBA12049;g__;s__
WY1.bin140	0.393868	587.616	69.77	2.33	d__Bacteria;p__Patescibacteria;c__Microgenomatia;o__Levybacterales;f__UBA12049;g__;s__
DBS2-1.bin181	0.416691	986.351	81.4	4.65	d__Bacteria;p__Patescibacteria;c__Microgenomatia;o__Levybacterales;f__UBA12049;g__;s__
WY1.bin137	0.461448	1441.63	81.4	0	d__Bacteria;p__Patescibacteria;c__Microgenomatia;o__Levybacterales;f__UBA12049;g__;s__
WY2.bin54	0.466995	812.579	93.02	0	d__Bacteria;p__Patescibacteria;c__Microgenomatia;o__Levybacterales;f__UBA12049;g__;s__
DBS1-3.bin97	0.391125	1040.91	95.35	0	d__Bacteria;p__Patescibacteria;c__Microgenomatia;o__Levybacterales;f__UBA12049;g__JACDET01;s__
WY4.bin123	0.323956	771.275	60.47	2.33	d__Bacteria;p__Patescibacteria;c__Microgenomatia;o__Levybacterales;f__UBA12049;g__JACRFQ01;s__
WY2.bin162	0.330748	253.843	51.16	0	d__Bacteria;p__Patescibacteria;c__Microgenomatia;o__Levybacterales;f__UBA12049;g__JACRFQ01;s__
BP8.bin74	0.348658	990.865	97.67	0	d__Bacteria;p__Patescibacteria;c__Microgenomatia;o__Levybacterales;f__UBA12049;g__JACRFQ01;s__
WY2.bin164	0.377465	495.115	79.07	2.33	d__Bacteria;p__Patescibacteria;c__Microgenomatia;o__Levybacterales;f__UBA12049;g__JACRFQ01;s__
DBS2-1.bin176	0.411358	569.465	83.72	0	d__Bacteria;p__Patescibacteria;c__Microgenomatia;o__Levybacterales;f__UBA12049;g__JACRFQ01;s__
DBS1-2.bin41	0.413564	868.054	100	0	d__Bacteria;p__Patescibacteria;c__Microgenomatia;o__Levybacterales;f__UBA12049;g__JACRFQ01;s__
BP9.bin93	0.42107	1019.85	100	0	d__Bacteria;p__Patescibacteria;c__Microgenomatia;o__Levybacterales;f__UBA12049;g__PJMG01;s__
WY1.bin131	0.338609	1004.05	90.7	0	d__Bacteria;p__Patescibacteria;c__Microgenomatia;o__Levybacterales;f__UBA12049;g__PPGL01;s__
WY3.bin54	0.487404	986.617	95.35	0	d__Bacteria;p__Patescibacteria;c__Microgenomatia;o__UBA10105;f__UBA927;g__UBA927;s__
WY1.bin95	0.39417	817.025	95.35	2.33	d__Bacteria;p__Patescibacteria;c__Microgenomatia;o__UBA12405;f__UBA12405;g__;s__
DBS2-1.bin48	0.49084	1085.5	90.7	0	d__Bacteria;p__Patescibacteria;c__Microgenomatia;o__UBA1400;f__UBA12108;g__;s__
WY4.bin105	0.498086	664.417	83.72	0	d__Bacteria;p__Patescibacteria;c__Microgenomatia;o__UBA1400;f__UBA12108;g__;s__
DBS2-1.bin54	0.387262	893.13	97.67	0	d__Bacteria;p__Patescibacteria;c__Microgenomatia;o__UBA1406;f__GWC2-37-13;g__;s__
BP8.bin62	0.415877	1095.65	97.67	0	d__Bacteria;p__Patescibacteria;c__Microgenomatia;o__UBA1406;f__GWC2-37-13;g__;s__
DBS2-1.bin80	0.430554	890.765	90.7	0	d__Bacteria;p__Patescibacteria;c__Microgenomatia;o__UBA1406;f__GWC2-37-13;g__;s__
DBS2-1.bin128	0.43164	898.136	88.37	0	d__Bacteria;p__Patescibacteria;c__Microgenomatia;o__UBA1406;f__GWC2-37-13;g__;s__
WY2.bin75	0.333158	1022.35	97.67	0	d__Bacteria;p__Patescibacteria;c__Microgenomatia;o__UBA1406;f__GWC2-37-13;g__GWC2-37-13;s__
DBS2-1.bin136	0.41015	1065.51	95.35	0	d__Bacteria;p__Patescibacteria;c__Microgenomatia;o__UBA1406;f__GWC2-37-13;g__GWC2-37-13;s__
DBS2-4.bin174	0.509952	553.074	62.79	0	d__Bacteria;p__Patescibacteria;c__Microgenomatia;o__UBA1406;f__GWC2-37-13;g__UM-FILTER-34-12;s__
WY3.bin44	0.404563	756.12	69.77	2.33	d__Bacteria;p__Patescibacteria;c__Microgenomatia;o__Woykebacterales;f__;g__;s__
WY5.bin183	0.444069	304.629	51.16	0	d__Bacteria;p__Patescibacteria;c__Microgenomatia;o__Woykebacterales;f__;g__;s__
BP8.bin59	0.367932	843.505	95.35	0	d__Bacteria;p__Patescibacteria;c__Paceibacteria;o__CAIUEV01;f__CAIUEV01;g__;s__
BP8.bin57	0.37321	1145.84	97.67	6.98	d__Bacteria;p__Patescibacteria;c__Paceibacteria;o__CAIUEV01;f__CAIUEV01;g__;s__
WH2.bin7	0.473088	705.952	90.7	0	d__Bacteria;p__Patescibacteria;c__Paceibacteria;o__JACQLN01;f__;g__;s__
WH4.bin1	0.580111	832.874	97.67	0	d__Bacteria;p__Patescibacteria;c__Paceibacteria;o__Moranbacterales;f__UBA1568;g__JAGOTT01;s__
DBS2-1.bin57	0.419838	921.052	93.02	0	d__Bacteria;p__Patescibacteria;c__Paceibacteria;o__Moranbacterales;f__UBA2206;g__;s__
DBS2-1.bin163	0.427547	827.582	95.35	2.33	d__Bacteria;p__Patescibacteria;c__Paceibacteria;o__Moranbacterales;f__UBA2206;g__;s__
DBS1-3.bin117	0.440729	916.793	97.67	0	d__Bacteria;p__Patescibacteria;c__Paceibacteria;o__Moranbacterales;f__UBA2206;g__;s__
BP8.bin112	0.359426	953.729	100	0	d__Bacteria;p__Patescibacteria;c__Paceibacteria;o__Moranbacterales;f__UBA2206;g__UBA9630;s__
BP8.bin61	0.364154	919.537	60.47	0	d__Bacteria;p__Patescibacteria;c__Paceibacteria;o__Moranbacterales;f__UBA2206;g__UBA9630;s__
BP8.bin48	0.39418	954.579	86.05	2.33	d__Bacteria;p__Patescibacteria;c__Paceibacteria;o__Moranbacterales;f__UBA2206;g__UBA9630;s__
WY2.bin78	0.454787	668.883	97.67	0	d__Bacteria;p__Patescibacteria;c__Paceibacteria;o__Portnoybacterales;f__GCA-002795985;g__;s__
DBS2-1.bin105	0.463635	573.087	100	0	d__Bacteria;p__Patescibacteria;c__Paceibacteria;o__UBA10092;f__UBA10092;g__UBA10092;s__
WY2.bin154	0.540532	561.076	90.7	0	d__Bacteria;p__Patescibacteria;c__Paceibacteria;o__UBA6257;f__02-FULL-45-10c;g__REEB48;s__
DBS2-4.bin128	0.36928	700.109	100	2.33	d__Bacteria;p__Patescibacteria;c__Paceibacteria;o__UBA6257;f__02-FULL-45-10c;g__VMGU01;s__
FK5.bin19	0.384298	784.589	90.7	2.33	d__Bacteria;p__Patescibacteria;c__Paceibacteria;o__UBA6257;f__02-FULL-45-10c;g__VMGU01;s__
BP6.bin90	0.561971	675.288	81.4	0	d__Bacteria;p__Patescibacteria;c__Paceibacteria;o__UBA6257;f__2-01-FULL-56-20;g__;s__
DBS1-3.bin162	0.583406	415.857	62.79	0	d__Bacteria;p__Patescibacteria;c__Paceibacteria;o__UBA6257;f__2-01-FULL-56-20;g__;s__
WY2.bin145	0.584612	718.052	88.37	2.33	d__Bacteria;p__Patescibacteria;c__Paceibacteria;o__UBA6257;f__2-01-FULL-56-20;g__;s__
YP3.bin32	0.588706	567.217	97.67	0	d__Bacteria;p__Patescibacteria;c__Paceibacteria;o__UBA6257;f__2-01-FULL-56-20;g__;s__
DX1.bin43	0.547665	788.311	88.37	2.33	d__Bacteria;p__Patescibacteria;c__Paceibacteria;o__UBA6257;f__2-01-FULL-56-20;g__CAJAQL01;s__
BP6.bin141	0.548641	231.113	60.47	0	d__Bacteria;p__Patescibacteria;c__Paceibacteria;o__UBA6257;f__2-01-FULL-56-20;g__CAJAQL01;s__
DX1.bin108	0.574552	358.131	62.79	0	d__Bacteria;p__Patescibacteria;c__Paceibacteria;o__UBA6257;f__2-01-FULL-56-20;g__CAJAQL01;s__
YP3.bin130	0.577321	598.548	74.42	4.65	d__Bacteria;p__Patescibacteria;c__Paceibacteria;o__UBA6257;f__2-01-FULL-56-20;g__CAJAQL01;s__
WH2.bin17	0.578748	651.81	100	0	d__Bacteria;p__Patescibacteria;c__Paceibacteria;o__UBA6257;f__2-01-FULL-56-20;g__CAJAQL01;s__
BP4.bin97	0.579353	871.293	79.07	6.98	d__Bacteria;p__Patescibacteria;c__Paceibacteria;o__UBA6257;f__2-01-FULL-56-20;g__CAJAQL01;s__
BP5.bin133	0.584578	558.521	93.02	0	d__Bacteria;p__Patescibacteria;c__Paceibacteria;o__UBA6257;f__2-01-FULL-56-20;g__CAJAQL01;s__
BP5.bin68	0.588678	791.037	93.02	0	d__Bacteria;p__Patescibacteria;c__Paceibacteria;o__UBA6257;f__2-01-FULL-56-20;g__CAJAQL01;s__
BP7.bin39	0.592927	701.376	100	0	d__Bacteria;p__Patescibacteria;c__Paceibacteria;o__UBA6257;f__2-01-FULL-56-20;g__CAJAQL01;s__
DBS1-3.bin42	0.60725	507.121	90.7	2.33	d__Bacteria;p__Patescibacteria;c__Paceibacteria;o__UBA6257;f__2-01-FULL-56-20;g__CAJAQL01;s__
SKS1.bin135	0.630235	692.903	62.79	0	d__Bacteria;p__Patescibacteria;c__Paceibacteria;o__UBA6257;f__2-01-FULL-56-20;g__CAJAQL01;s__
WY5.bin125	0.42961	751.571	90.7	0	d__Bacteria;p__Patescibacteria;c__Paceibacteria;o__UBA6257;f__2-01-FULL-56-20;g__VMFW01;s__
WY5.bin112	0.524369	505.071	79.07	4.65	d__Bacteria;p__Patescibacteria;c__Paceibacteria;o__UBA6257;f__Brennerbacteraceae;g__UBA1567;s__
DBS2-4.bin108	0.458173	616.11	97.67	0	d__Bacteria;p__Patescibacteria;c__Paceibacteria;o__UBA6257;f__Colwellbacteraceae;g__;s__
SKS1.bin136	0.469972	417.858	55.81	0	d__Bacteria;p__Patescibacteria;c__Paceibacteria;o__UBA6257;f__Colwellbacteraceae;g__;s__
YF1.bin123	0.473864	535.111	95.35	2.33	d__Bacteria;p__Patescibacteria;c__Paceibacteria;o__UBA6257;f__Colwellbacteraceae;g__JACWAO01;s__
LSA2.bin104	0.500697	2163.7	69.77	0	d__Bacteria;p__Patescibacteria;c__Paceibacteria;o__UBA6257;f__Colwellbacteraceae;g__JACWAO01;s__
SKS1.bin112	0.516815	544.469	93.02	0	d__Bacteria;p__Patescibacteria;c__Paceibacteria;o__UBA6257;f__Colwellbacteraceae;g__JACWAO01;s__
SKS4.bin20	0.522716	618.022	72.09	2.33	d__Bacteria;p__Patescibacteria;c__Paceibacteria;o__UBA6257;f__Colwellbacteraceae;g__JACWAO01;s__
WY3.bin145	0.419545	537.428	97.67	0	d__Bacteria;p__Patescibacteria;c__Paceibacteria;o__UBA6257;f__GWB1-50-10;g__;s__
FK3.bin166	0.427008	521.189	97.67	0	d__Bacteria;p__Patescibacteria;c__Paceibacteria;o__UBA6257;f__GWB1-50-10;g__;s__
WY4.bin120	0.434168	689.241	51.16	0	d__Bacteria;p__Patescibacteria;c__Paceibacteria;o__UBA6257;f__GWB1-50-10;g__;s__
WY3.bin51	0.492833	786.274	100	0	d__Bacteria;p__Patescibacteria;c__Paceibacteria;o__UBA6257;f__GWB1-50-10;g__;s__
WY5.bin175	0.492908	428.576	72.09	0	d__Bacteria;p__Patescibacteria;c__Paceibacteria;o__UBA6257;f__GWB1-50-10;g__;s__
FK3.bin131	0.494268	580.713	93.02	0	d__Bacteria;p__Patescibacteria;c__Paceibacteria;o__UBA6257;f__GWB1-50-10;g__;s__
FK3.bin18	0.497469	598.159	88.37	0	d__Bacteria;p__Patescibacteria;c__Paceibacteria;o__UBA6257;f__GWB1-50-10;g__;s__
WY2.bin82	0.507849	735.182	97.67	0	d__Bacteria;p__Patescibacteria;c__Paceibacteria;o__UBA6257;f__GWB1-50-10;g__;s__
WY5.bin38	0.512208	723.926	79.07	2.33	d__Bacteria;p__Patescibacteria;c__Paceibacteria;o__UBA6257;f__GWB1-50-10;g__;s__
WY5.bin131	0.512443	611.871	97.67	0	d__Bacteria;p__Patescibacteria;c__Paceibacteria;o__UBA6257;f__GWB1-50-10;g__;s__
WY3.bin176	0.512491	423.333	55.81	0	d__Bacteria;p__Patescibacteria;c__Paceibacteria;o__UBA6257;f__GWB1-50-10;g__;s__
WY2.bin70	0.516949	664.124	97.67	0	d__Bacteria;p__Patescibacteria;c__Paceibacteria;o__UBA6257;f__GWB1-50-10;g__;s__
WY5.bin81	0.471877	626.283	100	4.65	d__Bacteria;p__Patescibacteria;c__Paceibacteria;o__UBA6257;f__GWB1-50-10;g__CAIKKG01;s__
WY3.bin113	0.501311	575.637	93.02	0	d__Bacteria;p__Patescibacteria;c__Paceibacteria;o__UBA6257;f__GWB1-50-10;g__CAIKKG01;s__
WY1.bin130	0.551924	546.729	100	0	d__Bacteria;p__Patescibacteria;c__Paceibacteria;o__UBA6257;f__GWB1-50-10;g__CAIKKG01;s__
WY5.bin137	0.380418	779.944	100	2.33	d__Bacteria;p__Patescibacteria;c__Paceibacteria;o__UBA6257;f__GWB1-50-10;g__GWA2-45-9;s__
WY5.bin86	0.425575	746.395	97.67	2.33	d__Bacteria;p__Patescibacteria;c__Paceibacteria;o__UBA6257;f__GWB1-50-10;g__GWA2-45-9;s__
WY3.bin177	0.431164	786.435	86.05	2.33	d__Bacteria;p__Patescibacteria;c__Paceibacteria;o__UBA6257;f__GWB1-50-10;g__GWA2-45-9;s__
SKS1.bin17	0.457162	751.33	95.35	6.98	d__Bacteria;p__Patescibacteria;c__Paceibacteria;o__UBA6257;f__GWB1-50-10;g__GWA2-45-9;s__
WY3.bin180	0.371565	496.951	67.44	2.33	d__Bacteria;p__Patescibacteria;c__Paceibacteria;o__UBA6257;f__GWB1-50-10;g__LiPW-41;s__
DBS2-1.bin28	0.41934	713.488	90.7	4.65	d__Bacteria;p__Patescibacteria;c__Paceibacteria;o__UBA6257;f__HR35;g__;s__
HSP1.bin6	0.383993	478.722	97.67	0	d__Bacteria;p__Patescibacteria;c__Paceibacteria;o__UBA6257;f__UBA9933;g__;s__
DBS2-1.bin102	0.387855	752.648	100	0	d__Bacteria;p__Patescibacteria;c__Paceibacteria;o__UBA6257;f__UBA9933;g__;s__
FK3.bin40	0.389086	654.15	83.72	0	d__Bacteria;p__Patescibacteria;c__Paceibacteria;o__UBA6257;f__UBA9933;g__;s__
DBS2-4.bin65	0.393591	607.536	97.67	0	d__Bacteria;p__Patescibacteria;c__Paceibacteria;o__UBA6257;f__UBA9933;g__;s__
WY5.bin96	0.396488	679.013	97.67	0	d__Bacteria;p__Patescibacteria;c__Paceibacteria;o__UBA6257;f__UBA9933;g__;s__
DS3.bin93	0.399682	365.826	65.12	0	d__Bacteria;p__Patescibacteria;c__Paceibacteria;o__UBA6257;f__UBA9933;g__;s__
SKS1.bin110	0.400939	528.058	95.35	0	d__Bacteria;p__Patescibacteria;c__Paceibacteria;o__UBA6257;f__UBA9933;g__;s__
FK3.bin121	0.406977	480.895	97.67	2.33	d__Bacteria;p__Patescibacteria;c__Paceibacteria;o__UBA6257;f__UBA9933;g__;s__
BP9.bin24	0.429646	966.935	97.67	4.65	d__Bacteria;p__Patescibacteria;c__Paceibacteria;o__UBA6257;f__UBA9933;g__;s__
FK1.bin110	0.452559	347.958	74.42	2.33	d__Bacteria;p__Patescibacteria;c__Paceibacteria;o__UBA6257;f__UBA9933;g__;s__
WY4.bin119	0.482233	592.308	58.14	0	d__Bacteria;p__Patescibacteria;c__Paceibacteria;o__UBA6257;f__UBA9933;g__;s__
BP9.bin126	0.363775	679.581	100	0	d__Bacteria;p__Patescibacteria;c__Paceibacteria;o__UBA6257;f__UBA9933;g__JAGOQP01;s__
WY5.bin78	0.365342	725.195	100	0	d__Bacteria;p__Patescibacteria;c__Paceibacteria;o__UBA6257;f__UBA9933;g__JAGOQP01;s__
WY3.bin152	0.416598	748.485	100	0	d__Bacteria;p__Patescibacteria;c__Paceibacteria;o__UBA6257;f__UBA9933;g__JAGOQP01;s__
BP9.bin138	0.52732	231.275	65.12	0	d__Bacteria;p__Patescibacteria;c__Paceibacteria;o__UBA6257;f__UBA9933;g__JAGOQP01;s__
WY2.bin132	0.395426	461.545	81.4	2.33	d__Bacteria;p__Patescibacteria;c__Paceibacteria;o__UBA6257;f__UBA9933;g__QYPD01;s__
WY3.bin111	0.39447	866.05	83.72	0	d__Bacteria;p__Patescibacteria;c__Paceibacteria;o__UBA9983_A;f__2-02-FULL-43-11;g__2-02-FULL-43-11;s__
BP9.bin135	0.504308	510.333	93.02	0	d__Bacteria;p__Patescibacteria;c__Paceibacteria;o__UBA9983_A;f__PALSA-1337;g__C7867-002;s__
WY3.bin67	0.557546	736.398	86.05	0	d__Bacteria;p__Patescibacteria;c__Paceibacteria;o__UBA9983_A;f__SBAW01;g__;s__
WY3.bin123	0.55883	597.226	74.42	0	d__Bacteria;p__Patescibacteria;c__Paceibacteria;o__UBA9983_A;f__SBAW01;g__;s__
WY2.bin133	0.612636	686.688	90.7	0	d__Bacteria;p__Patescibacteria;c__Paceibacteria;o__UBA9983_A;f__SBAW01;g__;s__
BP6.bin143	0.478112	253.097	53.49	0	d__Bacteria;p__Patescibacteria;c__Paceibacteria;o__UBA9983_A;f__SBAW01;g__GWA1-54-10;s__
WY5.bin180	0.542604	383.503	60.47	0	d__Bacteria;p__Patescibacteria;c__Paceibacteria;o__UBA9983_A;f__SBAW01;g__GWA1-54-10;s__
BP6.bin91	0.501112	668.3	95.35	2.33	d__Bacteria;p__Patescibacteria;c__Paceibacteria;o__UBA9983_A;f__SIBU01;g__SIBU01;s__SIBU01 sp018968805
WY1.bin115	0.438708	646.09	97.67	0	d__Bacteria;p__Patescibacteria;c__Paceibacteria;o__UBA9983_A;f__UBA11359;g__;s__
DBS1-3.bin146	0.458973	566.275	93.02	0	d__Bacteria;p__Patescibacteria;c__Paceibacteria;o__UBA9983_A;f__UBA11359;g__;s__
WY5.bin66	0.433612	560.918	83.72	0	d__Bacteria;p__Patescibacteria;c__Paceibacteria;o__UBA9983_A;f__UBA1539_A;g__UBA1550;s__
WY3.bin71	0.45575	691.3	100	0	d__Bacteria;p__Patescibacteria;c__Paceibacteria;o__UBA9983_A;f__UBA1539_A;g__UBA1550;s__
BP5.bin44	0.600635	741.301	97.67	0	d__Bacteria;p__Patescibacteria;c__Paceibacteria;o__UBA9983_A;f__UBA2100;g__UBA10103;s__
DBS1-1.bin14	0.470556	585.655	97.67	0	d__Bacteria;p__Patescibacteria;c__Paceibacteria;o__UBA9983_A;f__UBA2103;g__C7867-001;s__
BP5.bin54	0.473092	491.336	90.7	0	d__Bacteria;p__Patescibacteria;c__Paceibacteria;o__UBA9983_A;f__UBA2103;g__C7867-001;s__
BP6.bin145	0.48473	507.619	81.4	2.33	d__Bacteria;p__Patescibacteria;c__Paceibacteria;o__UBA9983_A;f__UBA2103;g__C7867-001;s__
BP7.bin85	0.486917	791.908	69.77	2.33	d__Bacteria;p__Patescibacteria;c__Paceibacteria;o__UBA9983_A;f__UBA2103;g__C7867-001;s__
WY4.bin53	0.525858	577.713	72.09	2.33	d__Bacteria;p__Patescibacteria;c__Paceibacteria;o__UBA9983_A;f__UBA2103;g__C7867-001;s__
BP9.bin136	0.534231	217.043	79.07	0	d__Bacteria;p__Patescibacteria;c__Paceibacteria;o__UBA9983_A;f__UBA2103;g__C7867-001;s__
BP6.bin53	0.551206	304.26	69.77	0	d__Bacteria;p__Patescibacteria;c__Paceibacteria;o__UBA9983_A;f__UBA2103;g__C7867-001;s__
BP5.bin134	0.551968	479.706	93.02	4.65	d__Bacteria;p__Patescibacteria;c__Paceibacteria;o__UBA9983_A;f__UBA2103;g__C7867-001;s__
WY2.bin156	0.555102	407.175	86.05	0	d__Bacteria;p__Patescibacteria;c__Paceibacteria;o__UBA9983_A;f__UBA2103;g__C7867-001;s__
BP5.bin75	0.55571	553.114	100	0	d__Bacteria;p__Patescibacteria;c__Paceibacteria;o__UBA9983_A;f__UBA2103;g__C7867-001;s__
SKS1.bin108	0.55898	787.663	97.67	0	d__Bacteria;p__Patescibacteria;c__Paceibacteria;o__UBA9983_A;f__UBA2103;g__C7867-001;s__
SKS3.bin68	0.562996	578.16	97.67	0	d__Bacteria;p__Patescibacteria;c__Paceibacteria;o__UBA9983_A;f__UBA2103;g__C7867-001;s__
SKS1.bin88	0.565933	644.803	97.67	2.33	d__Bacteria;p__Patescibacteria;c__Paceibacteria;o__UBA9983_A;f__UBA2103;g__C7867-001;s__
DBS1-3.bin101	0.570142	616.033	100	0	d__Bacteria;p__Patescibacteria;c__Paceibacteria;o__UBA9983_A;f__UBA2103;g__C7867-001;s__
WY2.bin160	0.572799	309.693	53.49	0	d__Bacteria;p__Patescibacteria;c__Paceibacteria;o__UBA9983_A;f__UBA2103;g__C7867-001;s__
BP5.bin107	0.578946	460.761	76.74	0	d__Bacteria;p__Patescibacteria;c__Paceibacteria;o__UBA9983_A;f__UBA2103;g__C7867-001;s__
DBS1-3.bin59	0.583533	771.135	97.67	0	d__Bacteria;p__Patescibacteria;c__Paceibacteria;o__UBA9983_A;f__UBA2103;g__C7867-001;s__
WY3.bin172	0.584231	258.881	81.4	0	d__Bacteria;p__Patescibacteria;c__Paceibacteria;o__UBA9983_A;f__UBA2103;g__C7867-001;s__
DBS2-1.bin164	0.586007	782.419	95.35	2.33	d__Bacteria;p__Patescibacteria;c__Paceibacteria;o__UBA9983_A;f__UBA2103;g__C7867-001;s__
SKS1.bin80	0.589188	477.136	58.14	0	d__Bacteria;p__Patescibacteria;c__Paceibacteria;o__UBA9983_A;f__UBA2103;g__C7867-001;s__
WY2.bin144	0.58985	652.076	79.07	4.65	d__Bacteria;p__Patescibacteria;c__Paceibacteria;o__UBA9983_A;f__UBA2103;g__C7867-001;s__
DS4.bin61	0.59252	687.745	95.35	0	d__Bacteria;p__Patescibacteria;c__Paceibacteria;o__UBA9983_A;f__UBA2103;g__C7867-001;s__
BP5.bin105	0.593917	537.961	86.05	2.33	d__Bacteria;p__Patescibacteria;c__Paceibacteria;o__UBA9983_A;f__UBA2103;g__C7867-001;s__
WY3.bin61	0.599733	564.826	93.02	0	d__Bacteria;p__Patescibacteria;c__Paceibacteria;o__UBA9983_A;f__UBA2103;g__C7867-001;s__
DBS1-3.bin45	0.604327	517.346	88.37	0	d__Bacteria;p__Patescibacteria;c__Paceibacteria;o__UBA9983_A;f__UBA2103;g__C7867-001;s__
BP5.bin47	0.605248	524.177	90.7	0	d__Bacteria;p__Patescibacteria;c__Paceibacteria;o__UBA9983_A;f__UBA2103;g__C7867-001;s__
WY3.bin106	0.606178	422.681	90.7	0	d__Bacteria;p__Patescibacteria;c__Paceibacteria;o__UBA9983_A;f__UBA2103;g__C7867-001;s__
WY2.bin141	0.611434	614.416	97.67	0	d__Bacteria;p__Patescibacteria;c__Paceibacteria;o__UBA9983_A;f__UBA2103;g__C7867-001;s__
WY5.bin1	0.625244	757.507	93.02	6.98	d__Bacteria;p__Patescibacteria;c__Paceibacteria;o__UBA9983_A;f__UBA2103;g__C7867-001;s__
WY3.bin89	0.63126	555.149	81.4	0	d__Bacteria;p__Patescibacteria;c__Paceibacteria;o__UBA9983_A;f__UBA2103;g__C7867-001;s__
DS4.bin108	0.484295	835.513	74.42	4.65	d__Bacteria;p__Patescibacteria;c__Paceibacteria;o__UBA9983_A;f__UBA6899;g__;s__
SKS1.bin43	0.490472	1101.06	100	2.33	d__Bacteria;p__Patescibacteria;c__Paceibacteria;o__UBA9983_A;f__UBA6899;g__;s__
WY1.bin105	0.46742	504.103	93.02	0	d__Bacteria;p__Patescibacteria;c__Paceibacteria;o__UBA9983_A;f__UBA9973;g__;s__
SKS1.bin87	0.353238	660.62	62.79	0	d__Bacteria;p__Patescibacteria;c__Paceibacteria;o__UBA9983_A;f__UBA9973;g__UBA8515;s__
FK3.bin58	0.35627	807.126	95.35	0	d__Bacteria;p__Patescibacteria;c__Paceibacteria;o__UBA9983_A;f__UBA9973;g__UBA8515;s__
WY1.bin80	0.34372	399.324	76.74	0	d__Bacteria;p__Patescibacteria;c__Paceibacteria;o__UBA9983_A;f__UBA9973;g__UBA9973;s__
SKS1.bin139	0.347988	520.009	69.77	2.33	d__Bacteria;p__Patescibacteria;c__Paceibacteria;o__UBA9983_A;f__UBA9973;g__UBA9973;s__
WY5.bin11	0.353184	1026.5	53.49	0	d__Bacteria;p__Patescibacteria;c__Paceibacteria;o__UBA9983_A;f__UBA9973;g__UBA9973;s__
WY3.bin74	0.367407	624.336	67.44	2.33	d__Bacteria;p__Patescibacteria;c__Paceibacteria;o__UBA9983_A;f__UBA9973;g__UBA9973;s__
WY2.bin159	0.384199	371.978	55.81	0	d__Bacteria;p__Patescibacteria;c__Paceibacteria;o__UBA9983_A;f__UBA9973;g__UBA9973;s__
SKS1.bin134	0.387234	311.824	69.77	0	d__Bacteria;p__Patescibacteria;c__Paceibacteria;o__UBA9983_A;f__UBA9973;g__UBA9973;s__
WY3.bin171	0.457082	590.058	86.05	0	d__Bacteria;p__Patescibacteria;c__Paceibacteria;o__UBA9983_A;f__UBA9973;g__UBA9973;s__
BP9.bin78	0.509652	725.682	100	0	d__Bacteria;p__Patescibacteria;c__Saccharimonadia;o__Saccharimonadales;f__Saccharimonadaceae;g__Saccharimonas;s__
BP7.bin25	0.440016	737.128	81.4	0	d__Bacteria;p__Patescibacteria;c__Saccharimonadia;o__Saccharimonadales;f__UBA1547;g__UBA1547;s__
SKS1.bin36	0.457187	581.896	67.44	0	d__Bacteria;p__Patescibacteria;c__Saccharimonadia;o__Saccharimonadales;f__UBA1547;g__UBA1547;s__
BP8.bin124	0.465488	403.787	60.47	0	d__Bacteria;p__Patescibacteria;c__Saccharimonadia;o__Saccharimonadales;f__UBA1547;g__UBA1547;s__
BP9.bin16	0.469806	730.037	76.74	0	d__Bacteria;p__Patescibacteria;c__Saccharimonadia;o__Saccharimonadales;f__UBA1547;g__UBA1547;s__
MAS4.bin83	0.446477	358.408	83.72	0	d__Bacteria;p__Patescibacteria;c__Saccharimonadia;o__Saccharimonadales;f__UBA4665;g__;s__
BP4.bin56	0.451863	843.128	97.67	0	d__Bacteria;p__Patescibacteria;c__Saccharimonadia;o__Saccharimonadales;f__UBA4665;g__;s__
MAS4.bin84	0.470097	341.008	69.77	0	d__Bacteria;p__Patescibacteria;c__Saccharimonadia;o__Saccharimonadales;f__UBA4665;g__;s__
JA1.bin59	0.480507	1126.23	100	0	d__Bacteria;p__Patescibacteria;c__Saccharimonadia;o__Saccharimonadales;f__UBA4665;g__;s__
MAS4.bin36	0.482132	638.878	88.37	0	d__Bacteria;p__Patescibacteria;c__Saccharimonadia;o__Saccharimonadales;f__UBA4665;g__;s__
LSA1.bin28	0.362775	584.529	51.16	0	d__Bacteria;p__Patescibacteria;c__Saccharimonadia;o__Saccharimonadales;f__UBA4665;g__UBA5150;s__
LSA3.bin95	0.363976	506.462	58.14	0	d__Bacteria;p__Patescibacteria;c__Saccharimonadia;o__Saccharimonadales;f__UBA4665;g__UBA5150;s__
FK5.bin85	0.436851	903.352	97.67	0	d__Bacteria;p__Patescibacteria;c__Saccharimonadia;o__Saccharimonadales;f__UBA4665;g__UBA5150;s__
FK2.bin40	0.444051	934.595	86.05	0	d__Bacteria;p__Patescibacteria;c__Saccharimonadia;o__Saccharimonadales;f__UBA4665;g__UBA5150;s__
FK4.bin46	0.449758	1649.92	76.74	4.65	d__Bacteria;p__Patescibacteria;c__Saccharimonadia;o__Saccharimonadales;f__UBA4665;g__UBA5150;s__
TL1-1.bin25	0.29587	627.396	79.07	0	d__Bacteria;p__Patescibacteria;c__Saccharimonadia;o__Saccharimonadales;f__UBA4665_A;g__;s__
MAS1.bin31	0.308757	469.865	62.79	0	d__Bacteria;p__Patescibacteria;c__Saccharimonadia;o__Saccharimonadales;f__UBA4665_A;g__;s__
MAS3.bin162	0.31455	811.242	97.67	0	d__Bacteria;p__Patescibacteria;c__Saccharimonadia;o__Saccharimonadales;f__UBA4665_A;g__;s__
TL1-2.bin20	0.315059	599.102	90.7	0	d__Bacteria;p__Patescibacteria;c__Saccharimonadia;o__Saccharimonadales;f__UBA4665_A;g__;s__
MAS3.bin172	0.317481	653.293	86.05	2.33	d__Bacteria;p__Patescibacteria;c__Saccharimonadia;o__Saccharimonadales;f__UBA4665_A;g__;s__
JA1.bin26	0.33099	623.771	83.72	0	d__Bacteria;p__Patescibacteria;c__Saccharimonadia;o__Saccharimonadales;f__UBA4665_A;g__;s__
MAS4.bin40	0.331317	699.204	90.7	0	d__Bacteria;p__Patescibacteria;c__Saccharimonadia;o__Saccharimonadales;f__UBA4665_A;g__;s__
TL1-5.bin49	0.334006	651.623	100	0	d__Bacteria;p__Patescibacteria;c__Saccharimonadia;o__Saccharimonadales;f__UBA4665_A;g__;s__
BP9.bin6	0.335128	716.932	65.12	2.33	d__Bacteria;p__Patescibacteria;c__Saccharimonadia;o__Saccharimonadales;f__UBA4665_A;g__;s__
MAS3.bin137	0.344647	726.159	97.67	0	d__Bacteria;p__Patescibacteria;c__Saccharimonadia;o__Saccharimonadales;f__UBA4665_A;g__;s__
YF2.bin105	0.345932	424.109	62.79	2.33	d__Bacteria;p__Patescibacteria;c__Saccharimonadia;o__Saccharimonadales;f__UBA4665_A;g__;s__
LSA1.bin42	0.352805	739.62	100	0	d__Bacteria;p__Patescibacteria;c__Saccharimonadia;o__Saccharimonadales;f__UBA4665_A;g__;s__
LSA5.bin56	0.360274	703.562	100	0	d__Bacteria;p__Patescibacteria;c__Saccharimonadia;o__Saccharimonadales;f__UBA4665_A;g__;s__
TL2-3.bin26	0.360282	859.48	97.67	4.65	d__Bacteria;p__Patescibacteria;c__Saccharimonadia;o__Saccharimonadales;f__UBA4665_A;g__;s__
LSA5.bin98	0.360678	895.757	81.4	4.65	d__Bacteria;p__Patescibacteria;c__Saccharimonadia;o__Saccharimonadales;f__UBA4665_A;g__;s__
BP5.bin48	0.36367	518.638	88.37	0	d__Bacteria;p__Patescibacteria;c__Saccharimonadia;o__Saccharimonadales;f__UBA4665_A;g__;s__
DBS1-1.bin53	0.372402	664.094	90.7	0	d__Bacteria;p__Patescibacteria;c__Saccharimonadia;o__Saccharimonadales;f__UBA4665_A;g__;s__
BP9.bin141	0.374602	669.984	67.44	2.33	d__Bacteria;p__Patescibacteria;c__Saccharimonadia;o__Saccharimonadales;f__UBA4665_A;g__;s__
BP6.bin132	0.375261	716.862	95.35	0	d__Bacteria;p__Patescibacteria;c__Saccharimonadia;o__Saccharimonadales;f__UBA4665_A;g__;s__
MAS4.bin87	0.376718	652.36	65.12	2.33	d__Bacteria;p__Patescibacteria;c__Saccharimonadia;o__Saccharimonadales;f__UBA4665_A;g__;s__
MAS1.bin23	0.382664	651.883	83.72	0	d__Bacteria;p__Patescibacteria;c__Saccharimonadia;o__Saccharimonadales;f__UBA4665_A;g__;s__
MAS3.bin45	0.40535	950.254	97.67	0	d__Bacteria;p__Patescibacteria;c__Saccharimonadia;o__Saccharimonadales;f__UBA4665_A;g__;s__
MAS2.bin2	0.409806	887.953	74.42	0	d__Bacteria;p__Patescibacteria;c__Saccharimonadia;o__Saccharimonadales;f__UBA4665_A;g__;s__
DBS2-1.bin169	0.411492	671.984	90.7	0	d__Bacteria;p__Patescibacteria;c__Saccharimonadia;o__Saccharimonadales;f__UBA4665_A;g__;s__
MAS1.bin67	0.42774	218.994	67.44	2.33	d__Bacteria;p__Patescibacteria;c__Saccharimonadia;o__Saccharimonadales;f__UBA4665_A;g__;s__
FK3.bin123	0.431066	797.092	95.35	0	d__Bacteria;p__Patescibacteria;c__Saccharimonadia;o__Saccharimonadales;f__UBA4665_A;g__;s__
TL1-5.bin121	0.431672	737.669	62.79	2.33	d__Bacteria;p__Patescibacteria;c__Saccharimonadia;o__Saccharimonadales;f__UBA4665_A;g__;s__
DBS1-1.bin116	0.433901	723.95	95.35	0	d__Bacteria;p__Patescibacteria;c__Saccharimonadia;o__Saccharimonadales;f__UBA4665_A;g__;s__
FK3.bin102	0.438505	906.912	95.35	0	d__Bacteria;p__Patescibacteria;c__Saccharimonadia;o__Saccharimonadales;f__UBA4665_A;g__;s__
BP4.bin5	0.438558	839.643	74.42	2.33	d__Bacteria;p__Patescibacteria;c__Saccharimonadia;o__Saccharimonadales;f__UBA4665_A;g__;s__
DBS2-1.bin125	0.43934	724.289	90.7	0	d__Bacteria;p__Patescibacteria;c__Saccharimonadia;o__Saccharimonadales;f__UBA4665_A;g__;s__
BP6.bin140	0.444116	680.658	62.79	0	d__Bacteria;p__Patescibacteria;c__Saccharimonadia;o__Saccharimonadales;f__UBA4665_A;g__;s__
DBS1-2.bin33	0.444528	429.968	83.72	0	d__Bacteria;p__Patescibacteria;c__Saccharimonadia;o__Saccharimonadales;f__UBA4665_A;g__;s__
MAS4.bin86	0.447582	999.536	72.09	2.33	d__Bacteria;p__Patescibacteria;c__Saccharimonadia;o__Saccharimonadales;f__UBA4665_A;g__;s__
DBS1-1.bin147	0.447663	359.801	53.49	0	d__Bacteria;p__Patescibacteria;c__Saccharimonadia;o__Saccharimonadales;f__UBA4665_A;g__;s__
DBS2-1.bin32	0.450723	731.523	95.35	0	d__Bacteria;p__Patescibacteria;c__Saccharimonadia;o__Saccharimonadales;f__UBA4665_A;g__;s__
DBS1-3.bin165	0.451335	329.403	86.05	4.65	d__Bacteria;p__Patescibacteria;c__Saccharimonadia;o__Saccharimonadales;f__UBA4665_A;g__;s__
DBS1-3.bin164	0.452425	330.7	53.49	0	d__Bacteria;p__Patescibacteria;c__Saccharimonadia;o__Saccharimonadales;f__UBA4665_A;g__;s__
MAS1.bin25	0.469784	571.302	86.05	0	d__Bacteria;p__Patescibacteria;c__Saccharimonadia;o__Saccharimonadales;f__UBA4665_A;g__;s__
WY1.bin8	0.447725	713.02	72.09	2.33	d__Bacteria;p__Patescibacteria;c__UBA1384;o__;f__;g__;s__
WY3.bin137	0.46196	821.541	97.67	0	d__Bacteria;p__Patescibacteria;c__UBA1384;o__;f__;g__;s__
BP6.bin49	0.505336	1019	69.77	2.33	d__Bacteria;p__Patescibacteria;c__UBA1384;o__CAILIB01;f__;g__;s__

## Sheet: Table S3
Table S3. Calculation of average nucleotide identity (ANI) and relative evolutionary divergence (RED) for CPR and DPANN
Genome	reference_genome	fastani_ani	fastani_af	reference_taxonomy	red_value
BP4.bin5	GCA_021790875.1	92.8929	0.66	d__Bacteria;p__Patescibacteria;c__Saccharimonadia;o__Saccharimonadales;f__UBA4665;g__JAJZWH01;s__JAJZWH01 sp021790875	0.74705
BP4.bin56	GCA_021783725.1	100	0.99	d__Bacteria;p__Patescibacteria;c__Saccharimonadia;o__Saccharimonadales;f__UBA4665;g__JAJXTN01;s__JAJXTN01 sp021783725	0.848119
BP4.bin97	GCA_021777495.1	99.5434	0.64	d__Bacteria;p__Patescibacteria;c__Paceibacteria;o__UBA6257;f__2-01-FULL-56-20;g__JAKAGE01;s__JAKAGE01 sp021777495	#N/A
BP5.bin105	GCA_021782685.1	100	0.98	d__Bacteria;p__Patescibacteria;c__Paceibacteria;o__UBA9983_A;f__UBA2103;g__C7867-001;s__C7867-001 sp021782685	0.9577
BP5.bin107	GCA_021782715.1	100	0.98	d__Bacteria;p__Patescibacteria;c__Paceibacteria;o__UBA9983_A;f__UBA2103;g__C7867-001;s__C7867-001 sp021782715	0.97004
BP5.bin122	GCA_021782355.1	100	0.98	d__Archaea;p__Micrarchaeota;c__Micrarchaeia;o__Norongarragalinales;f__UBA97;g__JAJXUZ01;s__JAJXUZ01 sp021782355	0.796101
BP5.bin133	no result	no result	no result	no result	0.886037
BP5.bin134	GCA_021780575.1	98.9813	0.8	d__Bacteria;p__Patescibacteria;c__Paceibacteria;o__UBA9983_A;f__UBA2103;g__C7867-001;s__C7867-001 sp021780575	0.969289
BP5.bin44	GCA_021781955.1	100	1	d__Bacteria;p__Patescibacteria;c__Paceibacteria;o__UBA9983_A;f__UBA2100;g__UBA10103;s__UBA10103 sp021781955	0.931083
BP5.bin47	GCA_021781935.1	100	0.97	d__Bacteria;p__Patescibacteria;c__Paceibacteria;o__UBA9983_A;f__UBA2103;g__C7867-001;s__C7867-001 sp021781935	0.944265
BP5.bin48	GCA_021781915.1	99.9998	1	d__Bacteria;p__Patescibacteria;c__Saccharimonadia;o__Saccharimonadales;f__UBA4665;g__JAJZWG01;s__JAJZWG01 sp021781915	0.771297
BP5.bin54	GCA_021781865.1	100	0.99	d__Bacteria;p__Patescibacteria;c__Paceibacteria;o__UBA9983_A;f__UBA2103;g__C7867-001;s__C7867-001 sp021781865	0.952326
BP5.bin68	GCA_021777495.1	99.9729	0.92	d__Bacteria;p__Patescibacteria;c__Paceibacteria;o__UBA6257;f__2-01-FULL-56-20;g__JAKAGE01;s__JAKAGE01 sp021777495	0.884581
BP5.bin75	GCA_021778295.1	99.875	0.92	d__Bacteria;p__Patescibacteria;c__Paceibacteria;o__UBA9983_A;f__UBA2103;g__C7867-001;s__C7867-001 sp021778295	0.959528
BP6.bin132	GCA_021781215.1	100	1	d__Bacteria;p__Patescibacteria;c__Saccharimonadia;o__Saccharimonadales;f__UBA4665;g__JAJXXC01;s__JAJXXC01 sp021781215	0.738693
BP6.bin140	GCA_021790875.1	92.1172	0.61	d__Bacteria;p__Patescibacteria;c__Saccharimonadia;o__Saccharimonadales;f__UBA4665;g__JAJZWH01;s__JAJZWH01 sp021790875	0.756489
BP6.bin141	no result	no result	no result	no result	#N/A
BP6.bin143	no result	no result	no result	no result	#N/A
BP6.bin145	no result	no result	no result	no result	0.963684
BP6.bin37	no result	no result	no result	no result	0.940808
BP6.bin49	no result	no result	no result	no result	0.629597
BP6.bin53	GCA_021778295.1	95.6261	0.81	d__Bacteria;p__Patescibacteria;c__Paceibacteria;o__UBA9983_A;f__UBA2103;g__C7867-001;s__C7867-001 sp021778295	0.961791
BP6.bin87	GCA_021780535.1	100	1	d__Bacteria;p__Patescibacteria;c__ABY1;o__JAGPKW01;f__JAGPKW01;g__JAJXYN01;s__JAJXYN01 sp021780535	0.858572
BP6.bin90	GCA_021780545.1	100	0.99	d__Bacteria;p__Patescibacteria;c__Paceibacteria;o__UBA6257;f__2-01-FULL-56-20;g__JAJXYP01;s__JAJXYP01 sp021780545	0.851919
BP6.bin91	GCA_018968805.1	97.0495	0.77	d__Bacteria;p__Patescibacteria;c__Paceibacteria;o__UBA9983_A;f__SIBU01;g__SIBU01;s__SIBU01 sp018968805	N/A
BP7.bin25	GCA_021780305.1	100	0.99	d__Bacteria;p__Patescibacteria;c__Saccharimonadia;o__Saccharimonadales;f__UBA1547;g__UBA1547;s__UBA1547 sp021780305	0.910847
BP7.bin31	GCA_021779375.1	99.9187	1	d__Bacteria;p__Patescibacteria;c__Gracilibacteria;o__JAHISY01;f__JAHISY01;g__JAHISY01;s__JAHISY01 sp021779375	0.881783
BP7.bin39	GCA_021780195.1	100	0.99	d__Bacteria;p__Patescibacteria;c__Paceibacteria;o__UBA6257;f__2-01-FULL-56-20;g__JAJXZE01;s__JAJXZE01 sp021780195	0.885451
BP7.bin84	no result	no result	no result	no result	0.852165
BP7.bin85	no result	no result	no result	no result	0.964266
BP8.bin112	GCA_021777675.1	99.9464	0.98	d__Bacteria;p__Patescibacteria;c__Paceibacteria;o__Moranbacterales;f__UBA2206;g__UBA9630;s__UBA9630 sp021777675	0.912943
BP8.bin124	no result	no result	no result	no result	#N/A
BP8.bin48	no result	no result	no result	no result	0.964604
BP8.bin57	GCA_021779915.1	99.9551	0.97	d__Bacteria;p__Patescibacteria;c__Paceibacteria;o__CAIUEV01;f__CAIUEV01;g__JAJXZR01;s__JAJXZR01 sp021779915	0.813539
BP8.bin59	GCA_021779255.1	100	0.99	d__Bacteria;p__Patescibacteria;c__Paceibacteria;o__CAIUEV01;f__CAIUEV01;g__JAJYBC01;s__JAJYBC01 sp021779255	0.815733
BP8.bin61	GCA_021779205.1	100	0.97	d__Bacteria;p__Patescibacteria;c__Paceibacteria;o__Moranbacterales;f__UBA2206;g__UBA9630;s__UBA9630 sp021779205	0.923282
BP8.bin62	GCA_021833625.1	100	1	d__Bacteria;p__Patescibacteria;c__Microgenomatia;o__UBA1406;f__GWC2-37-13;g__JAKBEU01;s__JAKBEU01 sp021833625	0.858039
BP8.bin74	GCA_021780675.1	99.5229	0.79	d__Bacteria;p__Patescibacteria;c__Microgenomatia;o__Levybacterales;f__UBA12049;g__JACRFQ01;s__JACRFQ01 sp021780675	0.888856
BP9.bin126	GCA_021780155.1	99.9039	0.92	d__Bacteria;p__Patescibacteria;c__Paceibacteria;o__UBA6257;f__JAGOQP01;g__JAKAHY01;s__JAKAHY01 sp021780155	0.857008
BP9.bin135	GCA_021782175.1	98.9768	0.77	d__Bacteria;p__Patescibacteria;c__Paceibacteria;o__UBA9983_A;f__PALSA-1337;g__C7867-002;s__C7867-002 sp021782175	0.920611
BP9.bin136	no result	no result	no result	no result	0.960464
BP9.bin138	no result	no result	no result	no result	#N/A
BP9.bin140	no result	no result	no result	no result	#N/A
BP9.bin141	GCA_021781215.1	99.935	0.56	d__Bacteria;p__Patescibacteria;c__Saccharimonadia;o__Saccharimonadales;f__UBA4665;g__JAJXXC01;s__JAJXXC01 sp021781215	#N/A
BP9.bin16	GCA_021778755.1	100	0.98	d__Bacteria;p__Patescibacteria;c__Saccharimonadia;o__Saccharimonadales;f__UBA1547;g__UBA1547;s__UBA1547 sp021778755	0.906804
BP9.bin24	GCA_021780615.1	99.6408	0.83	d__Bacteria;p__Patescibacteria;c__Paceibacteria;o__UBA6257;f__JAGOQP01;g__JAJXYJ01;s__JAJXYJ01 sp021780615	0.832954
BP9.bin6	GCA_021778165.1	100	0.98	d__Bacteria;p__Patescibacteria;c__Saccharimonadia;o__Saccharimonadales;f__UBA4665;g__JAJZWG01;s__JAJZWG01 sp021778165	0.771321
BP9.bin78	GCA_021781475.1	99.8402	0.92	d__Bacteria;p__Patescibacteria;c__Saccharimonadia;o__Saccharimonadales;f__Saccharimonadaceae;g__Saccharimonas;s__Saccharimonas sp021781475	0.843022
BP9.bin93	GCA_021777565.1	100	1	d__Bacteria;p__Patescibacteria;c__Microgenomatia;o__Levybacterales;f__UBA12049;g__JAJYDJ01;s__JAJYDJ01 sp021777565	0.879735
DBS1-1.bin116	GCA_021777375.1	100	1	d__Bacteria;p__Patescibacteria;c__Saccharimonadia;o__Saccharimonadales;f__UBA4665;g__JAJZWH01;s__JAJZWH01 sp021777375	0.759055
DBS1-1.bin129	GCA_021790455.1	99.9999	0.99	d__Archaea;p__Micrarchaeota;c__Micrarchaeia;o__Micrarchaeales;f__Micrarchaeaceae;g__JAJZYD01;s__JAJZYD01 sp021790455	0.795413
DBS1-1.bin14	GCA_021781865.1	95.036	0.72	d__Bacteria;p__Patescibacteria;c__Paceibacteria;o__UBA9983_A;f__UBA2103;g__C7867-001;s__C7867-001 sp021781865	0.952147
DBS1-1.bin141	GCA_021790305.1	100	1	d__Archaea;p__Micrarchaeota;c__Micrarchaeia;o__Micrarchaeales;f__CABMGC01;g__JAKAUU01;s__JAKAUU01 sp021790305	0.749779
DBS1-1.bin147	no result	no result	no result	no result	#N/A
DBS1-1.bin37	GCA_021785805.1	100	0.98	d__Archaea;p__Micrarchaeota;c__Micrarchaeia;o__Micrarchaeales;f__Micrarchaeaceae;g__JAJZYD01;s__JAJZYD01 sp021785805	0.797384
DBS1-1.bin53	GCA_021833065.1	100	1	d__Bacteria;p__Patescibacteria;c__Saccharimonadia;o__Saccharimonadales;f__UBA4665;g__JAJZWG01;s__JAJZWG01 sp021833065	0.770944
DBS1-1.bin81	GCA_021834785.1	95.9119	0.69	d__Archaea;p__Micrarchaeota;c__Micrarchaeia;o__Micrarchaeales;f__Micrarchaeaceae;g__JAMCYW01;s__JAMCYW01 sp021834785	0.828106
DBS1-2.bin101	GCA_021791015.1	100	0.98	d__Bacteria;p__Patescibacteria;c__CPR2;o__UBA1875;f__JAJYID01;g__JAJYQQ01;s__JAJYQQ01 sp021791015	0.576611
DBS1-2.bin33	GCA_021790875.1	100	0.98	d__Bacteria;p__Patescibacteria;c__Saccharimonadia;o__Saccharimonadales;f__UBA4665;g__JAJZWH01;s__JAJZWH01 sp021790875	0.750626
DBS1-2.bin41	GCA_021785915.1	99.0087	0.78	d__Bacteria;p__Patescibacteria;c__Microgenomatia;o__Levybacterales;f__UBA12049;g__JACRFQ01;s__JACRFQ01 sp021785915	0.882066
DBS1-2.bin48	GCA_021836925.1	100	0.99	d__Archaea;p__Micrarchaeota;c__Micrarchaeia;o__Micrarchaeales;f__Micrarchaeaceae;g__JAMCYG01;s__JAMCYG01 sp021836925	0.789134
DBS1-2.bin49	GCA_021785375.1	99.9999	0.99	d__Archaea;p__Micrarchaeota;c__Micrarchaeia;o__Micrarchaeales;f__CABMGC01;g__JAKAVK01;s__JAKAVK01 sp021785375	0.747985
DBS1-2.bin54	GCA_021785355.1	100	0.99	d__Bacteria;p__Patescibacteria;c__Dojkabacteria;o__JAKAPS01;f__JAJZLI01;g__JAJYFR01;s__JAJYFR01 sp021785355	0.386943
DBS1-3.bin101	GCA_021836725.1	100	1	d__Bacteria;p__Patescibacteria;c__Paceibacteria;o__UBA9983_A;f__UBA2103;g__C7867-001;s__C7867-001 sp021836725	0.959459
DBS1-3.bin117	GCA_021785125.1	100	1	d__Bacteria;p__Patescibacteria;c__Paceibacteria;o__Moranbacterales;f__UBA2206;g__JAJYGF01;s__JAJYGF01 sp021785125	0.841736
DBS1-3.bin126	GCA_021794535.1	96.8483	0.67	d__Bacteria;p__Patescibacteria;c__CPR2;o__UBA1875;f__JAJYID01;g__JAJYQQ01;s__JAJYQQ01 sp021794535	0.625846
DBS1-3.bin146	GCA_021785065.1	100	1	d__Bacteria;p__Patescibacteria;c__Paceibacteria;o__UBA9983_A;f__UBA11359;g__JAKAEA01;s__JAKAEA01 sp021785065	0.813053
DBS1-3.bin162	no result	no result	no result	no result	0.879501
DBS1-3.bin164	no result	no result	no result	no result	#N/A
DBS1-3.bin165	GCA_021790875.1	98.888	0.67	d__Bacteria;p__Patescibacteria;c__Saccharimonadia;o__Saccharimonadales;f__UBA4665;g__JAJZWH01;s__JAJZWH01 sp021790875	0.759554
DBS1-3.bin42	no result	no result	no result	no result	0.884687
DBS1-3.bin45	GCA_021784875.1	100	0.99	d__Bacteria;p__Patescibacteria;c__Paceibacteria;o__UBA9983_A;f__UBA2103;g__C7867-001;s__C7867-001 sp021784875	0.932984
DBS1-3.bin59	GCA_021784815.1	100	0.99	d__Bacteria;p__Patescibacteria;c__Paceibacteria;o__UBA9983_A;f__UBA2103;g__C7867-001;s__C7867-001 sp021784815	0.928813
DBS1-3.bin97	GCA_021784535.1	100	1	d__Bacteria;p__Patescibacteria;c__Microgenomatia;o__Levybacterales;f__UBA12049;g__JACDET01;s__JACDET01 sp021784535	0.897957
DBS2-1.bin102	GCA_021796335.1	100	1	d__Bacteria;p__Patescibacteria;c__Paceibacteria;o__UBA6257;f__UBA9933;g__JAJYHZ01;s__JAJYHZ01 sp021796335	0.779903
DBS2-1.bin104	GCA_021796295.1	100	0.99	d__Archaea;p__Micrarchaeota;c__Micrarchaeia;o__Micrarchaeales;f__CABMGC01;g__JAJYIA01;s__JAJYIA01 sp021796295	0.758679
DBS2-1.bin105	GCA_021790275.1	100	0.99	d__Bacteria;p__Patescibacteria;c__Paceibacteria;o__UBA10092;f__UBA10092;g__UBA10092;s__UBA10092 sp021790275	0.912925
DBS2-1.bin108	GCA_021790235.1	100	1	d__Bacteria;p__Patescibacteria;c__CPR2;o__UBA1875;f__JAJYID01;g__JAJYID01;s__JAJYID01 sp021790235	0.500353
DBS2-1.bin109	GCA_021790255.1	100	0.98	d__Bacteria;p__Patescibacteria;c__Microgenomatia;o__Daviesbacterales;f__UBA10151;g__JAJYIE01;s__JAJYIE01 sp021790255	0.807516
DBS2-1.bin114	GCA_021790215.1	100	0.99	d__Bacteria;p__Patescibacteria;c__Microgenomatia;o__GWA2-44-7;f__UBA8517;g__JAJYIG01;s__JAJYIG01 sp021790215	0.887486
DBS2-1.bin118	GCA_021790135.1	100	0.99	d__Bacteria;p__Patescibacteria;c__ABY1;o__Magasanikbacterales;f__GWA2-37-8;g__JAJYIJ01;s__JAJYIJ01 sp021790135	0.897945
DBS2-1.bin125	GCA_021790005.1	99.9998	0.98	d__Bacteria;p__Patescibacteria;c__Saccharimonadia;o__Saccharimonadales;f__UBA4665;g__JAJZWH01;s__JAJZWH01 sp021790005	0.744274
DBS2-1.bin128	GCA_021789995.1	100	1	d__Bacteria;p__Patescibacteria;c__Microgenomatia;o__UBA1406;f__GWC2-37-13;g__JAJYIQ01;s__JAJYIQ01 sp021789995	0.823139
DBS2-1.bin133	GCA_021789915.1	99.9999	0.99	d__Bacteria;p__Patescibacteria;c__ABY1;o__SG8-24;f__GWF2-40-263;g__JAJYIV01;s__JAJYIV01 sp021789915	0.835048
DBS2-1.bin136	GCA_021789865.1	100	0.98	d__Bacteria;p__Patescibacteria;c__Microgenomatia;o__UBA1406;f__GWC2-37-13;g__GWC2-37-13;s__GWC2-37-13 sp021789865	0.8834
DBS2-1.bin138	GCA_021789815.1	100	1	d__Archaea;p__Micrarchaeota;c__Micrarchaeia;o__Micrarchaeales;f__Micrarchaeaceae;g__JAJZAB01;s__JAJZAB01 sp021789815	0.79545
DBS2-1.bin143	GCA_021796415.1	100	1	d__Bacteria;p__Patescibacteria;c__CPR2;o__UBA1875;f__JAJYID01;g__JAJYQQ01;s__JAJYQQ01 sp021796415	0.57703
DBS2-1.bin146	GCA_021789715.1	100	0.99	d__Bacteria;p__Patescibacteria;c__Doudnabacteria;o__UBA920;f__UBA920;g__JAJYJE01;s__JAJYJE01 sp021789715	0.842719
DBS2-1.bin163	GCA_021789395.1	100	0.99	d__Bacteria;p__Patescibacteria;c__Paceibacteria;o__Moranbacterales;f__UBA2206;g__JAJYJP01;s__JAJYJP01 sp021789395	0.837774
DBS2-1.bin164	GCA_021789225.1	100	1	d__Bacteria;p__Patescibacteria;c__Paceibacteria;o__UBA9983_A;f__UBA2103;g__C7867-001;s__C7867-001 sp021789225	0.916081
DBS2-1.bin169	GCA_021789195.1	100	1	d__Bacteria;p__Patescibacteria;c__Saccharimonadia;o__Saccharimonadales;f__UBA4665;g__JAJZWH01;s__JAJZWH01 sp021789195	0.758317
DBS2-1.bin171	GCA_021789155.1	100	1	d__Archaea;p__Micrarchaeota;c__Micrarchaeia;o__Micrarchaeales;f__CABMGC01;g__JAJYJW01;s__JAJYJW01 sp021789155	0.73685
DBS2-1.bin176	no result	no result	no result	no result	0.89196
DBS2-1.bin177	no result	no result	no result	no result	0.781914
DBS2-1.bin178	no result	no result	no result	no result	0.836206
DBS2-1.bin179	no result	no result	no result	no result	0.545897
DBS2-1.bin180	no result	no result	no result	no result	0.799702
DBS2-1.bin181	no result	no result	no result	no result	0.801335
DBS2-1.bin28	GCA_023480925.1	96.4365	0.92	d__Bacteria;p__Patescibacteria;c__Paceibacteria;o__UBA6257;f__HR35;g__JAMCWY01;s__JAMCWY01 sp023480925	0.821692
DBS2-1.bin32	GCA_021788675.1	100	0.98	d__Bacteria;p__Patescibacteria;c__Saccharimonadia;o__Saccharimonadales;f__UBA4665;g__JAJZWH01;s__JAJZWH01 sp021788675	0.744388
DBS2-1.bin48	GCA_021788365.1	100	0.99	d__Bacteria;p__Patescibacteria;c__Microgenomatia;o__UBA1400;f__UBA12108;g__JAJYKS01;s__JAJYKS01 sp021788365	0.827441
DBS2-1.bin50	GCA_021818925.1	99.0393	0.72	d__Archaea;p__Micrarchaeota;c__Micrarchaeia;o__Micrarchaeales;f__CABMGC01;g__JAJYVH01;s__JAJYVH01 sp021818925	0.758477
DBS2-1.bin54	GCA_021796235.1	99.8625	0.88	d__Bacteria;p__Patescibacteria;c__Microgenomatia;o__UBA1406;f__GWC2-37-13;g__JAJYOJ01;s__JAJYOJ01 sp021796235	0.824901
DBS2-1.bin56	GCA_021788195.1	100	0.99	d__Bacteria;p__Patescibacteria;c__Microgenomatia;o__JAMCZE01;f__JAMCZE01;g__JAJYKY01;s__JAJYKY01 sp021788195	0.619868
DBS2-1.bin57	GCA_021788105.1	100	0.99	d__Bacteria;p__Patescibacteria;c__Paceibacteria;o__Moranbacterales;f__UBA2206;g__JAJYJP01;s__JAJYJP01 sp021788105	0.834569
DBS2-1.bin63	GCA_021788015.1	100	1	d__Bacteria;p__Patescibacteria;c__ABY1;o__BM507;f__JAKAJF01;g__JAJYLD01;s__JAJYLD01 sp021788015	0.78707
DBS2-1.bin80	GCA_021787635.1	100	0.99	d__Bacteria;p__Patescibacteria;c__Microgenomatia;o__UBA1406;f__GWC2-37-13;g__JAJYIQ01;s__JAJYIQ01 sp021787635	0.823618
DBS2-1.bin86	GCA_021787535.1	100	1	d__Bacteria;p__Patescibacteria;c__CPR2;o__UBA1875;f__JAJYID01;g__JAJYID01;s__JAJYID01 sp021787535	0.581326
DBS2-1.bin97	GCA_021787495.1	100	1	d__Archaea;p__Micrarchaeota;c__Micrarchaeia;o__Micrarchaeales;f__Micrarchaeaceae;g__A-MIC-10;s__A-MIC-10 sp021787495	0.945367
DBS2-4.bin108	GCA_021787205.1	100	1	d__Bacteria;p__Patescibacteria;c__Paceibacteria;o__UBA6257;f__Colwellbacteraceae;g__JAJYME01;s__JAJYME01 sp021787205	0.7524
DBS2-4.bin128	GCA_021786945.1	100	1	d__Bacteria;p__Patescibacteria;c__Paceibacteria;o__UBA6257;f__02-FULL-45-10c;g__JAHILT01;s__JAHILT01 sp021786945	0.901355
DBS2-4.bin161	GCA_021786695.1	100	0.98	d__Bacteria;p__Patescibacteria;c__ABY1;o__BM507;f__GWE2-39-37;g__JAJYMT01;s__JAJYMT01 sp021786695	0.811099
DBS2-4.bin171	GCA_021847435.1	97.5984	0.72	d__Bacteria;p__Patescibacteria;c__Doudnabacteria;o__UBA920;f__UBA920;g__PALSA-1336;s__PALSA-1336 sp021847435	0.92763
DBS2-4.bin174	GCA_023380935.1	99.8679	0.84	d__Bacteria;p__Patescibacteria;c__Microgenomatia;o__UBA1406;f__GWC2-37-13;g__UM-FILTER-34-12;s__UM-FILTER-34-12 sp023380935	0.869611
DBS2-4.bin38	no result	no result	no result	no result	#N/A
DBS2-4.bin65	GCA_021786355.1	100	1	d__Bacteria;p__Patescibacteria;c__Paceibacteria;o__UBA6257;f__UBA9933;g__JANLIR01;s__JANLIR01 sp021786355	0.740075
DBS2-4.bin71	GCA_021786315.1	100	1	d__Bacteria;p__Patescibacteria;c__Microgenomatia;o__Daviesbacterales;f__UBA10151;g__JAJYNN01;s__JAJYNN01 sp021786315	0.843825
DBS2-4.bin98	GCA_021786105.1	100	1	d__Bacteria;p__Patescibacteria;c__Microgenomatia;o__Daviesbacterales;f__UBA10151;g__UBA10151;s__UBA10151 sp021786105	0.915323
DBS2-5.bin35	GCA_021836125.1	100	1	d__Archaea;p__Nanoarchaeota;c__Nanoarchaeia;o__Parvarchaeales;f__Parvarchaeaceae;g__JAKBJF01;s__JAKBJF01 sp021836125	0.85735
DBS2-5.bin41	GCA_021796225.1	100	0.99	d__Archaea;p__Micrarchaeota;c__Micrarchaeia;o__Micrarchaeales;f__CABMGC01;g__JAKAVK01;s__JAKAVK01 sp021796225	0.745219
DBS2-5.bin59	GCA_021836925.1	99.2519	0.55	d__Archaea;p__Micrarchaeota;c__Micrarchaeia;o__Micrarchaeales;f__Micrarchaeaceae;g__JAMCYG01;s__JAMCYG01 sp021836925	0.722426
DBS2-5.bin62	GCA_021836035.1	100	0.99	d__Bacteria;p__Patescibacteria;c__Microgenomatia;o__JAMCZE01;f__JAMCZE01;g__JAKBJL01;s__JAKBJL01 sp021836035	0.624521
DBS2-5.bin63	no result	no result	no result	no result	0.865365
DS3.bin6	no result	no result	no result	no result	#N/A
DS3.bin93	no result	no result	no result	no result	0.771553
DS4.bin108	no result	no result	no result	no result	#N/A
DS4.bin2	GCA_021802505.1	97.2653	0.56	d__Archaea;p__Nanoarchaeota;c__Nanoarchaeia;o__Parvarchaeales;f__Parvarchaeaceae;g__Parvarchaeum;s__Parvarchaeum sp021802505	0.95667
DS4.bin43	GCA_021794535.1	100	0.98	d__Bacteria;p__Patescibacteria;c__CPR2;o__UBA1875;f__JAJYID01;g__JAJYQQ01;s__JAJYQQ01 sp021794535	0.625157
DS4.bin61	GCA_021794425.1	100	0.99	d__Bacteria;p__Patescibacteria;c__Paceibacteria;o__UBA9983_A;f__UBA2103;g__C7867-001;s__C7867-001 sp021794425	0.96819
DS4.bin83	GCA_021811735.1	97.1971	0.83	d__Archaea;p__Nanoarchaeota;c__Nanoarchaeia;o__Parvarchaeales;f__Parvarchaeaceae;g__Parvarchaeum;s__Parvarchaeum sp021811735	0.953403
DS4.bin97	GCA_021794235.1	100	0.99	d__Archaea;p__Nanoarchaeota;c__Nanoarchaeia;o__Parvarchaeales;f__Parvarchaeaceae;g__Parvarchaeum;s__Parvarchaeum sp021794235	0.888929
DX1.bin108	no result	no result	no result	no result	0.951522
DX1.bin38	GCA_021793035.1	99.1535	0.58	d__Archaea;p__Micrarchaeota;c__Micrarchaeia;o__Micrarchaeales;f__Micrarchaeaceae;g__JAMCYB01;s__JAMCYB01 sp021793035	0.804712
DX1.bin43	no result	no result	no result	no result	0.885097
DX1.bin5	GCA_009387755.1	99.0129	0.93	d__Archaea;p__Micrarchaeota;c__Micrarchaeia;o__Micrarchaeales;f__Micrarchaeaceae;g__Micrarchaeum;s__Micrarchaeum acidiphilum	#N/A
DX2.bin12	GCA_021793035.1	100	0.99	d__Archaea;p__Micrarchaeota;c__Micrarchaeia;o__Micrarchaeales;f__Micrarchaeaceae;g__JAMCYB01;s__JAMCYB01 sp021793035	0.798226
DX2.bin58	GCA_021792775.1	100	1	d__Archaea;p__Micrarchaeota;c__Micrarchaeia;o__Micrarchaeales;f__Micrarchaeaceae;g__JAJYXL01;s__JAJYXL01 sp021792775	0.832246
FK1.bin109	no result	no result	no result	no result	0.823584
FK1.bin110	no result	no result	no result	no result	0.830627
FK1.bin29	GCA_021792395.1	100	1	d__Archaea;p__Micrarchaeota;c__Micrarchaeia;o__Micrarchaeales;f__Micrarchaeaceae;g__JAMCYW01;s__JAMCYW01 sp021792395	0.827502
FK1.bin51	GCA_021792295.1	100	0.99	d__Archaea;p__Micrarchaeota;c__Micrarchaeia;o__Micrarchaeales;f__Micrarchaeaceae;g__JAJYUY01;s__JAJYUY01 sp021792295	0.881287
FK1.bin66	GCA_021792235.1	100	0.98	d__Archaea;p__Micrarchaeota;c__Micrarchaeia;o__Micrarchaeales;f__CABMGC01;g__JAJZNA01;s__JAJZNA01 sp021792235	0.758184
FK1.bin74	GCA_023485545.1	99.5533	0.87	d__Archaea;p__Micrarchaeota;c__Micrarchaeia;o__Micrarchaeales;f__Micrarchaeaceae;g__JAJZYW01;s__JAJZYW01 sp023485545	0.780808
FK1.bin85	GCA_021792095.1	100	1	d__Archaea;p__Micrarchaeota;c__Micrarchaeia;o__Micrarchaeales;f__CABMGC01;g__JAJYVH01;s__JAJYVH01 sp021792095	0.80058
FK1.bin87	GCA_021792115.1	100	0.99	d__Archaea;p__Micrarchaeota;c__Micrarchaeia;o__Micrarchaeales;f__Micrarchaeaceae;g__JAJZMY01;s__JAJZMY01 sp021792115	0.788264
FK2.bin40	GCA_021799595.1	99.6614	0.72	d__Bacteria;p__Patescibacteria;c__Saccharimonadia;o__Saccharimonadales;f__UBA4665;g__JAJZAF01;s__JAJZAF01 sp021799595	0.930569
FK2.bin60	GCA_021791775.1	100	0.99	d__Archaea;p__Micrarchaeota;c__Micrarchaeia;o__Micrarchaeales;f__Micrarchaeaceae;g__JAJZAB01;s__JAJZAB01 sp021791775	0.723821
FK2.bin61	GCA_021791725.1	100	0.98	d__Archaea;p__Micrarchaeota;c__Micrarchaeia;o__Micrarchaeales;f__CABMGC01;g__JAJYVZ01;s__JAJYVZ01 sp021791725	0.746534
FK2.bin89	GCA_021791655.1	100	1	d__Archaea;p__Nanoarchaeota;c__Nanoarchaeia;o__Parvarchaeales;f__Parvarchaeaceae;g__JAJYWD01;s__JAJYWD01 sp021791655	0.856881
FK3.bin102	GCA_021800155.1	99.8843	0.95	d__Bacteria;p__Patescibacteria;c__Saccharimonadia;o__Saccharimonadales;f__UBA4665;g__JAJZWH01;s__JAJZWH01 sp021800155	0.753076
FK3.bin110	GCA_021791535.1	100	0.99	d__Archaea;p__Micrarchaeota;c__Micrarchaeia;o__Micrarchaeales;f__Micrarchaeaceae;g__JAJZAB01;s__JAJZAB01 sp021791535	0.793521
FK3.bin112	GCA_021791515.1	100	0.98	d__Bacteria;p__Patescibacteria;c__Doudnabacteria;o__UBA920;f__UBA920;g__PALSA-1336;s__PALSA-1336 sp021791515	0.916818
FK3.bin113	GCA_021791545.1	100	0.99	d__Bacteria;p__Patescibacteria;c__Microgenomatia;o__Levybacterales;f__UBA12049;g__JAJYWL01;s__JAJYWL01 sp021791545	0.828178
FK3.bin121	GCA_021791445.1	100	1	d__Bacteria;p__Patescibacteria;c__Paceibacteria;o__UBA6257;f__UBA9933;g__JAJYWO01;s__JAJYWO01 sp021791445	0.84297
FK3.bin123	GCA_021799575.1	99.9882	0.97	d__Bacteria;p__Patescibacteria;c__Saccharimonadia;o__Saccharimonadales;f__UBA4665;g__JAJZWH01;s__JAJZWH01 sp021799575	0.754858
FK3.bin131	GCA_021791395.1	100	0.99	d__Bacteria;p__Patescibacteria;c__Paceibacteria;o__UBA6257;f__GWB1-50-10;g__JAKAHT01;s__JAKAHT01 sp021791395	0.814031
FK3.bin143	GCA_023485745.1	97.3223	0.6	d__Archaea;p__Micrarchaeota;c__Micrarchaeia;o__Micrarchaeales;f__Micrarchaeaceae;g__Micrarchaeum;s__Micrarchaeum sp023485745	0.98963
FK3.bin15	GCA_021791275.1	100	1	d__Bacteria;p__Patescibacteria;c__Dojkabacteria;o__JAKAPS01;f__JAJZLI01;g__JAJYWX01;s__JAJYWX01 sp021791275	0.387354
FK3.bin165	GCA_021791245.1	100	0.99	d__Archaea;p__Micrarchaeota;c__Micrarchaeia;o__Micrarchaeales;f__CABMGC01;g__JAJYWY01;s__JAJYWY01 sp021791245	0.739592
FK3.bin166	GCA_021814805.1	98.7303	0.8	d__Bacteria;p__Patescibacteria;c__Paceibacteria;o__UBA6257;f__GWB1-50-10;g__JAKAHT01;s__JAKAHT01 sp021814805	0.778727
FK3.bin18	GCA_021791135.1	100	0.99	d__Bacteria;p__Patescibacteria;c__Paceibacteria;o__UBA6257;f__GWB1-50-10;g__JAKAHD01;s__JAKAHD01 sp021791135	0.810774
FK3.bin34	GCA_021791075.1	100	0.99	d__Archaea;p__Micrarchaeota;c__Micrarchaeia;o__Micrarchaeales;f__CABMGC01;g__JAKAVK01;s__JAKAVK01 sp021791075	0.754167
FK3.bin40	GCA_021801825.1	100	0.99	d__Bacteria;p__Patescibacteria;c__Paceibacteria;o__UBA6257;f__JAGOQP01;g__JAKBUF01;s__JAKBUF01 sp021801825	0.828328
FK3.bin41	GCA_021801785.1	100	1	d__Archaea;p__Micrarchaeota;c__Micrarchaeia;o__Micrarchaeales;f__Micrarchaeaceae;g__JAJYXL01;s__JAJYXL01 sp021801785	0.796566
FK3.bin49	GCA_021801765.1	100	0.99	d__Archaea;p__Micrarchaeota;c__Micrarchaeia;o__Micrarchaeales;f__CABMGC01;g__JAJZIU01;s__JAJZIU01 sp021801765	0.74834
FK3.bin58	GCA_021831595.1	100	0.99	d__Bacteria;p__Patescibacteria;c__Paceibacteria;o__UBA9983_A;f__UBA9973;g__UBA8515;s__UBA8515 sp021831595	0.960909
FK3.bin83	GCA_021801355.1	100	0.99	d__Archaea;p__Micrarchaeota;c__Micrarchaeia;o__Micrarchaeales;f__Micrarchaeaceae;g__JAKATK01;s__JAKATK01 sp021801355	0.799578
FK3.bin85	GCA_021801385.1	100	0.99	d__Archaea;p__Micrarchaeota;c__Micrarchaeia;o__Micrarchaeales;f__Micrarchaeaceae;g__JAJYUY01;s__JAJYUY01 sp021801385	0.883056
FK3.bin92	GCA_021801225.1	100	1	d__Archaea;p__Micrarchaeota;c__Micrarchaeia;o__Micrarchaeales;f__CABMGC01;g__JAJZOD01;s__JAJZOD01 sp021801225	0.740888
FK4.bin46	no result	no result	no result	no result	0.930878
FK4.bin48	GCA_021800515.1	100	0.99	d__Archaea;p__Micrarchaeota;c__Micrarchaeia;o__Micrarchaeales;f__Micrarchaeaceae;g__JAJZMY01;s__JAJZMY01 sp021800515	0.725012
FK4.bin88	GCA_021800365.1	100	0.99	d__Archaea;p__Nanoarchaeota;c__Nanoarchaeia;o__Parvarchaeales;f__Parvarchaeaceae;g__JAJYZA01;s__JAJYZA01 sp021800365	0.871815
FK5.bin122	GCA_021800135.1	100	0.97	d__Archaea;p__Micrarchaeota;c__Micrarchaeia;o__Micrarchaeales;f__Micrarchaeaceae;g__JAKATY01;s__JAKATY01 sp021800135	0.721315
FK5.bin19	GCA_021799965.1	100	0.97	d__Bacteria;p__Patescibacteria;c__Paceibacteria;o__UBA6257;f__02-FULL-45-10c;g__JAHILT01;s__JAHILT01 sp021799965	0.905487
FK5.bin45	GCA_021818925.1	99.0947	0.69	d__Archaea;p__Micrarchaeota;c__Micrarchaeia;o__Micrarchaeales;f__CABMGC01;g__JAJYVH01;s__JAJYVH01 sp021818925	0.773955
FK5.bin71	GCA_021799635.1	100	1	d__Archaea;p__Micrarchaeota;c__Micrarchaeia;o__Micrarchaeales;f__Micrarchaeaceae;g__JAJZAB01;s__JAJZAB01 sp021799635	0.794167
FK5.bin85	GCA_021799595.1	100	0.99	d__Bacteria;p__Patescibacteria;c__Saccharimonadia;o__Saccharimonadales;f__UBA4665;g__JAJZAF01;s__JAJZAF01 sp021799595	0.931252
FK5.bin88	GCA_021799535.1	100	1	d__Archaea;p__Nanoarchaeota;c__Nanoarchaeia;o__Pacearchaeales;f__GW2011-AR1;g__GW2011-AR1;s__GW2011-AR1 sp021799535	0.973237
FK5.bin94	GCA_021799475.1	100	0.99	d__Archaea;p__Micrarchaeota;c__Micrarchaeia;o__Micrarchaeales;f__Micrarchaeaceae;g__JAJZYD01;s__JAJZYD01 sp021799475	0.797568
HSP1.bin13	GCA_002503215.1	99.5394	0.9	d__Archaea;p__Nanoarchaeota;c__Nanoarchaeia;o__Parvarchaeales;f__Parvarchaeaceae;g__Parvarchaeum;s__Parvarchaeum acidophilus	N/A
HSP1.bin6	GCA_021799155.1	100	0.99	d__Bacteria;p__Patescibacteria;c__Paceibacteria;o__UBA6257;f__UBA9933;g__JAJZBA01;s__JAJZBA01 sp021799155	0.78364
HSP2.bin18	GCA_021799085.1	100	1	d__Archaea;p__Nanoarchaeota;c__Nanoarchaeia;o__Parvarchaeales;f__Parvarchaeaceae;g__Parvarchaeum;s__Parvarchaeum sp021799085	0.968615
HSP2.bin36	GCA_021798935.1	100	1	d__Archaea;p__Micrarchaeota;c__Micrarchaeia;o__Micrarchaeales;f__Micrarchaeaceae;g__Mancarchaeum;s__Mancarchaeum sp021798935	0.978457
JA1.bin26	GCA_021846095.1	99.1342	0.73	d__Bacteria;p__Patescibacteria;c__Saccharimonadia;o__Saccharimonadales;f__UBA4665;g__JAJZWG01;s__JAJZWG01 sp021846095	0.768733
JA1.bin59	GCA_021851735.1	100	1	d__Bacteria;p__Patescibacteria;c__Saccharimonadia;o__Saccharimonadales;f__UBA4665;g__JAJZCD01;s__JAJZCD01 sp021851735	0.829983
JA1.bin9	GCA_021828705.1	98.9209	0.61	d__Archaea;p__Micrarchaeota;c__Micrarchaeia;o__Micrarchaeales;f__Micrarchaeaceae;g__JAJZDT01;s__JAJZDT01 sp021828705	0.804673
JA4.bin46	GCA_021828705.1	100	0.98	d__Archaea;p__Micrarchaeota;c__Micrarchaeia;o__Micrarchaeales;f__Micrarchaeaceae;g__JAJZDT01;s__JAJZDT01 sp021828705	0.814871
JA5.bin18	GCA_021805885.1	100	0.98	d__Bacteria;p__Patescibacteria;c__Dojkabacteria;o__JAKAPS01;f__JAJZLI01;g__JAJZKG01;s__JAJZKG01 sp021805885	#N/A
JA5.bin2	GCA_021851535.1	99.9999	0.99	d__Archaea;p__Micrarchaeota;c__Micrarchaeia;o__Micrarchaeales;f__Micrarchaeaceae;g__JAJZDT01;s__JAJZDT01 sp021851535	0.807002
JA5.bin8	GCA_021821605.1	91.0917	0.53	d__Archaea;p__Micrarchaeota;c__Micrarchaeia;o__Micrarchaeales;f__CABMGC01;g__JAJZOD01;s__JAJZOD01 sp021821605	0.744435
LL2.bin4	GCA_021805625.1	100	0.98	d__Archaea;p__Micrarchaeota;c__Micrarchaeia;o__Micrarchaeales;f__CABMGC01;g__JAJZEU01;s__JAJZEU01 sp021805625	0.737357
LSA1.bin28	GCA_021804315.1	100	0.98	d__Bacteria;p__Patescibacteria;c__Saccharimonadia;o__Saccharimonadales;f__UBA4665;g__JAJZHX01;s__JAJZHX01 sp021804315	0.930157
LSA1.bin42	GCA_021809645.1	99.608	0.8	d__Bacteria;p__Patescibacteria;c__Saccharimonadia;o__Saccharimonadales;f__UBA4665;g__JAJZKE01;s__JAJZKE01 sp021809645	0.781381
LSA1.bin59	GCA_021803645.1	92.7018	0.7	d__Bacteria;p__Patescibacteria;c__Dojkabacteria;o__JAKAPS01;f__JAJZLI01;g__JAJZLI01;s__JAJZLI01 sp021803645	0.383307
LSA1.bin89	GCA_021821445.1	98.8817	0.61	d__Archaea;p__Micrarchaeota;c__Micrarchaeia;o__Micrarchaeales;f__Micrarchaeaceae;g__Mancarchaeum;s__Mancarchaeum sp021821445	0.919546
LSA2.bin104	no result	no result	no result	no result	#N/A
LSA3.bin22	GCA_021810685.1	100	0.98	d__Archaea;p__Micrarchaeota;c__Micrarchaeia;o__Micrarchaeales;f__Micrarchaeaceae;g__JAMCYM01;s__JAMCYM01 sp021810685	0.794836
LSA3.bin81	GCA_021821445.1	98.6627	0.5	d__Archaea;p__Micrarchaeota;c__Micrarchaeia;o__Micrarchaeales;f__Micrarchaeaceae;g__Mancarchaeum;s__Mancarchaeum sp021821445	0.916576
LSA3.bin95	GCA_021804315.1	98.3262	0.66	d__Bacteria;p__Patescibacteria;c__Saccharimonadia;o__Saccharimonadales;f__UBA4665;g__JAJZHX01;s__JAJZHX01 sp021804315	0.93455
LSA4.bin4	GCA_021803645.1	92.5313	0.79	d__Bacteria;p__Patescibacteria;c__Dojkabacteria;o__JAKAPS01;f__JAJZLI01;g__JAJZLI01;s__JAJZLI01 sp021803645	0.541166
LSA4.bin46	GCA_021810455.1	100	0.98	d__Archaea;p__Micrarchaeota;c__Micrarchaeia;o__Micrarchaeales;f__CABMGC01;g__JAJZIU01;s__JAJZIU01 sp021810455	0.755378
LSA4.bin48	GCA_021829835.1	100	1	d__Archaea;p__Micrarchaeota;c__Micrarchaeia;o__Micrarchaeales;f__CABMGC01;g__JAJZIZ01;s__JAJZIZ01 sp021829835	0.748258
LSA4.bin62	GCA_023378805.1	99.3654	0.86	d__Archaea;p__Nanoarchaeota;c__Nanoarchaeia;o__Parvarchaeales;f__Parvarchaeaceae;g__Parvarchaeum;s__Parvarchaeum sp023378805	0.968371
LSA4.bin68	GCA_021810345.1	100	0.98	d__Archaea;p__Nanoarchaeota;c__Nanoarchaeia;o__Parvarchaeales;f__Parvarchaeaceae;g__JAMCRB01;s__JAMCRB01 sp021810345	0.883001
LSA5.bin106	GCA_021846005.1	100	0.99	d__Archaea;p__Micrarchaeota;c__Micrarchaeia;o__Micrarchaeales;f__CABMGC01;g__JAJZIZ01;s__JAJZIZ01 sp021846005	0.755599
LSA5.bin112	GCA_021810375.1	100	0.98	d__Archaea;p__Micrarchaeota;c__Micrarchaeia;o__Micrarchaeales;f__CABMGC01;g__JAKAVK01;s__JAKAVK01 sp021810375	0.736515
LSA5.bin25	GCA_021828345.1	100	0.99	d__Archaea;p__Micrarchaeota;c__Micrarchaeia;o__Micrarchaeales;f__Micrarchaeaceae;g__JAJZDT01;s__JAJZDT01 sp021828345	#N/A
LSA5.bin34	GCA_021851145.1	100	0.99	d__Archaea;p__Nanoarchaeota;c__Nanoarchaeia;o__Parvarchaeales;f__Parvarchaeaceae;g__Parvarchaeum;s__Parvarchaeum sp021851145	0.982839
LSA5.bin38	GCA_021810605.1	99.9304	0.95	d__Bacteria;p__Patescibacteria;c__Dojkabacteria;o__JAKAPS01;f__JAJZLI01;g__JAJYFR01;s__JAJYFR01 sp021810605	0.388893
LSA5.bin40	GCA_021810105.1	100	1	d__Archaea;p__Micrarchaeota;c__Micrarchaeia;o__Micrarchaeales;f__Micrarchaeaceae;g__JAJZAB01;s__JAJZAB01 sp021810105	0.794384
LSA5.bin52	GCA_023380795.1	98.1458	0.58	d__Archaea;p__Micrarchaeota;c__Micrarchaeia;o__Micrarchaeales;f__Micrarchaeaceae;g__Micrarchaeum_A;s__Micrarchaeum_A sp023380795	0.986299
LSA5.bin54	GCA_021851065.1	100	0.99	d__Archaea;p__Micrarchaeota;c__Micrarchaeia;o__Micrarchaeales;f__CABMGC01;g__JAJZNA01;s__JAJZNA01 sp021851065	0.755745
LSA5.bin56	GCA_021810025.1	100	1	d__Bacteria;p__Patescibacteria;c__Saccharimonadia;o__Saccharimonadales;f__UBA4665;g__JAJZMH01;s__JAJZMH01 sp021810025	0.795738
LSA5.bin73	GCA_021809925.1	100	0.99	d__Archaea;p__Micrarchaeota;c__Micrarchaeia;o__Micrarchaeales;f__CABMGC01;g__JAMCSO01;s__JAMCSO01 sp021809925	0.761631
LSA5.bin95	GCA_023380435.1	98.8101	0.81	d__Archaea;p__Nanoarchaeota;c__Nanoarchaeia;o__Parvarchaeales;f__Parvarchaeaceae;g__JAMCRB01;s__JAMCRB01 sp023380435	0.87997
LSA5.bin98	GCA_021846765.1	97.1812	0.58	d__Bacteria;p__Patescibacteria;c__Saccharimonadia;o__Saccharimonadales;f__UBA4665;g__JAJZWH01;s__JAJZWH01 sp021846765	0.755379
MAS1.bin15	GCA_021804305.1	100	0.98	d__Archaea;p__Micrarchaeota;c__Micrarchaeia;o__Micrarchaeales;f__CABMGC01;g__JAJZKF01;s__JAJZKF01 sp021804305	#N/A
MAS1.bin16	GCA_021809565.1	100	1	d__Bacteria;p__Patescibacteria;c__Dojkabacteria;o__JAKAPS01;f__JAJZLI01;g__JAJZKG01;s__JAJZKG01 sp021809565	0.533166
MAS1.bin17	GCA_021850955.1	99.9998	0.99	d__Archaea;p__Micrarchaeota;c__Micrarchaeia;o__Micrarchaeales;f__CABMGC01;g__JAJZOD01;s__JAJZOD01 sp021850955	0.73576
MAS1.bin23	GCA_021804085.1	100	1	d__Bacteria;p__Patescibacteria;c__Saccharimonadia;o__Saccharimonadales;f__UBA4665;g__JAJZWH01;s__JAJZWH01 sp021804085	0.764143
MAS1.bin25	GCA_021850865.1	100	1	d__Bacteria;p__Patescibacteria;c__Saccharimonadia;o__Saccharimonadales;f__UBA4665;g__JAJZWH01;s__JAJZWH01 sp021850865	0.746072
MAS1.bin30	GCA_021850805.1	100	1	d__Archaea;p__Micrarchaeota;c__Micrarchaeia;o__Micrarchaeales;f__CABMGC01;g__JAKBQS01;s__JAKBQS01 sp021850805	0.745857
MAS1.bin31	GCA_021841155.1	98.6742	0.6	d__Bacteria;p__Patescibacteria;c__Saccharimonadia;o__Saccharimonadales;f__UBA4665;g__JAJZWG01;s__JAJZWG01 sp021841155	0.768993
MAS1.bin33	GCA_023485545.1	99.5002	0.82	d__Archaea;p__Micrarchaeota;c__Micrarchaeia;o__Micrarchaeales;f__Micrarchaeaceae;g__JAJZYW01;s__JAJZYW01 sp023485545	0.781813
MAS1.bin34	GCA_021804105.1	100	1	d__Archaea;p__Micrarchaeota;c__Micrarchaeia;o__Micrarchaeales;f__CABMGC01;g__JAKAVK01;s__JAKAVK01 sp021804105	0.750795
MAS1.bin37	GCA_021804095.1	100	0.98	d__Archaea;p__Micrarchaeota;c__Micrarchaeia;o__Micrarchaeales;f__CABMGC01;g__JAJZIZ01;s__JAJZIZ01 sp021804095	0.752561
MAS1.bin53	GCA_021850705.1	100	0.99	d__Archaea;p__Micrarchaeota;c__Micrarchaeia;o__Micrarchaeales;f__CABMGC01;g__JAKAUU01;s__JAKAUU01 sp021850705	0.748729
MAS1.bin61	GCA_021797085.1	89.8695	0.66	d__Archaea;p__Nanoarchaeota;c__Nanoarchaeia;o__Parvarchaeales;f__Parvarchaeaceae;g__Parvarchaeum;s__Parvarchaeum sp021797085	0.970466
MAS1.bin63	GCA_021803945.1	100	0.99	d__Archaea;p__Micrarchaeota;c__Micrarchaeia;o__Micrarchaeales;f__CABMGC01;g__JAJZNA01;s__JAJZNA01 sp021803945	0.760423
MAS1.bin66	no result	no result	no result	no result	#N/A
MAS1.bin67	no result	no result	no result	no result	0.745099
MAS2.bin2	GCA_021848145.1	99.9979	0.67	d__Bacteria;p__Patescibacteria;c__Saccharimonadia;o__Saccharimonadales;f__UBA4665;g__JAJZWH01;s__JAJZWH01 sp021848145	0.754488
MAS2.bin27	GCA_021804095.1	96.2825	0.76	d__Archaea;p__Micrarchaeota;c__Micrarchaeia;o__Micrarchaeales;f__CABMGC01;g__JAJZIZ01;s__JAJZIZ01 sp021804095	0.75533
MAS2.bin48	GCA_023380435.1	97.165	0.57	d__Archaea;p__Nanoarchaeota;c__Nanoarchaeia;o__Parvarchaeales;f__Parvarchaeaceae;g__JAMCRB01;s__JAMCRB01 sp023380435	0.880662
MAS3.bin1	no result	no result	no result	no result	#N/A
MAS3.bin106	GCA_021850625.1	100	0.99	d__Archaea;p__Micrarchaeota;c__Micrarchaeia;o__Micrarchaeales;f__CABMGC01;g__JAJZOD01;s__JAJZOD01 sp021850625	0.743417
MAS3.bin115	GCA_021850635.1	100	1	d__Archaea;p__Nanoarchaeota;c__Nanoarchaeia;o__Parvarchaeales;f__Parvarchaeaceae;g__JAJZLM01;s__JAJZLM01 sp021850635	0.869007
MAS3.bin124	GCA_021803425.1	100	0.99	d__Archaea;p__Micrarchaeota;c__Micrarchaeia;o__Micrarchaeales;f__CABMGC01;g__JAJZNA01;s__JAJZNA01 sp021803425	0.749885
MAS3.bin125	GCA_021803405.1	99.9999	1	d__Archaea;p__Micrarchaeota;c__Micrarchaeia;o__Micrarchaeales;f__CABMGC01;g__JAJZOD01;s__JAJZOD01 sp021803405	#N/A
MAS3.bin136	GCA_021803245.1	100	0.98	d__Archaea;p__Micrarchaeota;c__Micrarchaeia;o__Micrarchaeales;f__CABMGC01;g__JAJZND01;s__JAJZND01 sp021803245	0.754779
MAS3.bin137	GCA_021806285.1	98.9625	0.89	d__Bacteria;p__Patescibacteria;c__Saccharimonadia;o__Saccharimonadales;f__UBA4665;g__JAJZMH01;s__JAJZMH01 sp021806285	0.797779
MAS3.bin159	GCA_021850375.1	100	0.98	d__Archaea;p__Micrarchaeota;c__Micrarchaeia;o__Micrarchaeales;f__Micrarchaeaceae;g__JAJYUY01;s__JAJYUY01 sp021850375	0.886045
MAS3.bin162	GCA_021803105.1	100	1	d__Bacteria;p__Patescibacteria;c__Saccharimonadia;o__Saccharimonadales;f__UBA4665;g__JAJZWG01;s__JAJZWG01 sp021803105	0.77222
MAS3.bin171	GCA_021798355.1	100	0.97	d__Archaea;p__Nanoarchaeota;c__Nanoarchaeia;o__Parvarchaeales;f__Parvarchaeaceae;g__Parvarchaeum;s__Parvarchaeum sp021798355	0.969517
MAS3.bin172	GCA_021850365.1	100	1	d__Bacteria;p__Patescibacteria;c__Saccharimonadia;o__Saccharimonadales;f__UBA4665;g__JAJZMH01;s__JAJZMH01 sp021850365	0.792111
MAS3.bin173	GCA_021801225.1	97.6715	0.69	d__Archaea;p__Micrarchaeota;c__Micrarchaeia;o__Micrarchaeales;f__CABMGC01;g__JAJZOD01;s__JAJZOD01 sp021801225	0.73907
MAS3.bin45	GCA_021848145.1	100	0.99	d__Bacteria;p__Patescibacteria;c__Saccharimonadia;o__Saccharimonadales;f__UBA4665;g__JAJZWH01;s__JAJZWH01 sp021848145	0.753115
MAS3.bin46	GCA_021848125.1	100	0.98	d__Archaea;p__Micrarchaeota;c__Micrarchaeia;o__Micrarchaeales;f__Micrarchaeaceae;g__JAJZMY01;s__JAJZMY01 sp021848125	0.717951
MAS3.bin57	GCA_021848095.1	100	1	d__Archaea;p__Micrarchaeota;c__Micrarchaeia;o__Micrarchaeales;f__CABMGC01;g__JAJZOD01;s__JAJZOD01 sp021848095	0.74699
MAS3.bin65	GCA_021848065.1	100	0.99	d__Archaea;p__Micrarchaeota;c__Micrarchaeia;o__Micrarchaeales;f__CABMGC01;g__JAJZNA01;s__JAJZNA01 sp021848065	0.756462
MAS3.bin71	GCA_021848025.1	100	0.99	d__Archaea;p__Micrarchaeota;c__Micrarchaeia;o__Micrarchaeales;f__CABMGC01;g__JAJZND01;s__JAJZND01 sp021848025	0.749857
MAS3.bin90	GCA_021811735.1	100	0.99	d__Archaea;p__Nanoarchaeota;c__Nanoarchaeia;o__Parvarchaeales;f__Parvarchaeaceae;g__Parvarchaeum;s__Parvarchaeum sp021811735	0.955377
MAS4.bin27	GCA_021811605.1	100	1	d__Archaea;p__Micrarchaeota;c__Micrarchaeia;o__Micrarchaeales;f__Micrarchaeaceae;g__JAJZYD01;s__JAJZYD01 sp021811605	0.797725
MAS4.bin36	GCA_021811625.1	100	1	d__Bacteria;p__Patescibacteria;c__Saccharimonadia;o__Saccharimonadales;f__UBA4665;g__JAJZNU01;s__JAJZNU01 sp021811625	0.816791
MAS4.bin40	GCA_021806285.1	97.7385	0.56	d__Bacteria;p__Patescibacteria;c__Saccharimonadia;o__Saccharimonadales;f__UBA4665;g__JAJZMH01;s__JAJZMH01 sp021806285	#N/A
MAS4.bin47	GCA_021852135.1	100	0.97	d__Archaea;p__Nanoarchaeota;c__Nanoarchaeia;o__Parvarchaeales;f__Parvarchaeaceae;g__Parvarchaeum;s__Parvarchaeum sp021852135	0.968356
MAS4.bin5	GCA_021811585.1	100	1	d__Bacteria;p__Patescibacteria;c__Doudnabacteria;o__UBA920;f__VMFF01;g__JAJZOG01;s__JAJZOG01 sp021811585	0.770876
MAS4.bin50	GCA_021852055.1	100	1	d__Archaea;p__Micrarchaeota;c__Micrarchaeia;o__Micrarchaeales;f__CABMGC01;g__JAJZOD01;s__JAJZOD01 sp021852055	0.746031
MAS4.bin54	GCA_021804095.1	97.2757	0.68	d__Archaea;p__Micrarchaeota;c__Micrarchaeia;o__Micrarchaeales;f__CABMGC01;g__JAJZIZ01;s__JAJZIZ01 sp021804095	0.75008
MAS4.bin58	GCA_021811535.1	100	1	d__Archaea;p__Micrarchaeota;c__Micrarchaeia;o__Micrarchaeales;f__CABMGC01;g__JAKBQS01;s__JAKBQS01 sp021811535	0.744285
MAS4.bin72	GCA_021829015.1	100	1	d__Archaea;p__Micrarchaeota;c__Micrarchaeia;o__Micrarchaeales;f__Micrarchaeaceae;g__UBA12276;s__UBA12276 sp021829015	0.898466
MAS4.bin82	GCA_021803645.1	99.7061	0.77	d__Bacteria;p__Patescibacteria;c__Dojkabacteria;o__JAKAPS01;f__JAJZLI01;g__JAJZLI01;s__JAJZLI01 sp021803645	0.389782
MAS4.bin83	no result	no result	no result	no result	0.849678
MAS4.bin84	no result	no result	no result	no result	#N/A
MAS4.bin86	no result	no result	no result	no result	#N/A
MAS4.bin87	no result	no result	no result	no result	0.768819
MAS5.bin1	no result	no result	no result	no result	#N/A
MAS5.bin21	GCA_021811435.1	100	1	d__Archaea;p__Micrarchaeota;c__Micrarchaeia;o__Micrarchaeales;f__Micrarchaeaceae;g__JAKATK01;s__JAKATK01 sp021811435	0.800698
MAS5.bin3	no result	no result	no result	no result	#N/A
MAS5.bin31	GCA_021851985.1	100	0.99	d__Archaea;p__Micrarchaeota;c__Micrarchaeia;o__Micrarchaeales;f__CABMGC01;g__JAJZNA01;s__JAJZNA01 sp021851985	#N/A
SKS1.bin108	GCA_021811365.1	100	0.99	d__Bacteria;p__Patescibacteria;c__Paceibacteria;o__UBA9983_A;f__UBA2103;g__C7867-001;s__C7867-001 sp021811365	0.939101
SKS1.bin109	GCA_021796435.1	97.9115	0.94	d__Bacteria;p__Patescibacteria;c__ABY1;o__SG8-24;f__2-12-FULL-60-25;g__CAIKNB01;s__CAIKNB01 sp021796435	0.911059
SKS1.bin110	GCA_021844025.1	100	1	d__Bacteria;p__Patescibacteria;c__Paceibacteria;o__UBA6257;f__JAGOQP01;g__JAKBUF01;s__JAKBUF01 sp021844025	0.834638
SKS1.bin112	GCA_021811305.1	100	0.98	d__Bacteria;p__Patescibacteria;c__Paceibacteria;o__UBA6257;f__Colwellbacteraceae;g__JACWAO01;s__JACWAO01 sp021811305	0.917595
SKS1.bin133	no result	no result	no result	no result	#N/A
SKS1.bin134	no result	no result	no result	no result	#N/A
SKS1.bin135	no result	no result	no result	no result	#N/A
SKS1.bin136	GCA_021787205.1	98.1167	0.71	d__Bacteria;p__Patescibacteria;c__Paceibacteria;o__UBA6257;f__Colwellbacteraceae;g__JAJYME01;s__JAJYME01 sp021787205	0.73921
SKS1.bin139	no result	no result	no result	no result	0.931684
SKS1.bin17	GCA_021811055.1	100	0.97	d__Bacteria;p__Patescibacteria;c__Paceibacteria;o__UBA6257;f__GWB1-50-10;g__GWA2-45-9;s__GWA2-45-9 sp021811055	0.881126
SKS1.bin36	GCA_021847685.1	100	0.99	d__Bacteria;p__Patescibacteria;c__Saccharimonadia;o__Saccharimonadales;f__UBA1547;g__UBA1547;s__UBA1547 sp021847685	0.912964
SKS1.bin43	GCA_021851895.1	100	1	d__Bacteria;p__Patescibacteria;c__Paceibacteria;o__UBA9983_A;f__UBA6899;g__JAJZQJ01;s__JAJZQJ01 sp021851895	0.846389
SKS1.bin59	GCA_021806685.1	100	0.98	d__Bacteria;p__Patescibacteria;c__ABY1;o__SG8-24;f__2-12-FULL-60-25;g__MWCR01;s__MWCR01 sp021806685	0.917756
SKS1.bin72	GCA_021806615.1	100	1	d__Bacteria;p__Patescibacteria;c__ABY1;o__BM507;f__UBA12465;g__UBA12465;s__UBA12465 sp021806615	0.923836
SKS1.bin80	GCA_021802795.1	100	0.98	d__Bacteria;p__Patescibacteria;c__Paceibacteria;o__UBA9983_A;f__UBA2103;g__C7867-001;s__C7867-001 sp021802795	0.96323
SKS1.bin82	GCA_021802765.1	100	1	d__Archaea;p__Micrarchaeota;c__Micrarchaeia;o__Micrarchaeales;f__CABMGC01;g__JAJZNA01;s__JAJZNA01 sp021802765	0.758148
SKS1.bin87	GCA_021831595.1	95.9512	0.78	d__Bacteria;p__Patescibacteria;c__Paceibacteria;o__UBA9983_A;f__UBA9973;g__UBA8515;s__UBA8515 sp021831595	0.961452
SKS1.bin88	GCA_021802705.1	100	1	d__Bacteria;p__Patescibacteria;c__Paceibacteria;o__UBA9983_A;f__UBA2103;g__C7867-001;s__C7867-001 sp021802705	0.956973
SKS3.bin68	GCA_021849125.1	100	1	d__Bacteria;p__Patescibacteria;c__Paceibacteria;o__UBA9983_A;f__UBA2103;g__C7867-001;s__C7867-001 sp021849125	0.966671
SKS4.bin20	no result	no result	no result	no result	#N/A
SKS5.bin61	GCA_021845575.1	99.9999	0.99	d__Archaea;p__Micrarchaeota;c__Micrarchaeia;o__Micrarchaeales;f__Micrarchaeaceae;g__JAJZVQ01;s__JAJZVQ01 sp021845575	0.808327
TL1-1.bin25	GCA_021846795.1	100	0.99	d__Bacteria;p__Patescibacteria;c__Saccharimonadia;o__Saccharimonadales;f__UBA4665;g__JAJZWG01;s__JAJZWG01 sp021846795	0.778724
TL1-1.bin46	GCA_021835105.1	100	0.98	d__Archaea;p__Micrarchaeota;c__Micrarchaeia;o__Micrarchaeales;f__CABMGC01;g__JAKBQS01;s__JAKBQS01 sp021835105	0.739155
TL1-1.bin64	GCA_021846685.1	99.9999	1	d__Bacteria;p__Patescibacteria;c__Dojkabacteria;o__JAKAPS01;f__JAJZLI01;g__JAJYFR01;s__JAJYFR01 sp021846685	0.38817
TL1-2.bin12	GCA_021846665.1	99.9999	0.99	d__Archaea;p__Nanoarchaeota;c__Nanoarchaeia;o__Parvarchaeales;f__Parvarchaeaceae;g__Parvarchaeum;s__Parvarchaeum sp021846665	0.966964
TL1-2.bin19	GCA_021846635.1	99.9997	0.98	d__Archaea;p__Micrarchaeota;c__Micrarchaeia;o__Micrarchaeales;f__Micrarchaeaceae;g__JAJZYW01;s__JAJZYW01 sp021846635	0.788153
TL1-2.bin20	GCA_021841155.1	100	0.98	d__Bacteria;p__Patescibacteria;c__Saccharimonadia;o__Saccharimonadales;f__UBA4665;g__JAJZWG01;s__JAJZWG01 sp021841155	0.774282
TL1-3.bin12	GCF_016806735.1	97.3713	0.95	d__Archaea;p__Micrarchaeota;c__Micrarchaeia;o__Micrarchaeales;f__Micrarchaeaceae;g__Micrarchaeum_A;s__Micrarchaeum_A acidiphilum_A	N/A
TL1-3.bin47	GCA_021802505.1	100	1	d__Archaea;p__Nanoarchaeota;c__Nanoarchaeia;o__Parvarchaeales;f__Parvarchaeaceae;g__Parvarchaeum;s__Parvarchaeum sp021802505	0.953921
TL1-5.bin106	GCA_021806185.1	100	0.99	d__Archaea;p__Micrarchaeota;c__Micrarchaeia;o__Micrarchaeales;f__Micrarchaeaceae;g__JAJZAB01;s__JAJZAB01 sp021806185	0.788124
TL1-5.bin114	GCA_021816845.1	99.7803	0.98	d__Bacteria;p__Patescibacteria;c__Dojkabacteria;o__JAKAPS01;f__JAJZLI01;g__JAJZKG01;s__JAJZKG01 sp021816845	0.390322
TL1-5.bin118	GCA_021806095.1	100	0.98	d__Archaea;p__Micrarchaeota;c__Micrarchaeia;o__Micrarchaeales;f__Micrarchaeaceae;g__JAJZYD01;s__JAJZYD01 sp021806095	0.793559
TL1-5.bin121	no result	no result	no result	no result	0.746789
TL1-5.bin122	no result	no result	no result	no result	#N/A
TL1-5.bin33	GCA_021797085.1	94.444	0.66	d__Archaea;p__Nanoarchaeota;c__Nanoarchaeia;o__Parvarchaeales;f__Parvarchaeaceae;g__Parvarchaeum;s__Parvarchaeum sp021797085	0.967224
TL1-5.bin43	GCA_021834945.1	100	0.99	d__Archaea;p__Nanoarchaeota;c__Nanoarchaeia;o__Parvarchaeales;f__Parvarchaeaceae;g__Parvarchaeum;s__Parvarchaeum sp021834945	0.970964
TL1-5.bin49	GCA_021846445.1	99.8745	0.98	d__Bacteria;p__Patescibacteria;c__Saccharimonadia;o__Saccharimonadales;f__UBA4665;g__JAJZMH01;s__JAJZMH01 sp021846445	0.793735
TL1-5.bin55	GCA_021797995.1	100	0.98	d__Archaea;p__Micrarchaeota;c__Micrarchaeia;o__Micrarchaeales;f__CABMGC01;g__JAKAVK01;s__JAKAVK01 sp021797995	0.749489
TL1-5.bin78	GCA_021797895.1	100	1	d__Archaea;p__Micrarchaeota;c__Micrarchaeia;o__Micrarchaeales;f__Micrarchaeaceae;g__JAJZYW01;s__JAJZYW01 sp021797895	0.786316
TL1-5.bin98	GCA_021797745.1	100	1	d__Archaea;p__Micrarchaeota;c__Micrarchaeia;o__Micrarchaeales;f__CABMGC01;g__JAJZZD01;s__JAJZZD01 sp021797745	0.780341
TL2-1.bin30	GCA_021797575.1	100	1	d__Archaea;p__Micrarchaeota;c__Micrarchaeia;o__Micrarchaeales;f__Micrarchaeaceae;g__JAMCYB01;s__JAMCYB01 sp021797575	0.806741
TL2-1.bin31	GCA_021797495.1	100	1	d__Archaea;p__Micrarchaeota;c__Micrarchaeia;o__Micrarchaeales;f__Micrarchaeaceae;g__Micrarchaeum_A;s__Micrarchaeum_A sp021797495	0.955096
TL2-2.bin29	GCA_002502045.1	98.9579	0.92	d__Archaea;p__Nanoarchaeota;c__Nanoarchaeia;o__Parvarchaeales;f__Parvarchaeaceae;g__Parvarchaeum;s__Parvarchaeum acidiphilum	N/A
TL2-2.bin3	GCA_021834865.1	100	0.97	d__Archaea;p__Micrarchaeota;c__Micrarchaeia;o__Micrarchaeales;f__Micrarchaeaceae;g__Micrarchaeum_A;s__Micrarchaeum_A sp021834865	0.993781
TL2-3.bin26	GCA_021846765.1	99.3886	0.87	d__Bacteria;p__Patescibacteria;c__Saccharimonadia;o__Saccharimonadales;f__UBA4665;g__JAJZWH01;s__JAJZWH01 sp021846765	0.759074
TL2-5.bin23	GCA_021834865.1	96.6879	0.86	d__Archaea;p__Micrarchaeota;c__Micrarchaeia;o__Micrarchaeales;f__Micrarchaeaceae;g__Micrarchaeum_A;s__Micrarchaeum_A sp021834865	0.991469
WH2.bin1	GCA_021834785.1	100	0.99	d__Archaea;p__Micrarchaeota;c__Micrarchaeia;o__Micrarchaeales;f__Micrarchaeaceae;g__JAMCYW01;s__JAMCYW01 sp021834785	#N/A
WH2.bin119	GCA_021802105.1	100	0.99	d__Archaea;p__Nanoarchaeota;c__Nanoarchaeia;o__Parvarchaeales;f__Parvarchaeaceae;g__JAJZLM01;s__JAJZLM01 sp021802105	0.869361
WH2.bin135	GCA_021845465.1	100	0.99	d__Archaea;p__Micrarchaeota;c__Micrarchaeia;o__Micrarchaeales;f__CABMGC01;g__JAJZIZ01;s__JAJZIZ01 sp021845465	#N/A
WH2.bin14	no result	no result	no result	no result	#N/A
WH2.bin146	GCA_021850625.1	96.2097	0.51	d__Archaea;p__Micrarchaeota;c__Micrarchaeia;o__Micrarchaeales;f__CABMGC01;g__JAJZOD01;s__JAJZOD01 sp021850625	#N/A
WH2.bin153	GCA_021801905.1	100	1	d__Archaea;p__Micrarchaeota;c__Micrarchaeia;o__Micrarchaeales;f__Micrarchaeaceae;g__JAJZAB01;s__JAJZAB01 sp021801905	0.794864
WH2.bin17	GCA_021801885.1	100	0.96	d__Bacteria;p__Patescibacteria;c__Paceibacteria;o__UBA6257;f__2-01-FULL-56-20;g__JAKAGE01;s__JAKAGE01 sp021801885	0.885707
WH2.bin7	GCA_021799835.1	97.1938	0.83	d__Bacteria;p__Patescibacteria;c__Paceibacteria;o__JAJYZQ01;f__JAJYZQ01;g__JAJYZQ01;s__JAJYZQ01 sp021799835	0.598776
WH2.bin75	GCA_021796445.1	100	0.98	d__Archaea;p__Nanoarchaeota;c__Nanoarchaeia;o__Parvarchaeales;f__Parvarchaeaceae;g__Parvarchaeum;s__Parvarchaeum sp021796445	0.977406
WH2.bin91	GCA_021821605.1	99.9999	0.97	d__Archaea;p__Micrarchaeota;c__Micrarchaeia;o__Micrarchaeales;f__CABMGC01;g__JAJZOD01;s__JAJZOD01 sp021821605	0.73684
WH3.bin4	GCA_021821445.1	100	0.99	d__Archaea;p__Micrarchaeota;c__Micrarchaeia;o__Micrarchaeales;f__Micrarchaeaceae;g__Mancarchaeum;s__Mancarchaeum sp021821445	0.919316
WH4.bin1	GCA_021821305.1	100	1	d__Bacteria;p__Patescibacteria;c__Paceibacteria;o__Moranbacterales;f__UBA1568;g__JAGOTT01;s__JAGOTT01 sp021821305	0.890293
WY1.bin105	GCA_021813175.1	99.7665	0.88	d__Bacteria;p__Patescibacteria;c__Paceibacteria;o__UBA9983_A;f__UBA9973;g__JAIPHX01;s__JAIPHX01 sp021813175	0.841278
WY1.bin115	GCA_021818465.1	100	1	d__Bacteria;p__Patescibacteria;c__Paceibacteria;o__UBA9983_A;f__UBA11359;g__JAKAEA01;s__JAKAEA01 sp021818465	0.814167
WY1.bin130	GCA_021814545.1	99.839	0.93	d__Bacteria;p__Patescibacteria;c__Paceibacteria;o__UBA6257;f__GWB1-50-10;g__CAIKKG01;s__CAIKKG01 sp021814545	0.921811
WY1.bin131	GCA_021820025.1	100	0.98	d__Bacteria;p__Patescibacteria;c__Microgenomatia;o__Levybacterales;f__UBA12049;g__PPGL01;s__PPGL01 sp021820025	0.903626
WY1.bin137	GCA_021813005.1	98.5495	0.55	d__Bacteria;p__Patescibacteria;c__Microgenomatia;o__Levybacterales;f__UBA12049;g__JAKAMH01;s__JAKAMH01 sp021813005	0.814375
WY1.bin140	no result	no result	no result	no result	0.817846
WY1.bin50	GCA_021819805.1	100	0.98	d__Bacteria;p__Patescibacteria;c__ABY1;o__BM507;f__UBA917;g__JAKAEX01;s__JAKAEX01 sp021819805	0.791334
WY1.bin8	no result	no result	no result	no result	0.527211
WY1.bin80	no result	no result	no result	no result	0.948658
WY1.bin95	GCA_021817905.1	100	0.99	d__Bacteria;p__Patescibacteria;c__Microgenomatia;o__UBA12405;f__UBA12405;g__JAMCSD01;s__JAMCSD01 sp021817905	0.874813
WY2.bin132	GCA_021817915.1	99.9999	0.97	d__Bacteria;p__Patescibacteria;c__Paceibacteria;o__UBA6257;f__UBA9933;g__QYPD01;s__QYPD01 sp021817915	0.952163
WY2.bin133	GCA_021813335.1	98.9637	0.7	d__Bacteria;p__Patescibacteria;c__Paceibacteria;o__UBA9983_A;f__SBAW01;g__JAKALC01;s__JAKALC01 sp021813335	0.835288
WY2.bin141	GCA_021817705.1	100	0.99	d__Bacteria;p__Patescibacteria;c__Paceibacteria;o__UBA9983_A;f__UBA2103;g__C7867-001;s__C7867-001 sp021817705	0.911558
WY2.bin144	GCA_021817685.1	100	0.98	d__Bacteria;p__Patescibacteria;c__Paceibacteria;o__UBA9983_A;f__UBA2103;g__C7867-001;s__C7867-001 sp021817685	0.965981
WY2.bin145	GCA_021817655.1	100	0.99	d__Bacteria;p__Patescibacteria;c__Paceibacteria;o__UBA6257;f__2-01-FULL-56-20;g__JAKAGE01;s__JAKAGE01 sp021817655	0.878953
WY2.bin154	no result	no result	no result	no result	0.983311
WY2.bin156	no result	no result	no result	no result	0.959672
WY2.bin159	no result	no result	no result	no result	0.913553
WY2.bin160	no result	no result	no result	no result	0.936714
WY2.bin162	no result	no result	no result	no result	#N/A
WY2.bin164	no result	no result	no result	no result	#N/A
WY2.bin23	no result	no result	no result	no result	#N/A
WY2.bin33	GCA_021815445.1	100	1	d__Bacteria;p__Patescibacteria;c__ABY1;o__UBA10025;f__UBA10025;g__JAKAGM01;s__JAKAGM01 sp021815445	0.787935
WY2.bin54	GCA_021813005.1	99.2227	0.7	d__Bacteria;p__Patescibacteria;c__Microgenomatia;o__Levybacterales;f__UBA12049;g__JAKAMH01;s__JAKAMH01 sp021813005	0.81255
WY2.bin70	GCA_021825465.1	100	0.99	d__Bacteria;p__Patescibacteria;c__Paceibacteria;o__UBA6257;f__GWB1-50-10;g__JAKAHT01;s__JAKAHT01 sp021825465	0.777907
WY2.bin75	GCA_021825445.1	100	1	d__Bacteria;p__Patescibacteria;c__Microgenomatia;o__UBA1406;f__GWC2-37-13;g__GWC2-37-13;s__GWC2-37-13 sp021825445	0.975887
WY2.bin78	GCA_021815315.1	100	1	d__Bacteria;p__Patescibacteria;c__Paceibacteria;o__Portnoybacterales;f__JAKAHB01;g__JAKAHB01;s__JAKAHB01 sp021815315	0.717666
WY2.bin82	GCA_021815205.1	100	1	d__Bacteria;p__Patescibacteria;c__Paceibacteria;o__UBA6257;f__GWB1-50-10;g__JAKAHD01;s__JAKAHD01 sp021815205	0.760732
WY2.bin89	GCA_021818475.1	99.9763	0.99	d__Archaea;p__Nanoarchaeota;c__Nanoarchaeia;o__Pacearchaeales;f__GW2011-AR1;g__RBG-13-33-26;s__RBG-13-33-26 sp021818475	0.934184
WY3.bin106	GCA_021812955.1	99.4	0.79	d__Bacteria;p__Patescibacteria;c__Paceibacteria;o__UBA9983_A;f__UBA2103;g__C7867-001;s__C7867-001 sp021812955	0.969563
WY3.bin111	GCA_021814895.1	100	0.97	d__Bacteria;p__Patescibacteria;c__Paceibacteria;o__UBA9983_A;f__2-02-FULL-43-11;g__2-02-FULL-43-11;s__2-02-FULL-43-11 sp021814895	0.913263
WY3.bin113	GCA_021814835.1	100	0.99	d__Bacteria;p__Patescibacteria;c__Paceibacteria;o__UBA6257;f__GWB1-50-10;g__CAIKKG01;s__CAIKKG01 sp021814835	0.922487
WY3.bin123	GCA_021814825.1	99.9998	0.99	d__Bacteria;p__Patescibacteria;c__Paceibacteria;o__UBA9983_A;f__SBAW01;g__JAKALC01;s__JAKALC01 sp021814825	0.827715
WY3.bin137	GCA_021812945.1	99.7637	0.96	d__Bacteria;p__Patescibacteria;c__UBA1384;o__XYA2-FULL-43-10;f__JAKAMI01;g__JAKAMI01;s__JAKAMI01 sp021812945	0.559591
WY3.bin141	GCA_021818075.1	99.5176	0.87	d__Bacteria;p__Patescibacteria;c__ABY1;o__BM507;f__UBA917;g__JAKAEX01;s__JAKAEX01 sp021818075	0.838862
WY3.bin145	GCA_021813265.1	99.6439	0.86	d__Bacteria;p__Patescibacteria;c__Paceibacteria;o__UBA6257;f__GWB1-50-10;g__JAKALF01;s__JAKALF01 sp021813265	0.829397
WY3.bin152	GCA_021814695.1	100	1	d__Bacteria;p__Patescibacteria;c__Paceibacteria;o__UBA6257;f__JAGOQP01;g__JAKAHY01;s__JAKAHY01 sp021814695	0.858211
WY3.bin171	GCA_021824345.1	99.9477	0.96	d__Bacteria;p__Patescibacteria;c__Paceibacteria;o__UBA9983_A;f__UBA9973;g__JAIPHX01;s__JAIPHX01 sp021824345	0.937907
WY3.bin172	GCA_021836725.1	97.541	0.73	d__Bacteria;p__Patescibacteria;c__Paceibacteria;o__UBA9983_A;f__UBA2103;g__C7867-001;s__C7867-001 sp021836725	0.956816
WY3.bin174	no result	no result	no result	no result	#N/A
WY3.bin175	no result	no result	no result	no result	#N/A
WY3.bin176	no result	no result	no result	no result	0.810691
WY3.bin177	no result	no result	no result	no result	#N/A
WY3.bin180	GCA_007375535.1	94.2	0.68	d__Bacteria;p__Patescibacteria;c__Paceibacteria;o__UBA6257;f__GWB1-50-10;g__LiPW-41;s__LiPW-41 sp007375535	0.991373
WY3.bin181	GCA_021824385.1	98.8509	0.66	d__Bacteria;p__Patescibacteria;c__Microgenomatia;o__GWA2-44-7;f__UBA8517;g__UBA5941;s__UBA5941 sp021824385	0.926431
WY3.bin22	no result	no result	no result	no result	0.971921
WY3.bin25	no result	no result	no result	no result	#N/A
WY3.bin27	GCA_021825655.1	99.8343	0.83	d__Bacteria;p__Patescibacteria;c__Doudnabacteria;o__UBA920;f__UBA920;g__JAMDEL01;s__JAMDEL01 sp021825655	0.818652
WY3.bin44	no result	no result	no result	no result	0.658922
WY3.bin45	no result	no result	no result	no result	0.945759
WY3.bin51	GCA_021814165.1	100	1	d__Bacteria;p__Patescibacteria;c__Paceibacteria;o__UBA6257;f__GWB1-50-10;g__JAKAHD01;s__JAKAHD01 sp021814165	0.81062
WY3.bin54	GCA_021817785.1	99.9082	0.94	d__Bacteria;p__Patescibacteria;c__Microgenomatia;o__UBA10105;f__UBA927;g__UBA927;s__UBA927 sp021817785	0.902469
WY3.bin61	GCA_021813965.1	100	0.98	d__Bacteria;p__Patescibacteria;c__Paceibacteria;o__UBA9983_A;f__UBA2103;g__C7867-001;s__C7867-001 sp021813965	0.970507
WY3.bin67	GCA_021839985.1	100	0.97	d__Bacteria;p__Patescibacteria;c__Paceibacteria;o__UBA9983_A;f__SBAW01;g__JAKALC01;s__JAKALC01 sp021839985	0.826726
WY3.bin71	GCA_021812665.1	99.8346	0.95	d__Bacteria;p__Patescibacteria;c__Paceibacteria;o__UBA9983_A;f__UBA1539_A;g__UBA1550;s__UBA1550 sp021812665	0.893003
WY3.bin72	GCA_021814005.1	100	0.99	d__Archaea;p__Micrarchaeota;c__Micrarchaeia;o__Anstonellales;f__Anstonellaceae;g__CAIXYX01;s__CAIXYX01 sp021814005	0.937699
WY3.bin73	GCA_021813945.1	100	1	d__Bacteria;p__Patescibacteria;c__Microgenomatia;o__Curtissbacterales;f__GWA2-41-24;g__JAKAJD01;s__JAKAJD01 sp021813945	0.728725
WY3.bin74	no result	no result	no result	no result	#N/A
WY3.bin75	GCA_021813875.1	100	0.98	d__Bacteria;p__Patescibacteria;c__ABY1;o__BM507;f__JAKAJF01;g__JAKAJF01;s__JAKAJF01 sp021813875	0.79001
WY3.bin89	GCA_021813835.1	100	0.98	d__Bacteria;p__Patescibacteria;c__Paceibacteria;o__UBA9983_A;f__UBA2103;g__C7867-001;s__C7867-001 sp021813835	0.923306
WY4.bin105	GCA_021788365.1	96.6783	0.83	d__Bacteria;p__Patescibacteria;c__Microgenomatia;o__UBA1400;f__UBA12108;g__JAJYKS01;s__JAJYKS01 sp021788365	0.827368
WY4.bin110	GCA_021824915.1	100	1	d__Bacteria;p__Patescibacteria;c__Microgenomatia;o__GWA2-44-7;f__UBA8517;g__JAKAJP01;s__JAKAJP01 sp021824915	0.850291
WY4.bin119	no result	no result	no result	no result	0.892422
WY4.bin120	no result	no result	no result	no result	#N/A
WY4.bin123	no result	no result	no result	no result	#N/A
WY4.bin53	GCA_021824605.1	100	1	d__Bacteria;p__Patescibacteria;c__Paceibacteria;o__UBA9983_A;f__UBA2103;g__C7867-001;s__C7867-001 sp021824605	0.970695
WY4.bin71	no result	no result	no result	no result	0.947744
WY4.bin85	GCA_021842385.1	100	1	d__Bacteria;p__Patescibacteria;c__Doudnabacteria;o__UBA920;f__VMFF01;g__VMFF01;s__VMFF01 sp021842385	0.923257
WY4.bin88	GCA_021813385.1	100	0.99	d__Archaea;p__Micrarchaeota;c__Micrarchaeia;o__JAKAKT01;f__JAKAKT01;g__JAKAKT01;s__JAKAKT01 sp021813385	0.662775
WY4.bin90	GCA_021824385.1	100	1	d__Bacteria;p__Patescibacteria;c__Microgenomatia;o__GWA2-44-7;f__UBA8517;g__UBA5941;s__UBA5941 sp021824385	0.926322
WY5.bin1	GCA_021812925.1	100	0.97	d__Bacteria;p__Patescibacteria;c__Paceibacteria;o__UBA9983_A;f__UBA2103;g__C7867-001;s__C7867-001 sp021812925	#N/A
WY5.bin104	GCA_021824285.1	100	0.99	d__Bacteria;p__Patescibacteria;c__ABY1;o__SG8-24;f__SG8-24;g__JAKAKZ01;s__JAKAKZ01 sp021824285	0.786798
WY5.bin109	GCA_021813435.1	99.987	0.98	d__Archaea;p__Nanoarchaeota;c__Nanoarchaeia;o__Woesearchaeales;f__UBA9642;g__UBA9642;s__UBA9642 sp021813435	0.876306
WY5.bin11	GCA_021813235.1	100	0.98	d__Bacteria;p__Patescibacteria;c__Paceibacteria;o__UBA9983_A;f__UBA9973;g__UBA9973;s__UBA9973 sp021813235	#N/A
WY5.bin112	GCA_021813305.1	100	0.99	d__Bacteria;p__Patescibacteria;c__Paceibacteria;o__UBA6257;f__Brennerbacteraceae;g__JAKALE01;s__JAKALE01 sp021813305	#N/A
WY5.bin125	GCA_021813155.1	100	0.98	d__Bacteria;p__Patescibacteria;c__Paceibacteria;o__UBA6257;f__2-01-FULL-56-20;g__VMFW01;s__VMFW01 sp021813155	0.898717
WY5.bin128	GCA_021824155.1	100	0.99	d__Bacteria;p__Patescibacteria;c__Microgenomatia;o__Levybacterales;f__UBA12049;g__JAKALS01;s__JAKALS01 sp021824155	0.818494
WY5.bin13	GCA_021823945.1	100	0.99	d__Archaea;p__Micrarchaeota;c__Micrarchaeia;o__Anstonellales;f__VGKX01;g__JAKALW01;s__JAKALW01 sp021823945	0.795236
WY5.bin131	GCA_021824045.1	100	0.99	d__Bacteria;p__Patescibacteria;c__Paceibacteria;o__UBA6257;f__GWB1-50-10;g__JAKAHT01;s__JAKAHT01 sp021824045	0.779178
WY5.bin132	GCA_021813145.1	100	1	d__Bacteria;p__Patescibacteria;c__Microgenomatia;o__Levybacterales;f__UBA12049;g__JAKALS01;s__JAKALS01 sp021813145	0.819802
WY5.bin133	GCA_021813125.1	100	0.98	d__Bacteria;p__Patescibacteria;c__Microgenomatia;o__Curtissbacterales;f__GWA2-41-24;g__JAKAJD01;s__JAKAJD01 sp021813125	0.727447
WY5.bin137	GCA_021801565.1	99.4393	0.84	d__Bacteria;p__Patescibacteria;c__Paceibacteria;o__UBA6257;f__GWB1-50-10;g__JAKANR01;s__JAKANR01 sp021801565	0.848448
WY5.bin156	GCA_021813025.1	100	0.98	d__Archaea;p__Micrarchaeota;c__Micrarchaeia;o__Anstonellales;f__Anstonellaceae;g__CAIXYX01;s__CAIXYX01 sp021813025	0.933696
WY5.bin175	no result	no result	no result	no result	0.812494
WY5.bin178	no result	no result	no result	no result	#N/A
WY5.bin180	no result	no result	no result	no result	0.912271
WY5.bin183	no result	no result	no result	no result	#N/A
WY5.bin38	GCA_021825465.1	99.1486	0.6	d__Bacteria;p__Patescibacteria;c__Paceibacteria;o__UBA6257;f__GWB1-50-10;g__JAKAHT01;s__JAKAHT01 sp021825465	0.779674
WY5.bin59	no result	no result	no result	no result	#N/A
WY5.bin66	GCA_021823825.1	100	0.99	d__Bacteria;p__Patescibacteria;c__Paceibacteria;o__UBA9983_A;f__UBA1539_A;g__UBA1550;s__UBA1550 sp021823825	0.89519
WY5.bin71	GCA_021812425.1	100	0.98	d__Bacteria;p__Patescibacteria;c__ABY1;o__Magasanikbacterales;f__GWA2-37-8;g__JAKANM01;s__JAKANM01 sp021812425	0.863009
WY5.bin78	GCA_021812345.1	100	1	d__Bacteria;p__Patescibacteria;c__Paceibacteria;o__UBA6257;f__JAGOQP01;g__JAKAHY01;s__JAKAHY01 sp021812345	0.856148
WY5.bin81	GCA_021812365.1	100	1	d__Bacteria;p__Patescibacteria;c__Paceibacteria;o__UBA6257;f__GWB1-50-10;g__CAIKKG01;s__CAIKKG01 sp021812365	0.950111
WY5.bin86	GCA_021823645.1	100	0.98	d__Bacteria;p__Patescibacteria;c__Paceibacteria;o__UBA6257;f__GWB1-50-10;g__JAKANR01;s__JAKANR01 sp021823645	0.848963
WY5.bin9	GCA_021823425.1	100	0.99	d__Archaea;p__Micrarchaeota;c__Micrarchaeia;o__Anstonellales;f__Bilamarchaeaceae;g__JAHJBR01;s__JAHJBR01 sp021823425	0.851526
WY5.bin96	GCA_021814445.1	99.3748	0.82	d__Bacteria;p__Patescibacteria;c__Paceibacteria;o__UBA6257;f__JAGOQP01;g__JAKBUF01;s__JAKBUF01 sp021814445	0.833788
WY5.bin98	GCA_021823605.1	100	0.98	d__Bacteria;p__Patescibacteria;c__CPR2;o__UBA1875;f__JAJYID01;g__JAKANV01;s__JAKANV01 sp021823605	0.583599
YF1.bin103	GCA_021823435.1	100	1	d__Archaea;p__Micrarchaeota;c__Micrarchaeia;o__Micrarchaeales;f__CABMGC01;g__JAJYVH01;s__JAJYVH01 sp021823435	0.815051
YF1.bin123	GCA_021839365.1	100	0.99	d__Bacteria;p__Patescibacteria;c__Paceibacteria;o__UBA6257;f__Colwellbacteraceae;g__JACWAO01;s__JACWAO01 sp021839365	0.94542
YF1.bin131	GCA_021812205.1	100	0.99	d__Archaea;p__Micrarchaeota;c__Micrarchaeia;o__Micrarchaeales;f__Micrarchaeaceae;g__JAMCYM01;s__JAMCYM01 sp021812205	0.86492
YF1.bin18	GCA_021812145.1	100	1	d__Archaea;p__Micrarchaeota;c__Micrarchaeia;o__Norongarragalinales;f__DTNV01;g__DTNV01;s__DTNV01 sp021812145	0.919883
YF1.bin19	GCA_021812185.1	100	1	d__Archaea;p__Micrarchaeota;c__Micrarchaeia;o__Micrarchaeales;f__CABMGC01;g__JAKAON01;s__JAKAON01 sp021812185	0.73866
YF1.bin22	GCA_021812105.1	100	0.99	d__Archaea;p__Micrarchaeota;c__Micrarchaeia;o__Micrarchaeales;f__Micrarchaeaceae;g__JAKATY01;s__JAKATY01 sp021812105	0.719416
YF1.bin25	no result	no result	no result	no result	0.793786
YF1.bin48	GCA_021812025.1	100	1	d__Archaea;p__Micrarchaeota;c__Micrarchaeia;o__Micrarchaeales;f__Micrarchaeaceae;g__JAJZYD01;s__JAJZYD01 sp021812025	0.79717
YF1.bin64	GCA_021807115.1	100	1	d__Archaea;p__Micrarchaeota;c__Micrarchaeia;o__Micrarchaeales;f__Micrarchaeaceae;g__JAJZYD01;s__JAJZYD01 sp021807115	0.797174
YF1.bin65	GCA_021807125.1	100	1	d__Archaea;p__Nanoarchaeota;c__Nanoarchaeia;o__Parvarchaeales;f__Parvarchaeaceae;g__JAKBJF01;s__JAKBJF01 sp021807125	0.858132
YF1.bin68	GCA_021807085.1	100	1	d__Archaea;p__Nanoarchaeota;c__Nanoarchaeia;o__Parvarchaeales;f__Parvarchaeaceae;g__Parvarchaeum;s__Parvarchaeum sp021807085	0.885305
YF1.bin83	GCA_021806925.1	100	1	d__Bacteria;p__Patescibacteria;c__Dojkabacteria;o__JAKAPS01;f__JAKAPS01;g__JAKAPS01;s__JAKAPS01 sp021806925	0.542952
YF2.bin105	GCA_021806285.1	98.8317	0.53	d__Bacteria;p__Patescibacteria;c__Saccharimonadia;o__Saccharimonadales;f__UBA4665;g__JAJZMH01;s__JAJZMH01 sp021806285	#N/A
YF3.bin14	GCA_021822165.1	99.8406	0.94	d__Archaea;p__Micrarchaeota;c__Micrarchaeia;o__Micrarchaeales;f__Micrarchaeaceae;g__JAKARM01;s__JAKARM01 sp021822165	0.788396
YF4.bin24	no result	no result	no result	no result	0.795183
YP1.bin29	GCA_021828295.1	100	0.99	d__Archaea;p__Micrarchaeota;c__Micrarchaeia;o__Micrarchaeales;f__CABMGC01;g__JAJYVH01;s__JAJYVH01 sp021828295	0.812535
YP1.bin49	GCA_021819045.1	100	0.97	d__Archaea;p__Micrarchaeota;c__Micrarchaeia;o__Micrarchaeales;f__Micrarchaeaceae;g__JAJZAB01;s__JAJZAB01 sp021819045	0.793492
YP1.bin59	GCA_021818995.1	100	1	d__Archaea;p__Micrarchaeota;c__Micrarchaeia;o__Micrarchaeales;f__CABMGC01;g__JAJYVH01;s__JAJYVH01 sp021818995	0.827274
YP1.bin68	GCA_021818905.1	100	0.99	d__Archaea;p__Nanoarchaeota;c__Nanoarchaeia;o__Parvarchaeales;f__Parvarchaeaceae;g__JAJYZA01;s__JAJYZA01 sp021818905	0.876317
YP1.bin76	GCA_021828155.1	100	1	d__Archaea;p__Micrarchaeota;c__Micrarchaeia;o__Micrarchaeales;f__Micrarchaeaceae;g__JAMCYM01;s__JAMCYM01 sp021828155	0.861508
YP1.bin77	GCA_021818925.1	100	1	d__Archaea;p__Micrarchaeota;c__Micrarchaeia;o__Micrarchaeales;f__CABMGC01;g__JAJYVH01;s__JAJYVH01 sp021818925	0.81352
YP2.bin24	GCA_021816895.1	99.9946	1	d__Archaea;p__Micrarchaeota;c__Micrarchaeia;o__Micrarchaeales;f__Micrarchaeaceae;g__JAKAWW01;s__JAKAWW01 sp021816895	0.804806
YP2.bin46	GCA_021852265.1	99.5298	0.88	d__Archaea;p__Nanoarchaeota;c__Nanoarchaeia;o__Parvarchaeales;f__Parvarchaeaceae;g__JAJYZA01;s__JAJYZA01 sp021852265	0.873886
YP2.bin58	GCA_021827995.1	100	1	d__Archaea;p__Micrarchaeota;c__Micrarchaeia;o__Micrarchaeales;f__Micrarchaeaceae;g__JAKATK01;s__JAKATK01 sp021827995	0.795723
YP2.bin8	GCA_021818665.1	100	1	d__Archaea;p__Nanoarchaeota;c__Nanoarchaeia;o__Parvarchaeales;f__Parvarchaeaceae;g__JAKATQ01;s__JAKATQ01 sp021818665	0.869833
YP3.bin1	no result	no result	no result	no result	#N/A
YP3.bin112	GCA_021818545.1	100	1	d__Archaea;p__Micrarchaeota;c__Micrarchaeia;o__Micrarchaeales;f__Micrarchaeaceae;g__JAKATK01;s__JAKATK01 sp021818545	0.799651
YP3.bin114	GCA_021827955.1	100	0.97	d__Archaea;p__Micrarchaeota;c__Micrarchaeia;o__Micrarchaeales;f__Micrarchaeaceae;g__JAKATY01;s__JAKATY01 sp021827955	0.715922
YP3.bin123	GCA_021827925.1	100	1	d__Archaea;p__Micrarchaeota;c__Micrarchaeia;o__Micrarchaeales;f__CABMGC01;g__JAKATZ01;s__JAKATZ01 sp021827925	0.749638
YP3.bin130	no result	no result	no result	no result	0.937038
YP3.bin32	GCA_021827685.1	100	0.99	d__Bacteria;p__Patescibacteria;c__Paceibacteria;o__UBA6257;f__2-01-FULL-56-20;g__JAKAUM01;s__JAKAUM01 sp021827685	0.851732
YP3.bin43	GCA_021817565.1	100	1	d__Archaea;p__Micrarchaeota;c__Micrarchaeia;o__Micrarchaeales;f__Micrarchaeaceae;g__JAJYXL01;s__JAJYXL01 sp021817565	0.833869
YP3.bin45	GCA_021827665.1	100	0.98	d__Archaea;p__Micrarchaeota;c__Micrarchaeia;o__Micrarchaeales;f__Micrarchaeaceae;g__Micrarchaeum_A;s__Micrarchaeum_A sp021827665	0.984901
YP3.bin49	GCA_021817505.1	100	0.99	d__Archaea;p__Micrarchaeota;c__Micrarchaeia;o__Micrarchaeales;f__CABMGC01;g__JAKAUU01;s__JAKAUU01 sp021817505	0.75181
YP3.bin72	GCA_015121965.1	97.1379	0.86	d__Archaea;p__Nanoarchaeota;c__Nanoarchaeia;o__Parvarchaeales;f__Parvarchaeaceae;g__Acidifodinimicrobium;s__Acidifodinimicrobium mancum	N/A
YP3.bin74	GCA_021827605.1	100	0.98	d__Archaea;p__Micrarchaeota;c__Micrarchaeia;o__Micrarchaeales;f__Micrarchaeaceae;g__JAJZYD01;s__JAJZYD01 sp021827605	0.796501
YP3.bin81	GCA_021827525.1	100	0.98	d__Archaea;p__Micrarchaeota;c__Micrarchaeia;o__Micrarchaeales;f__Micrarchaeaceae;g__JAMCYB01;s__JAMCYB01 sp021827525	0.806228
YP3.bin93	GCA_021817325.1	100	0.98	d__Archaea;p__Micrarchaeota;c__Micrarchaeia;o__Micrarchaeales;f__CABMGC01;g__JAKAVK01;s__JAKAVK01 sp021817325	0.749881
YP3.bin95	GCA_021817305.1	100	0.98	d__Archaea;p__Micrarchaeota;c__Micrarchaeia;o__Micrarchaeales;f__CABMGC01;g__JAJZOD01;s__JAJZOD01 sp021817305	0.748118
YP4.bin125	GCA_021817165.1	100	1	d__Archaea;p__Nanoarchaeota;c__Nanoarchaeia;o__Parvarchaeales;f__Parvarchaeaceae;g__Parvarchaeum;s__Parvarchaeum sp021817165	0.970525
YP4.bin34	GCA_021817125.1	100	0.99	d__Archaea;p__Micrarchaeota;c__Micrarchaeia;o__Micrarchaeales;f__CABMGC01;g__JAKAWC01;s__JAKAWC01 sp021817125	0.760604
YP4.bin78	GCA_021816885.1	100	0.99	d__Archaea;p__Micrarchaeota;c__Micrarchaeia;o__Micrarchaeales;f__Micrarchaeaceae;g__JAJYXL01;s__JAJYXL01 sp021816885	0.831844
YP5.bin3	GCA_021791075.1	95.195	0.74	d__Archaea;p__Micrarchaeota;c__Micrarchaeia;o__Micrarchaeales;f__CABMGC01;g__JAKAVK01;s__JAKAVK01 sp021791075	0.750406
YP5.bin6	GCA_021816645.1	99.9999	1	d__Archaea;p__Micrarchaeota;c__Micrarchaeia;o__Micrarchaeales;f__Micrarchaeaceae;g__JAKATY01;s__JAKATY01 sp021816645	0.719186
YS3.bin7	GCF_016806735.1	96.5752	0.68	d__Archaea;p__Micrarchaeota;c__Micrarchaeia;o__Micrarchaeales;f__Micrarchaeaceae;g__Micrarchaeum_A;s__Micrarchaeum_A acidiphilum_A	#N/A
YS4.bin43	GCA_021797085.1	99.5736	0.9	d__Archaea;p__Nanoarchaeota;c__Nanoarchaeia;o__Parvarchaeales;f__Parvarchaeaceae;g__Parvarchaeum;s__Parvarchaeum sp021797085	0.96869

## Sheet: Table S4
Table S4. Find key metabolic marker genes in CPR and DPANN genomes through hmm files
Category	Function	Gene.abbreviation	Gene.name	Hmm.file	Corresponding.KO	Reaction	Substrate	Product	Hmm.detecting.threshold	WY3.bin72	WY3.bin72	WY3.bin72	WY5.bin156	WY5.bin156	WY5.bin156	WY5.bin9	WY5.bin9	WY5.bin9	WY5.bin13	WY5.bin13	WY5.bin13	WY4.bin88	WY4.bin88	WY4.bin88	DBS1.1.bin129	DBS1.1.bin129	DBS1.1.bin129	DBS1.1.bin141	DBS1.1.bin141	DBS1.1.bin141	DBS1.1.bin37	DBS1.1.bin37	DBS1.1.bin37	DBS1.2.bin48	DBS1.2.bin48	DBS1.2.bin48	DBS1.2.bin49	DBS1.2.bin49	DBS1.2.bin49	DBS2.1.bin104	DBS2.1.bin104	DBS2.1.bin104	DBS2.1.bin138	DBS2.1.bin138	DBS2.1.bin138	DBS2.1.bin171	DBS2.1.bin171	DBS2.1.bin171	DBS2.1.bin50
Thermophilic specific	Thermophilic specific	rgy	reverse gyrase	TIGR01054.hmm	K03170	Thermophilic specific	N/A	N/A	469.70|full	Absent	0	None	Absent	0	None	Absent	0	None	Absent	0	None	Absent	0	None	Absent	0	None	Absent	0	None	Absent	0	None	Absent	0	None	Absent	0	None	Absent	0	None	Absent	0	None	Absent	0	None	Absent
Amino acid utilization	4-aminobutyrate aminotransferase and related aminotransferases	4-aminobutyrate aminotransferase and related aminotransferases	4-aminobutyrate aminotransferase and related aminotransferases	K00823.hmm, K07250.hmm, K13524.hmm, K14268.hmm, K03918.hmm	K00823, K07250, K13524, K14268, K03918	4-aminobutanoate + 2-oxoglutarate = succinate semialdehyde + L-glutamate [RN:R01648]	4-aminobutanoate; 2-oxoglutarate	succinate semialdehyde; L-glutamate	609.33|domain, 639.10|domain, 436.80|full, 825.23|full, 369.10|full	Absent	0	None;None;None;None;None	Absent	0	None;None;None;None;None	Absent	0	None;None;None;None;None	Absent	0	None;None;None;None;None	Absent	0	None;None;None;None;None	Absent	0	None;None;None;None;None	Absent	0	None;None;None;None;None	Absent	0	None;None;None;None;None	Absent	0	None;None;None;None;None	Absent	0	None;None;None;None;None	Absent	0	None;None;None;None;None	Absent	0	None;None;None;None;None	Absent	0	None;None;None;None;None	Absent
Amino acid utilization	Aminotransferase class I and II	aminotransferase class I and II	aminotransferase class I and II	K05825.hmm	K05825	L-2-aminoadipate + 2-oxoglutarate = 2-oxoadipate + L-glutamate [RN:R01939]	L-2-aminoadipate; 2-oxoglutarate	2-oxoadipate; L-glutamate	392.87|domain	Absent	0	None	Absent	0	None	Absent	0	None	Absent	0	None	Absent	0	None	Absent	0	None	Absent	0	None	Absent	0	None	Absent	0	None	Absent	0	None	Absent	0	None	Absent	0	None	Absent	0	None	Absent
Amino acid utilization	Phosphoserine aminotransferase	phosphoserine aminotransferase	phosphoserine aminotransferase	K00831.hmm	K00831	O-phospho-L-serine + 2-oxoglutarate = 3-phosphooxypyruvate + L-glutamate [RN:R04173]; 4-phosphooxy-L-threonine + 2-oxoglutarate = (3R)-3-hydroxy-2-oxo-4-phosphooxybutanoate + L-glutamate [RN:R05085]	O-phospho-L-serine; 2-oxoglutarate; 4-phosphooxy-L-threonine	3-phosphooxypyruvate; L-glutamate; (3R)-3-hydroxy-2-oxo-4-phosphooxybutanoate	137.97|full	Absent	0	None	Absent	0	None	Absent	0	None	Absent	0	None	Absent	0	None	Absent	0	None	Absent	0	None	Absent	0	None	Absent	0	None	Absent	0	None	Absent	0	None	Absent	0	None	Absent	0	None	Absent
Amino acid utilization	Ornithine/acetylornithine aminotransferase	ornithine/acetylornithine aminotransferase	ornithine/acetylornithine aminotransferase	K00819.hmm, K00821.hmm, K05830.hmm, K00840.hmm	K00819, K00821, K05830, K00840	L-ornithine + a 2-oxo carboxylate = L-glutamate 5-semialdehyde + an L-amino acid [RN:R01343]	L-ornithine; 2-oxo carboxylate	L-glutamate 5-semialdehyde; L-amino acid	490.03|full, 483.83|domain, 505.00|domain, 704.00|domain	Present	2	None;NODE_1794_length_34846_cov_4.012788_38;NODE_1794_length_34846_cov_4.012788_38;None	Present	2	None;NODE_625_length_66793_cov_1.765338_52;NODE_625_length_66793_cov_1.765338_52;None	Absent	0	None;None;None;None	Absent	0	None;None;None;None	Present	1	None;NODE_1327_length_36584_cov_2.265655_3;None;None	Absent	0	None;None;None;None	Absent	0	None;None;None;None	Absent	0	None;None;None;None	Absent	0	None;None;None;None	Absent	0	None;None;None;None	Absent	0	None;None;None;None	Absent	0	None;None;None;None	Absent	0	None;None;None;None	Absent
Amino acid utilization	Branched-chain amino acid aminotransferase/4-amino-4-deoxychorismate lyase	branched-chain amino acid aminotransferase/4-amino-4-deoxychorismate lyase	branched-chain amino acid aminotransferase/4-amino-4-deoxychorismate lyase	K00826.hmm, K02619.hmm, K03342.hmm	K00826, K02619, K03342	L-leucine + 2-oxoglutarate = 4-methyl-2-oxopentanoate + L-glutamate [RN:R01090]	L-leucine; 2-oxoglutarate	4-methyl-2-oxopentanoate; L-glutamate	188.77|full, 187.00|full, 522.93|full	Absent	0	None;None;None	Absent	0	None;None;None	Absent	0	None;None;None	Absent	0	None;None;None	Absent	0	None;None;None	Present	1	NODE_9382_length_12091_cov_2.101555_7;None;None	Present	2	NODE_5513_length_17372_cov_1.956335_14,NODE_535_length_68641_cov_2.020375_36;None;None	Present	1	NODE_29062_length_5526_cov_21.178922_3;None;None	Present	1	NODE_9870_length_9629_cov_0.816881_5;None;None	Present	1	NODE_3671_length_16464_cov_0.901634_20;None;None	Absent	0	None;None;None	Present	1	NODE_355_length_99727_cov_1.872570_28;None;None	Present	1	NODE_1643_length_40371_cov_1.531458_18;None;None	Absent
Amino acid utilization	Aspartate/tyrosine/aromatic aminotransferase	aspartate/tyrosine/aromatic aminotransferase	aspartate/tyrosine/aromatic aminotransferase	K00812.hmm, K00813.hmm, K11358.hmm, K00832.hmm	K00812, K00813, K11358, K00832	L-aspartate + 2-oxoglutarate = oxaloacetate + L-glutamate [RN:R00355]	L-aspartate; 2-oxoglutarate	oxaloacetate; L-glutamate	464.33|full, 530.40|full, 342.60|full, 553.10|full	Absent	0	None;None;None;None	Absent	0	None;None;None;None	Absent	0	None;None;None;None	Absent	0	None;None;None;None	Absent	0	None;None;None;None	Absent	0	None;None;None;None	Absent	0	None;None;None;None	Absent	0	None;None;None;None	Absent	0	None;None;None;None	Absent	0	None;None;None;None	Absent	0	None;None;None;None	Absent	0	None;None;None;None	Absent	0	None;None;None;None	Absent
Amino acid utilization	Histidinol-phosphate/aromatic aminotransferase	histidinol-phosphate/aromatic aminotransferase	histidinol-phosphate/aromatic aminotransferase	K00817.hmm	K00817	L-histidinol phosphate + 2-oxoglutarate = 3-(imidazol-4-yl)-2-oxopropyl phosphate + L-glutamate [RN:R03243]	L-histidinol phosphate; 2-oxoglutarate	3-(imidazol-4-yl)-2-oxopropyl phosphate; L-glutamate	289.63|full	Absent	0	None	Absent	0	None	Absent	0	None	Present	1	NODE_9951_length_11347_cov_0.963904_4	Absent	0	None	Absent	0	None	Absent	0	None	Absent	0	None	Absent	0	None	Absent	0	None	Absent	0	None	Absent	0	None	Absent	0	None	Absent
Amino acid utilization	Serine-pyruvate aminotransferase/archaeal aspartate aminotransferase	serine-pyruvate aminotransferase/archaeal aspartate aminotransferase	serine-pyruvate aminotransferase/archaeal aspartate aminotransferase	K00830.hmm	K00830	L-alanine + glyoxylate = pyruvate + glycine [RN:R00369]	L-alanine; glyoxylate	pyruvate; glycine	418.23|domain	Absent	0	None	Absent	0	None	Absent	0	None	Absent	0	None	Absent	0	None	Absent	0	None	Absent	0	None	Absent	0	None	Absent	0	None	Absent	0	None	Absent	0	None	Absent	0	None	Absent	0	None	Absent
Ethanol fermentation	Acetate => Acetaldehyde	acetate => acetaldehyde	acetate => acetaldehyde	K00129.hmm, K00138.hmm	K00129, K00138	an aldehyde + NAD(P)+ + H2O = a carboxylate + NAD(P)H + H+ [RN:R00538 R00634]	aldehyde; NAD+; NADP+; H2O	carboxylate; NADH; NADPH; H+	764.63|full, 807.77|domain	Absent	0	None;None	Absent	0	None;None	Absent	0	None;None	Absent	0	None;None	Absent	0	None;None	Absent	0	None;None	Absent	0	None;None	Absent	0	None;None	Absent	0	None;None	Absent	0	None;None	Absent	0	None;None	Absent	0	None;None	Absent	0	None;None	Absent
Ethanol fermentation	Acetaldehyde => Ethanol	acetaldehyde => ethanol	acetaldehyde => ethanol	K13954.hmm, K00001.hmm, K04072.hmm, K00114.hmm, K00002.hmm, K04022.hmm, K22473.hmm	K13954, K00001, K04072, K00114, K00002, K04022, K22473	a primary alcohol + NAD+ = an aldehyde + NADH + H+ [RN:R00623]; a secondary alcohol + NAD+ = a ketone + NADH + H+ [RN:R00624]	primary alcohol; NAD+; secondary alcohol	aldehyde; NADH; H+; ketone	504.00|domain, 336.20|domain, 644.33|full, 652.23|domain, 406.57|full, 471.53|full, 1290.63|full	Absent	0	None;None;None;None;None;None;None	Absent	0	None;None;None;None;None;None;None	Absent	0	None;None;None;None;None;None;None	Absent	0	None;None;None;None;None;None;None	Absent	0	None;None;None;None;None;None;None	Absent	0	None;None;None;None;None;None;None	Absent	0	None;None;None;None;None;None;None	Absent	0	None;None;None;None;None;None;None	Absent	0	None;None;None;None;None;None;None	Absent	0	None;None;None;None;None;None;None	Absent	0	None;None;None;None;None;None;None	Absent	0	None;None;None;None;None;None;None	Absent	0	None;None;None;None;None;None;None	Absent
Fatty acid degradation	Fatty acid degradation	acyl-CoA dehydrogenase	acyl-CoA dehydrogenase	K00249.hmm, K00255.hmm, K06445.hmm, K06446.hmm, K09456.hmm, K09478.hmm, K11410.hmm, K15980.hmm, K18244.hmm	K00249, K00255, K06445, K06446, K09456, K09478, K11410, K15980, K18244	a acyl-CoA + electron-transfer flavoprotein = a trans-2,3-dehydroacyl-CoA + reduced electron-transfer flavoprotein [RN:R00392]	acyl-CoA; electron-transfer flavoprotein	trans-2,3-dehydroacyl-CoA; reduced electron-transfer flavoprotein	318.80|domain, 575.20|full, 427.00|full, 490.30|domain, 461.93|full, 500.07|full, 510.67|domain, 782.47|full, 576.53|domain	Absent	0	None;None;None;None;None;None;None;None;None	Absent	0	None;None;None;None;None;None;None;None;None	Absent	0	None;None;None;None;None;None;None;None;None	Absent	0	None;None;None;None;None;None;None;None;None	Absent	0	None;None;None;None;None;None;None;None;None	Absent	0	None;None;None;None;None;None;None;None;None	Absent	0	None;None;None;None;None;None;None;None;None	Absent	0	None;None;None;None;None;None;None;None;None	Absent	0	None;None;None;None;None;None;None;None;None	Absent	0	None;None;None;None;None;None;None;None;None	Absent	0	None;None;None;None;None;None;None;None;None	Absent	0	None;None;None;None;None;None;None;None;None	Absent	0	None;None;None;None;None;None;None;None;None	Absent
Aromatics degradation	Protocatechuate/Catechol degradation	catA	catechol 1,2-dioxygenase	K03381.hmm	K03381	catechol + O2 = cis,cis-muconate [RN:R00817]	catechol; O2	cis,cis-muconate	343.50|domain	Absent	0	None	Absent	0	None	Absent	0	None	Absent	0	None	Absent	0	None	Absent	0	None	Absent	0	None	Absent	0	None	Absent	0	None	Absent	0	None	Absent	0	None	Absent	0	None	Absent	0	None	Absent
Aromatics degradation	Phenol => Benzoyl-CoA	ubiX	flavin prenyltransferase	K03186.hmm	K03186	dimethylallyl phosphate + FMNH2 = prenylated FMNH2 + phosphate [RN:R11225]	dimethylallyl phosphate; FMNH2	prenylated FMNH2; phosphate	125.70|full	Present	2	NODE_21298_length_6995_cov_3.764560_8,NODE_638_length_63246_cov_3.662146_1	Present	1	NODE_3440_length_22985_cov_1.465439_8	Absent	0	None	Present	1	NODE_15983_length_8249_cov_1.058237_5	Present	1	NODE_845_length_47019_cov_2.666190_20	Absent	0	None	Absent	0	None	Absent	0	None	Absent	0	None	Absent	0	None	Present	1	NODE_7338_length_14946_cov_3.274647_3	Absent	0	None	Absent	0	None	Absent
Aromatics degradation	Phenol => Benzoyl-CoA	bsdC	vanillate/4-hydroxybenzoate decarboxylase subunit C	K01612.hmm	K01612	4-hydroxybenzoate = phenol + CO2 [RN:R01238]	4-hydroxybenzoate	phenol; CO2	574.80|full	Absent	0	None	Absent	0	None	Absent	0	None	Absent	0	None	Absent	0	None	Absent	0	None	Absent	0	None	Absent	0	None	Absent	0	None	Absent	0	None	Absent	0	None	Absent	0	None	Absent	0	None	Absent
Aromatics degradation	Benzoyl-CoA reduction	bcrC	benzoyl-CoA reductase subunit C	K04112.hmm	K04112	cyclohexa-1,5-diene-1-carbonyl-CoA + oxidized ferredoxin + 2 ADP + 2 phosphate = benzoyl-CoA + reduced ferredoxin + 2 ATP + 2 H2O [RN:R02451]	cyclohexa-1,5-diene-1-carbonyl-CoA; oxidized ferredoxin; ADP; phosphate	benzoyl-CoA; reduced ferredoxin; ATP; H2O	370.00|full	Absent	0	None	Absent	0	None	Absent	0	None	Absent	0	None	Absent	0	None	Absent	0	None	Absent	0	None	Absent	0	None	Absent	0	None	Absent	0	None	Absent	0	None	Absent	0	None	Absent	0	None	Absent
Aromatics degradation	Benzoyl-CoA reduction	bcrB	benzoyl-CoA reductase subunit B	K04113.hmm	K04113	cyclohexa-1,5-diene-1-carbonyl-CoA + oxidized ferredoxin + 2 ADP + 2 phosphate = benzoyl-CoA + reduced ferredoxin + 2 ATP + 2 H2O [RN:R02451]	cyclohexa-1,5-diene-1-carbonyl-CoA; oxidized ferredoxin; ADP; phosphate	benzoyl-CoA; reduced ferredoxin; ATP; H2O	317.33|full	Absent	0	None	Absent	0	None	Absent	0	None	Absent	0	None	Absent	0	None	Absent	0	None	Absent	0	None	Absent	0	None	Absent	0	None	Absent	0	None	Absent	0	None	Absent	0	None	Absent	0	None	Absent
Aromatics degradation	Benzoyl-CoA reduction	bcrA	benzoyl-CoA reductase subunit A	K04114.hmm	K04114	cyclohexa-1,5-diene-1-carbonyl-CoA + oxidized ferredoxin + 2 ADP + 2 phosphate = benzoyl-CoA + reduced ferredoxin + 2 ATP + 2 H2O [RN:R02451]	cyclohexa-1,5-diene-1-carbonyl-CoA; oxidized ferredoxin; ADP; phosphate	benzoyl-CoA; reduced ferredoxin; ATP; H2O	396.30|full	Absent	0	None	Absent	0	None	Absent	0	None	Absent	0	None	Absent	0	None	Absent	0	None	Absent	0	None	Absent	0	None	Absent	0	None	Absent	0	None	Absent	0	None	Absent	0	None	Absent	0	None	Absent
Aromatics degradation	Benzoyl-CoA reduction	bcrD	benzoyl-CoA reductase subunit D	K04115.hmm	K04115	cyclohexa-1,5-diene-1-carbonyl-CoA + oxidized ferredoxin + 2 ADP + 2 phosphate = benzoyl-CoA + reduced ferredoxin + 2 ATP + 2 H2O [RN:R02451]	cyclohexa-1,5-diene-1-carbonyl-CoA; oxidized ferredoxin; ADP; phosphate	benzoyl-CoA; reduced ferredoxin; ATP; H2O	296.30|full	Absent	0	None	Absent	0	None	Absent	0	None	Absent	0	None	Absent	0	None	Absent	0	None	Absent	0	None	Absent	0	None	Absent	0	None	Absent	0	None	Absent	0	None	Absent	0	None	Absent	0	None	Absent
Complex carbon degradation	Cellulose degrading	cellobiosidase	cellobiosidase	K19668.hmm	K19668	Hydrolysis of (1->4)-beta-D-glucosidic linkages in cellulose and cellotetraose, releasing cellobiose from the non-reducing ends of the chains	N/A	N/A	225.47|domain	Absent	0	None	Absent	0	None	Absent	0	None	Absent	0	None	Absent	0	None	Absent	0	None	Absent	0	None	Absent	0	None	Absent	0	None	Absent	0	None	Absent	0	None	Absent	0	None	Absent	0	None	Absent
Complex carbon degradation	Cellulose degrading	cellulase	cellulase	K01779.hmm	K01779	L-aspartate = D-aspartate [RN:R00491]	L-aspartate	D-aspartate	90.43|full	Absent	0	None	Absent	0	None	Absent	0	None	Absent	0	None	Absent	0	None	Absent	0	None	Absent	0	None	Absent	0	None	Absent	0	None	Absent	0	None	Absent	0	None	Absent	0	None	Present	1	NODE_1053_length_51518_cov_1.673328_28	Absent
Complex carbon degradation	Cellulose degrading	beta-glucosidase	beta-glucosidase	K01188.hmm, K05349.hmm, K05350.hmm	K01188, K05349, K05350	Hydrolysis of terminal, non-reducing beta-D-glucosyl residues with release of beta-D-glucose	N/A	N/A	695.13|domain, 314.90|full, 584.90|domain	Absent	0	None;None;None	Absent	0	None;None;None	Absent	0	None;None;None	Absent	0	None;None;None	Absent	0	None;None;None	Absent	0	None;None;None	Absent	0	None;None;None	Absent	0	None;None;None	Absent	0	None;None;None	Absent	0	None;None;None	Absent	0	None;None;None	Absent	0	None;None;None	Absent	0	None;None;None	Absent
Complex carbon degradation	Hemicullulose debranching	arabinosidase	arabinosidase	K01209.hmm, K15921.hmm	K01209, K15921	Hydrolysis of terminal non-reducing alpha-L-arabinofuranoside residues in alpha-L-arabinosides.	N/A	N/A	96.47|full, 225.70|domain	Absent	0	None;None	Absent	0	None;None	Absent	0	None;None	Absent	0	None;None	Absent	0	None;None	Absent	0	None;None	Absent	0	None;None	Absent	0	None;None	Absent	0	None;None	Absent	0	None;None	Absent	0	None;None	Absent	0	None;None	Absent	0	None;None	Absent
Complex carbon degradation	Hemicullulose debranching	beta-glucuronidase	beta-glucuronidase	K01195.hmm	K01195	a beta-D-glucuronoside + H2O = D-glucuronate + an alcohol [RN:R01478]	beta-D-glucuronoside; H2O	D-glucuronate; alcohol	403.53|full	Absent	0	None	Absent	0	None	Absent	0	None	Absent	0	None	Absent	0	None	Absent	0	None	Absent	0	None	Absent	0	None	Absent	0	None	Absent	0	None	Absent	0	None	Absent	0	None	Absent	0	None	Absent
Complex carbon degradation	Hemicullulose debranching	alpha-L-rhamnosidase	alpha-L-rhamnosidase	K05989.hmm	K05989	Hydrolysis of terminal non-reducing alpha-L-rhamnose residues in alpha-L-rhamnosides	N/A	N/A	173.10|domain	Absent	0	None	Absent	0	None	Absent	0	None	Absent	0	None	Absent	0	None	Absent	0	None	Absent	0	None	Absent	0	None	Absent	0	None	Absent	0	None	Absent	0	None	Absent	0	None	Absent	0	None	Absent
Complex carbon degradation	Endohemicellulases	mannan endo-1,4-beta-mannosidase	mannan endo-1,4-beta-mannosidase	K01218.hmm, K19355.hmm	K01218, K19355	Random hydrolysis of (1->4)-beta-D-mannosidic linkages in mannans, galactomannans and glucomannans [RN:R08612]	N/A	N/A	78.93|domain, 100.53|full	Absent	0	None;None	Absent	0	None;None	Absent	0	None;None	Absent	0	None;None	Absent	0	None;None	Absent	0	None;None	Absent	0	None;None	Absent	0	None;None	Absent	0	None;None	Absent	0	None;None	Absent	0	None;None	Absent	0	None;None	Absent	0	None;None	Absent
Complex carbon degradation	Endohemicellulases	alpha-D-xyloside xylohydrolase	alpha-D-xyloside xylohydrolase	K01811.hmm	K01811	Hydrolysis of terminal, non-reducing alpha-D-xylose residues with release of alpha-D-xylose.	N/A	N/A	621.53|domain	Absent	0	None	Absent	0	None	Absent	0	None	Absent	0	None	Absent	0	None	Absent	0	None	Absent	0	None	Absent	0	None	Absent	0	None	Absent	0	None	Absent	0	None	Absent	0	None	Absent	0	None	Absent
Complex carbon degradation	Other oligosaccharide degrading	beta-xylosidase	beta-xylosidase	K01198.hmm	K01198	Hydrolysis of (1->4)-beta-D-xylans, to remove successive D-xylose residues from the non-reducing termini	N/A	N/A	184.60|domain	Absent	0	None	Absent	0	None	Absent	0	None	Absent	0	None	Absent	0	None	Absent	0	None	Absent	0	None	Absent	0	None	Absent	0	None	Absent	0	None	Absent	0	None	Absent	0	None	Absent	0	None	Absent
Complex carbon degradation	Other oligosaccharide degrading	beta-mannosidase	beta-mannosidase	K01192.hmm	K01192	Hydrolysis of terminal, non-reducing beta-D-mannose residues in beta-D-mannosides [RN:R08613]	N/A	N/A	406.10|full	Absent	0	None	Absent	0	None	Absent	0	None	Absent	0	None	Absent	0	None	Absent	0	None	Absent	0	None	Absent	0	None	Absent	0	None	Absent	0	None	Absent	0	None	Absent	0	None	Absent	0	None	Absent
Complex carbon degradation	Other oligosaccharide degrading	beta-galactosidase	beta-galactosidase	K01190.hmm, K12111.hmm, K12308.hmm	K01190, K12111, K12308	Hydrolysis of terminal non-reducing beta-D-galactose residues in beta-D-galactosides	N/A	N/A	382.13|full, 1274.03|domain, 225.67|domain	Absent	0	None;None;None	Absent	0	None;None;None	Absent	0	None;None;None	Absent	0	None;None;None	Absent	0	None;None;None	Absent	0	None;None;None	Absent	0	None;None;None	Absent	0	None;None;None	Absent	0	None;None;None	Absent	0	None;None;None	Absent	0	None;None;None	Absent	0	None;None;None	Absent	0	None;None;None	Absent
Complex carbon degradation	Amylolytic enzymes	alpha-amylase	alpha-amylase	K01176.hmm, K05343.hmm, K07405.hmm	K01176, K05343, K07405	Endohydrolysis of (1->4)-alpha-D-glucosidic linkages in polysaccharides containing three or more (1->4)-alpha-linked D-glucose units	N/A	N/A	252.60|domain, 495.17|domain, 344.03|full	Present	1	None;None;NODE_1414_length_39870_cov_3.163626_5	Present	1	None;None;NODE_5539_length_16813_cov_1.581266_9	Absent	0	None;None;None	Present	1	None;None;NODE_10295_length_11109_cov_1.104079_7	Present	2	None;None;NODE_22578_length_4964_cov_2.221832_2,NODE_12533_length_7654_cov_2.429520_3	Absent	0	None;None;None	Absent	0	None;None;None	Absent	0	None;None;None	Absent	0	None;None;None	Absent	0	None;None;None	Absent	0	None;None;None	Absent	0	None;None;None	Absent	0	None;None;None	Absent
Complex carbon degradation	Amylolytic enzymes	glucoamylase	glucoamylase	K01178.hmm	K01178	Hydrolysis of terminal (1->4)-linked alpha-D-glucose residues successively from non-reducing ends of the chains with release of beta-D-glucose	N/A	N/A	152.77|full	Absent	0	None	Absent	0	None	Absent	0	None	Absent	0	None	Present	1	NODE_12533_length_7654_cov_2.429520_4	Absent	0	None	Absent	0	None	Absent	0	None	Absent	0	None	Absent	0	None	Absent	0	None	Absent	0	None	Absent	0	None	Absent
Complex carbon degradation	Amylolytic enzymes	pullulanase	pullulanase	K01200.hmm	K01200	Hydrolysis of (1->6)-alpha-D-glucosidic linkages in pullulan, amylopectin and glycogen, and in the alpha- and beta-limit dextrins of amylopectin and glycogen	N/A	N/A	390.57|domain	Absent	0	None	Absent	0	None	Absent	0	None	Absent	0	None	Absent	0	None	Absent	0	None	Absent	0	None	Absent	0	None	Absent	0	None	Absent	0	None	Absent	0	None	Absent	0	None	Absent	0	None	Absent
Complex carbon degradation	Amylolytic enzymes	isoamylase	isoamylase	K01214.hmm	K01214	Hydrolysis of (1->6)-alpha-D-glucosidic branch linkages in glycogen, amylopectin and their beta-limit dextrins	N/A	N/A	962.67|full	Absent	0	None	Absent	0	None	Absent	0	None	Absent	0	None	Absent	0	None	Absent	0	None	Absent	0	None	Absent	0	None	Absent	0	None	Absent	0	None	Absent	0	None	Absent	0	None	Absent	0	None	Absent
Complex carbon degradation	Chitin degrading	chitiniase	chitiniase	K01183.hmm, K13381.hmm	K01183, K13381	Random endo-hydrolysis of N-acetyl-beta-D-glucosaminide (1->4)-beta-linkages in chitin and chitodextrins	N/A	N/A	121.47|full, 339.03|domain	Absent	0	None;None	Absent	0	None;None	Absent	0	None;None	Absent	0	None;None	Absent	0	None;None	Absent	0	None;None	Absent	0	None;None	Absent	0	None;None	Absent	0	None;None	Absent	0	None;None	Absent	0	None;None	Absent	0	None;None	Absent	0	None;None	Absent
Complex carbon degradation	Chitin degrading	hexosaminidase	hexosaminidase	K01207.hmm, K12373.hmm, K14459.hmm	K01207, K12373, K14459	Hydrolysis of terminal non-reducing N-acetyl-D-hexosamine residues in N-acetyl-beta-D-hexosaminides	N/A	N/A	253.67|domain, 86.50|full, 200.80|full	Absent	0	None;None;None	Absent	0	None;None;None	Absent	0	None;None;None	Absent	0	None;None;None	Absent	0	None;None;None	Absent	0	None;None;None	Absent	0	None;None;None	Absent	0	None;None;None	Absent	0	None;None;None	Absent	0	None;None;None	Absent	0	None;None;None	Absent	0	None;None;None	Absent	0	None;None;None	Absent
Fermentation	Pyruvate oxidation	porA	pyruvate ferredoxin oxidoreductase alpha subunit	K00169.hmm	K00169	pyruvate + CoA + 2 oxidized ferredoxin = acetyl-CoA + CO2 + 2 reduced ferredoxin + 2 H+ [RN:R01196]	pyruvate; CoA; oxidized ferredoxin	acetyl-CoA; CO2; reduced ferredoxin; H+	299.20|full	Absent	0	None	Absent	0	None	Absent	0	None	Absent	0	None	Present	1	NODE_1792_length_29840_cov_2.186585_16	Absent	0	None	Absent	0	None	Absent	0	None	Absent	0	None	Absent	0	None	Absent	0	None	Absent	0	None	Absent	0	None	Absent
Fermentation	Alcohol utilization	adh	alcohol dehydrogenase	K00001.hmm	K00001	a primary alcohol + NAD+ = an aldehyde + NADH + H+ [RN:R00623]; a secondary alcohol + NAD+ = a ketone + NADH + H+ [RN:R00624]	primary alcohol; NAD+; secondary alcohol	aldehyde; NADH; H+; ketone	336.20|domain	Absent	0	None	Absent	0	None	Absent	0	None	Absent	0	None	Absent	0	None	Absent	0	None	Absent	0	None	Absent	0	None	Absent	0	None	Absent	0	None	Absent	0	None	Absent	0	None	Absent	0	None	Absent
Fermentation	Lactate utilization	ldh	L-lactate dehydrogenase	K00016.hmm	K00016	(S)-lactate + NAD+ = pyruvate + NADH + H+ [RN:R00703]	(S)-lactate; NAD+	pyruvate; NADH; H+	317.10|full	Absent	0	None	Absent	0	None	Absent	0	None	Absent	0	None	Absent	0	None	Absent	0	None	Absent	0	None	Absent	0	None	Absent	0	None	Absent	0	None	Absent	0	None	Absent	0	None	Absent	0	None	Absent
Fermentation	Acetogenesis	acdA	acetyl coenzyme A synthetase (ADP forming), alpha domain	TIGR02717.hmm	K01905	ATP + acetate + CoA = ADP + phosphate + acetyl-CoA [RN:R00229]	ATP; acetate; CoA	ADP; phosphate; acetyl-CoA	463.00|full	Present	1	NODE_108_length_163823_cov_3.197812_6	Present	1	NODE_59138_length_3563_cov_1.581490_2	Absent	0	None	Present	1	NODE_33087_length_5128_cov_1.041792_4	Absent	0	None	Present	1	NODE_946_length_51276_cov_2.469921_44	Present	1	NODE_535_length_68641_cov_2.020375_59	Absent	0	None	Absent	0	None	Present	1	NODE_24155_length_5809_cov_1.061950_3	Present	1	NODE_39840_length_4559_cov_2.697428_3	Present	1	NODE_355_length_99727_cov_1.872570_86	Present	1	NODE_1800_length_37977_cov_1.810621_8	Absent
Fermentation	Acetogenesis	ack	acetate kinase	TIGR00016.hmm	K00925	ATP + acetate = ADP + acetyl phosphate [RN:R00315]	ATP; acetate	ADP; acetyl phosphate	146.10|full	Absent	0	None	Absent	0	None	Absent	0	None	Absent	0	None	Absent	0	None	Absent	0	None	Absent	0	None	Absent	0	None	Absent	0	None	Absent	0	None	Absent	0	None	Absent	0	None	Absent	0	None	Absent
Fermentation	Acetogenesis	pta	phosphate acetyltransferase	TIGR00651.hmm	K00625	acetyl-CoA + phosphate = CoA + acetyl phosphate [RN:R00230]	acetyl-CoA; phosphate	CoA; acetyl phosphate	205.40|full	Absent	0	None	Absent	0	None	Absent	0	None	Absent	0	None	Absent	0	None	Absent	0	None	Absent	0	None	Absent	0	None	Absent	0	None	Absent	0	None	Absent	0	None	Absent	0	None	Absent	0	None	Absent
Fermentation	Acetate to acetyl-CoA	acs	acetyl-CoA synthetase	TIGR02188.hmm	K01895	ATP + acetate + CoA = AMP + diphosphate + acetyl-CoA [RN:R00235]	ATP; acetate; CoA	AMP; diphosphate; acetyl-CoA	684.65|full	Absent	0	None	Absent	0	None	Absent	0	None	Absent	0	None	Absent	0	None	Absent	0	None	Absent	0	None	Absent	0	None	Absent	0	None	Absent	0	None	Absent	0	None	Absent	0	None	Absent	0	None	Absent
Fermentation	Pyruvate <=> acetyl-CoA + formate	pflD	formate C-acetyltransferase	K00656.hmm	K00656	acetyl-CoA + formate = CoA + pyruvate [RN:R00212]	acetyl-CoA; formate	CoA; pyruvate	336.47|full	Absent	0	None	Absent	0	None	Absent	0	None	Absent	0	None	Absent	0	None	Absent	0	None	Absent	0	None	Absent	0	None	Absent	0	None	Absent	0	None	Absent	0	None	Absent	0	None	Absent	0	None	Absent
C1 metabolism	Methanol oxidation	mxaF	methanol dehydrogenase (cytochrome c) subunit 1	methanol_dehydrogenase_pqq_xoxF_mxaF.hmm	K14028	a primary alcohol + 2 ferricytochrome cL = an aldehyde + 2 ferrocytochrome cL + 2 H+ [RN:R10713]	primary alcohol; ferricytochrome cL	aldehyde; ferrocytochrome cL; H+	400|full	Absent	0	None	Absent	0	None	Absent	0	None	Absent	0	None	Absent	0	None	Absent	0	None	Absent	0	None	Absent	0	None	Absent	0	None	Absent	0	None	Absent	0	None	Absent	0	None	Absent	0	None	Absent
C1 metabolism	Methanol oxidation	mdh	methanol dehydrogenase	TIGR04266.hmm	K00093	methanol + NAD+ = formaldehyde + NADH + H+ [RN:R00605]	methanol; NAD+	formaldehyde; NADH; H+	400.00|full	Absent	0	None	Absent	0	None	Absent	0	None	Absent	0	None	Absent	0	None	Absent	0	None	Absent	0	None	Absent	0	None	Absent	0	None	Absent	0	None	Absent	0	None	Absent	0	None	Absent	0	None	Absent
C1 metabolism	Methyl amine -> formaldehyde	mauA	methylamine dehydrogenase light chain	TIGR02659.hmm	K15228	methylamine + H2O + 2 amicyanin = formaldehyde + NH3 + 2 reduced amicyanin [RN:R00606]	methylamine; H2O; amicyanin	formaldehyde; NH3; reduced amicyanin	85.80|full	Absent	0	None	Absent	0	None	Absent	0	None	Absent	0	None	Absent	0	None	Absent	0	None	Absent	0	None	Absent	0	None	Absent	0	None	Absent	0	None	Absent	0	None	Absent	0	None	Absent	0	None	Absent
C1 metabolism	Methyl amine -> formaldehyde	mauB	methylamine dehydrogenase heavy chain	TIGR02658.hmm	K15229	methylamine + H2O + 2 amicyanin = formaldehyde + NH3 + 2 reduced amicyanin [RN:R00606]	methylamine; H2O; amicyanin	formaldehyde; NH3; reduced amicyanin	90.50|full	Absent	0	None	Absent	0	None	Absent	0	None	Absent	0	None	Absent	0	None	Absent	0	None	Absent	0	None	Absent	0	None	Absent	0	None	Absent	0	None	Absent	0	None	Absent	0	None	Absent	0	None	Absent
C1 metabolism	Formaldehyde oxidation	fdhA	glutathione-independent formaldehyde dehydrogenase	TIGR02819.hmm	K00148	formaldehyde + NAD+ + H2O = formate + NADH + 2 H+ [RN:R00604]	formaldehyde; NAD+; H2O	formate; NADH; H+	425.15|full	Absent	0	None	Absent	0	None	Absent	0	None	Absent	0	None	Absent	0	None	Absent	0	None	Absent	0	None	Absent	0	None	Absent	0	None	Absent	0	None	Absent	0	None	Absent	0	None	Absent	0	None	Absent
C1 metabolism	Formaldehyde oxidation	fghA	S-formylglutathione hydrolase	TIGR02821.hmm	K01070	S-formylglutathione + H2O = glutathione + formate [RN:R00527]	S-formylglutathione; H2O	glutathione; formate	131.95|full	Absent	0	None	Absent	0	None	Absent	0	None	Absent	0	None	Absent	0	None	Absent	0	None	Absent	0	None	Absent	0	None	Absent	0	None	Absent	0	None	Absent	0	None	Absent	0	None	Absent	0	None	Absent
C1 metabolism	Formaldehyde oxidation	frmA	S-(hydroxymethyl)glutathione dehydrogenase / alcohol dehydrogenase	TIGR02818.hmm	K00121	S-(hydroxymethyl)glutathione + NAD(P)+ = S-formylglutathione + NAD(P)H + H+ [RN:R06983 R07140]	S-(hydroxymethyl)glutathione; NAD+; NADP+	S-formylglutathione; NADH; NADPH; H+	509.55|full	Absent	0	None	Absent	0	None	Absent	0	None	Absent	0	None	Absent	0	None	Absent	0	None	Absent	0	None	Absent	0	None	Absent	0	None	Absent	0	None	Absent	0	None	Absent	0	None	Absent	0	None	Absent
C1 metabolism	Formaldehyde oxidation	mycoS_dep_FDH	S-(hydroxymethyl)mycothiol dehydrogenase	TIGR03451.hmm	K00153	S-(hydroxymethyl)mycothiol + NAD+ = S-formylmycothiol + NADH + H+ [RN:R09129]	S-(hydroxymethyl)mycothiol; NAD+	S-formylmycothiol; NADH; H+	512.15|full	Absent	0	None	Absent	0	None	Absent	0	None	Absent	0	None	Absent	0	None	Absent	0	None	Absent	0	None	Absent	0	None	Absent	0	None	Absent	0	None	Absent	0	None	Absent	0	None	Absent	0	None	Absent
C1 metabolism	Formaldehyde oxidation	fae	5,6,7,8-tetrahydromethanopterin hydro-lyase	TIGR03126.hmm	K10713	5,6,7,8-tetrahydromethanopterin + formaldehyde = 5,10-methylenetetrahydromethanopterin + H2O [RN:R08058]	5,6,7,8-tetrahydromethanopterin; formaldehyde	5,10-methylenetetrahydromethanopterin; H2O	31.15|full	Absent	0	None	Absent	0	None	Absent	0	None	Absent	0	None	Absent	0	None	Absent	0	None	Absent	0	None	Absent	0	None	Absent	0	None	Absent	0	None	Absent	0	None	Absent	0	None	Absent	0	None	Absent
C1 metabolism	Formate oxidation	fdoG	formate dehydrogenase major subunit	K00123.hmm	K00123	formate + NAD+ = CO2 + NADH [RN:R00519]	formate; NAD+ [CPD:C00003]	CO2; NADH	841.13|full	Absent	0	None	Absent	0	None	Absent	0	None	Absent	0	None	Absent	0	None	Absent	0	None	Absent	0	None	Absent	0	None	Absent	0	None	Absent	0	None	Absent	0	None	Absent	0	None	Absent	0	None	Absent
C1 metabolism	Formate oxidation	fdwB	formate dehydrogenase beta subunit	K22515.hmm	K22515	formate + NAD+ = CO2 + NADH [RN:R00519]	formate; NAD+ [CPD:C00003]	CO2; NADH	555.20|domain	Absent	0	None	Absent	0	None	Absent	0	None	Absent	0	None	Absent	0	None	Absent	0	None	Absent	0	None	Absent	0	None	Absent	0	None	Absent	0	None	Absent	0	None	Absent	0	None	Absent	0	None	Absent
C1 metabolism	Formate oxidation	fdoH	formate dehydrogenase iron-sulfur subunit	K00124.hmm	K00124	formate + NAD+ = CO2 + NADH [RN:R00519]	formate; NAD+ [CPD:C00003]	CO2; NADH	169.00|domain	Absent	0	None	Absent	0	None	Absent	0	None	Absent	0	None	Absent	0	None	Absent	0	None	Absent	0	None	Absent	0	None	Absent	0	None	Absent	0	None	Absent	0	None	Absent	0	None	Absent	0	None	Absent
C1 metabolism	Formate oxidation	fdhA	formate dehydrogenase (coenzyme F420) alpha subunit	K22516.hmm	K22516	formate + oxidized coenzyme F420 = CO2 + reduced coenzyme F420 [RN:R10797]	formate; oxidized coenzyme F420	CO2; reduced coenzyme F420	937.40|full	Absent	0	None	Absent	0	None	Absent	0	None	Absent	0	None	Absent	0	None	Absent	0	None	Absent	0	None	Absent	0	None	Absent	0	None	Absent	0	None	Absent	0	None	Absent	0	None	Absent	0	None	Absent
C1 metabolism	Formate oxidation	fdhB	formate dehydrogenase (coenzyme F420) beta subunit	K00125.hmm	K00125	formate + oxidized coenzyme F420 = CO2 + reduced coenzyme F420 [RN:R10797]	formate; oxidized coenzyme F420	CO2; reduced coenzyme F420	209.97|full	Absent	0	None	Absent	0	None	Absent	0	None	Absent	0	None	Absent	0	None	Absent	0	None	Absent	0	None	Absent	0	None	Absent	0	None	Absent	0	None	Absent	0	None	Absent	0	None	Absent	0	None	Absent
C1 metabolism	Aerobic CO oxidation	coxS	aerobic carbon-monoxide dehydrogenase small subunit	K03518.hmm	K03518	CO + a quinone + H2O = CO2 + a quinol [RN:R11168]	CO; quinone; H2O	CO2; quinol	242.00|domain	Absent	0	None	Absent	0	None	Absent	0	None	Absent	0	None	Absent	0	None	Absent	0	None	Absent	0	None	Absent	0	None	Absent	0	None	Absent	0	None	Absent	0	None	Absent	0	None	Absent	0	None	Absent
C1 metabolism	Aerobic CO oxidation	coxM	aerobic carbon-monoxide dehydrogenase medium subunit	K03519.hmm	K03519	CO + a quinone + H2O = CO2 + a quinol [RN:R11168]	CO; quinone; H2O	CO2; quinol	272.50|domain	Absent	0	None	Absent	0	None	Absent	0	None	Absent	0	None	Absent	0	None	Absent	0	None	Absent	0	None	Absent	0	None	Absent	0	None	Absent	0	None	Absent	0	None	Absent	0	None	Absent	0	None	Absent
C1 metabolism	Aerobic CO oxidation	coxL	aerobic carbon-monoxide dehydrogenase large subunit	K03520.hmm	K03520	CO + a quinone + H2O = CO2 + a quinol [RN:R11168]	CO; quinone; H2O	CO2; quinol	846.90|full	Absent	0	None	Absent	0	None	Absent	0	None	Absent	0	None	Absent	0	None	Absent	0	None	Absent	0	None	Absent	0	None	Absent	0	None	Absent	0	None	Absent	0	None	Absent	0	None	Absent	0	None	Absent
Methane metabolism	Methane oxidation - Partculate methane monooxygenase	pmoA	methane/ammonia monooxygenase subunit A	pmoA.hmm	K10944	methane + quinol + O2 = methanol + quinone + H2O [RN:R09518]	methane; quinol; O2	methanol; quinone; H2O	160.90|full	Absent	0	None	Absent	0	None	Absent	0	None	Absent	0	None	Absent	0	None	Absent	0	None	Absent	0	None	Absent	0	None	Absent	0	None	Absent	0	None	Absent	0	None	Absent	0	None	Absent	0	None	Absent
Methane metabolism	Methane oxidation - Partculate methane monooxygenase	pmoB	methane/ammonia monooxygenase subunit B	pmoB.hmm	K10945	methane + quinol + O2 = methanol + quinone + H2O [RN:R09518]	methane; quinol; O2	methanol; quinone; H2O	156.70|full	Absent	0	None	Absent	0	None	Absent	0	None	Absent	0	None	Absent	0	None	Absent	0	None	Absent	0	None	Absent	0	None	Absent	0	None	Absent	0	None	Absent	0	None	Absent	0	None	Absent	0	None	Absent
Methane metabolism	Methane oxidation - Partculate methane monooxygenase	pmoC	methane/ammonia monooxygenase subunit C	pmoC.hmm	K10946	methane + quinol + O2 = methanol + quinone + H2O [RN:R09518]	methane; quinol; O2	methanol; quinone; H2O	136.27|full	Absent	0	None	Absent	0	None	Absent	0	None	Absent	0	None	Absent	0	None	Absent	0	None	Absent	0	None	Absent	0	None	Absent	0	None	Absent	0	None	Absent	0	None	Absent	0	None	Absent	0	None	Absent
Methane metabolism	Methane oxidation - Soluble methane monoxygenase	mmoB	methane monooxygenase regulatory protein B	PF02406.hmm	K16160	methane + NAD(P)H + H+ + O2 = methanol + NAD(P)+ + H2O [RN:R01142 R01143]	methane; NADH; NADPH; H+; O2	methanol; NAD+; NADP+; H2O	10|full	Absent	0	None	Absent	0	None	Absent	0	None	Absent	0	None	Absent	0	None	Absent	0	None	Absent	0	None	Absent	0	None	Absent	0	None	Absent	0	None	Absent	0	None	Absent	0	None	Absent	0	None	Absent
Methane metabolism	Methane oxidation - Soluble methane monoxygenase	mmoD	methane monooxygenase component D	TIGR04550.hmm	K16162	methane + NAD(P)H + H+ + O2 = methanol + NAD(P)+ + H2O [RN:R01142 R01143]	methane; NADH; NADPH; H+; O2	methanol; NAD+; NADP+; H2O	28.00|full	Absent	0	None	Absent	0	None	Absent	0	None	Absent	0	None	Absent	0	None	Absent	0	None	Absent	0	None	Absent	0	None	Absent	0	None	Absent	0	None	Absent	0	None	Absent	0	None	Absent	0	None	Absent
Methane metabolism	Methane production	mcrA	methyl-coenzyme M reductase alpha subunit	TIGR03256.hmm	K00399	methyl-CoM + CoB = CoM-S-S-CoB + methane [RN:R04541]	methyl-CoM; CoB	CoM-S-S-CoB; methane	314.45|full	Absent	0	None	Absent	0	None	Absent	0	None	Absent	0	None	Absent	0	None	Absent	0	None	Absent	0	None	Absent	0	None	Absent	0	None	Absent	0	None	Absent	0	None	Absent	0	None	Absent	0	None	Absent
Methane metabolism	Methane production	mcrB	methyl-coenzyme M reductase beta subunit	TIGR03257.hmm	K00401	methyl-CoM + CoB = CoM-S-S-CoB + methane [RN:R04541]	methyl-CoM; CoB	CoM-S-S-CoB; methane	173.35|full	Absent	0	None	Absent	0	None	Absent	0	None	Absent	0	None	Absent	0	None	Absent	0	None	Absent	0	None	Absent	0	None	Absent	0	None	Absent	0	None	Absent	0	None	Absent	0	None	Absent	0	None	Absent
Methane metabolism	Methane production	mcrC	methyl-coenzyme M reductase subunit C	TIGR03259.hmm	K03421	methyl-CoM + CoB = CoM-S-S-CoB + methane [RN:R04541]	methyl-CoM; CoB	CoM-S-S-CoB; methane	171.60|full	Absent	0	None	Absent	0	None	Absent	0	None	Absent	0	None	Absent	0	None	Absent	0	None	Absent	0	None	Absent	0	None	Absent	0	None	Absent	0	None	Absent	0	None	Absent	0	None	Absent	0	None	Absent
Carbon fixation	CBB cycle - Rubisco	Form I	Form I RuBisCO large subunit	rubisco_form_I.hmm	K01601	2 3-phospho-D-glycerate + 2 H+ = D-ribulose 1,5-bisphosphate + CO2 + H2O [RN:R00024]	3-phospho-D-glycerate; H+	D-ribulose 1,5-bisphosphate; CO2; H2O	500|full	Absent	0	None	Absent	0	None	Absent	0	None	Absent	0	None	Absent	0	None	Absent	0	None	Absent	0	None	Absent	0	None	Absent	0	None	Absent	0	None	Absent	0	None	Absent	0	None	Absent	0	None	Absent
Carbon fixation	CBB cycle - Rubisco	Form II	Form II RuBisCO large subunit	rubisco_form_II.hmm	K01601	2 3-phospho-D-glycerate + 2 H+ = D-ribulose 1,5-bisphosphate + CO2 + H2O [RN:R00024]	3-phospho-D-glycerate; H+	D-ribulose 1,5-bisphosphate; CO2; H2O	500|full	Absent	0	None	Absent	0	None	Absent	0	None	Absent	0	None	Absent	0	None	Absent	0	None	Absent	0	None	Absent	0	None	Absent	0	None	Absent	0	None	Absent	0	None	Absent	0	None	Absent	0	None	Absent
Carbon fixation	3 Hydroxypropionate cycle	K14469	propionyl-CoA synthase	K14469.hmm	K14469	3-Hydroxypropionyl-CoA = Propenoyl-CoA + H2O [RN:R03045]	3-Hydroxypropionyl-CoA	Propenoyl-CoA	2774.67|full	Absent	0	None	Absent	0	None	Absent	0	None	Absent	0	None	Absent	0	None	Absent	0	None	Absent	0	None	Absent	0	None	Absent	0	None	Absent	0	None	Absent	0	None	Absent	0	None	Absent	0	None	Absent
Carbon fixation	3 Hydroxypropionate cycle	mcr	malonyl-CoA reductase / 3-hydroxypropionate dehydrogenase (NADP+)	K14468.hmm	K14468	3-hydroxypropanoate + NADP+ = malonate semialdehyde + NADPH + H+ [RN:R09289]	3-hydroxypropanoate; NADP+	malonate semialdehyde; NADPH; H+	1652.50|full	Absent	0	None	Absent	0	None	Absent	0	None	Absent	0	None	Absent	0	None	Absent	0	None	Absent	0	None	Absent	0	None	Absent	0	None	Absent	0	None	Absent	0	None	Absent	0	None	Absent	0	None	Absent
Carbon fixation	3HP/4HB	K14466	4-hydroxybutyrate---CoA ligase (ADP-forming)	K14466.hmm	K14466	ATP + 4-hydroxybutanoate + CoA = AMP + diphosphate + 4-hydroxybutanoyl-CoA [RN:R09279]	ATP; 4-hydroxybutanoate; CoA	AMP; diphosphate; 4-hydroxybutanoyl-CoA	914.07|full	Absent	0	None	Absent	0	None	Absent	0	None	Absent	0	None	Absent	0	None	Absent	0	None	Absent	0	None	Absent	0	None	Absent	0	None	Absent	0	None	Absent	0	None	Absent	0	None	Absent	0	None	Absent
Carbon fixation	3HP/4HB or DC/4-HB	K18861	4-hydroxybutyrate---CoA ligase (ADP-forming)	K18861.hmm	K18861	ATP + 4-hydroxybutanoate + CoA = AMP + diphosphate + 4-hydroxybutanoyl-CoA [RN:R09279]	ATP; 4-hydroxybutanoate; CoA	AMP; diphosphate; 4-hydroxybutanoyl-CoA	946.67|full	Absent	0	None	Absent	0	None	Absent	0	None	Absent	0	None	Absent	0	None	Absent	0	None	Absent	0	None	Absent	0	None	Absent	0	None	Absent	0	None	Absent	0	None	Absent	0	None	Absent	0	None	Absent
Carbon fixation	DC/4-HB	4hbl	4-hydroxybutyrate---CoA ligase (ADP-forming)	K14467.hmm	K14467	ATP + 4-hydroxybutanoate + CoA = AMP + diphosphate + 4-hydroxybutanoyl-CoA [RN:R09279]	ATP; 4-hydroxybutanoate; CoA	AMP; diphosphate; 4-hydroxybutanoyl-CoA	1019.33|domain	Absent	0	None	Absent	0	None	Absent	0	None	Absent	0	None	Absent	0	None	Absent	0	None	Absent	0	None	Absent	0	None	Absent	0	None	Absent	0	None	Absent	0	None	Absent	0	None	Absent	0	None	Absent
Carbon fixation	Wood Ljungdahl pathway	cdhD	acetyl-CoA decarbonylase/synthase, CODH/ACS complex subunit delta	K00194.hmm	K00194	a [methyl-Co(III) corrinoid Fe-S protein] + tetrahydrosarcinapterin = a [Co(I) corrinoid Fe-S protein] + 5-methyltetrahydrosarcinapterin [RN:R10385]	[methyl-Co(III) corrinoid Fe-S protein]; tetrahydrosarcinapterin	[Co(I) corrinoid Fe-S protein]; 5-methyltetrahydrosarcinapterin	344.50|full	Absent	0	None	Absent	0	None	Absent	0	None	Absent	0	None	Absent	0	None	Absent	0	None	Absent	0	None	Absent	0	None	Absent	0	None	Absent	0	None	Absent	0	None	Absent	0	None	Absent	0	None	Absent
Carbon fixation	Wood Ljungdahl pathway	cdhE	acetyl-CoA decarbonylase/synthase, CODH/ACS complex subunit gamma	K00197.hmm	K00197	a [methyl-Co(III) corrinoid Fe-S protein] + tetrahydrosarcinapterin = a [Co(I) corrinoid Fe-S protein] + 5-methyltetrahydrosarcinapterin [RN:R10385]	[methyl-Co(III) corrinoid Fe-S protein]; tetrahydrosarcinapterin	[Co(I) corrinoid Fe-S protein]; 5-methyltetrahydrosarcinapterin	361.33|full	Absent	0	None	Absent	0	None	Absent	0	None	Absent	0	None	Absent	0	None	Absent	0	None	Absent	0	None	Absent	0	None	Absent	0	None	Absent	0	None	Absent	0	None	Absent	0	None	Absent	0	None	Absent
Carbon fixation	Wood Ljungdahl pathway	cooS	anaerobic carbon-monoxide dehydrogenase catalytic subunit	K00198.hmm	K00198	a [methyl-Co(III) corrinoid Fe-S protein] + tetrahydrosarcinapterin = a [Co(I) corrinoid Fe-S protein] + 5-methyltetrahydrosarcinapterin [RN:R10385]	[methyl-Co(III) corrinoid Fe-S protein]; tetrahydrosarcinapterin	[Co(I) corrinoid Fe-S protein]; 5-methyltetrahydrosarcinapterin	544.77|full	Absent	0	None	Absent	0	None	Absent	0	None	Absent	0	None	Absent	0	None	Absent	0	None	Absent	0	None	Absent	0	None	Absent	0	None	Absent	0	None	Absent	0	None	Absent	0	None	Absent	0	None	Absent
Carbon fixation	Reverse TCA cycle	aclA	ATP-citrate lyase alpha-subunit	acetate_citrate_lyase_aclA.hmm	K15230	ADP + phosphate + acetyl-CoA + oxaloacetate = ATP + citrate + CoA [RN:R00352]	ADP; phosphate; acetyl-CoA; oxaloacetate	ATP; citrate; CoA	215|full	Absent	0	None	Absent	0	None	Absent	0	None	Absent	0	None	Absent	0	None	Absent	0	None	Absent	0	None	Absent	0	None	Absent	0	None	Absent	0	None	Absent	0	None	Absent	0	None	Absent	0	None	Absent
Carbon fixation	Reverse TCA cycle	aclB	ATP-citrate lyase beta-subunit	acetate_citrate_lyase_aclB.hmm	K15231	ADP + phosphate + acetyl-CoA + oxaloacetate = ATP + citrate + CoA [RN:R00352]	ADP; phosphate; acetyl-CoA; oxaloacetate	ATP; citrate; CoA	177|full	Absent	0	None	Absent	0	None	Absent	0	None	Absent	0	None	Absent	0	None	Absent	0	None	Absent	0	None	Absent	0	None	Absent	0	None	Absent	0	None	Absent	0	None	Absent	0	None	Absent	0	None	Absent
Nitrogen cycling	Ammonia oxidation	amoA	methane/ammonia monooxygenase subunit A	amoA.hmm	K10944	NH3 + a reduced acceptor + O2 = NH2OH + an acceptor + H2O [RN:R09519]	NH3; reduced acceptor; O2	NH2OH; acceptor; H2O	160.90|full	Absent	0	None	Absent	0	None	Absent	0	None	Absent	0	None	Absent	0	None	Absent	0	None	Absent	0	None	Absent	0	None	Absent	0	None	Absent	0	None	Absent	0	None	Absent	0	None	Absent	0	None	Absent
Nitrogen cycling	Ammonia oxidation	amoB	methane/ammonia monooxygenase subunit B	amoB.hmm	K10945	NH3 + a reduced acceptor + O2 = NH2OH + an acceptor + H2O [RN:R09519]	NH3; reduced acceptor; O2	NH2OH; acceptor; H2O	156.70|full	Absent	0	None	Absent	0	None	Absent	0	None	Absent	0	None	Absent	0	None	Absent	0	None	Absent	0	None	Absent	0	None	Absent	0	None	Absent	0	None	Absent	0	None	Absent	0	None	Absent	0	None	Absent
Nitrogen cycling	Ammonia oxidation	amoC	methane/ammonia monooxygenase subunit C	amoC.hmm	K10946	NH3 + a reduced acceptor + O2 = NH2OH + an acceptor + H2O [RN:R09519]	NH3; reduced acceptor; O2	NH2OH; acceptor; H2O	136.27|full	Absent	0	None	Absent	0	None	Absent	0	None	Absent	0	None	Absent	0	None	Absent	0	None	Absent	0	None	Absent	0	None	Absent	0	None	Absent	0	None	Absent	0	None	Absent	0	None	Absent	0	None	Absent
Nitrogen cycling	N2 fixation	anfD	nitrogenase iron-iron protein, alpha subunit	TIGR01861.hmm	N/A	8 reduced ferredoxin + 8 H+ + N2 + 16 ATP + 16 H2O = 8 oxidized ferredoxin + H2 + 2 NH3 + 16 ADP + 16 phosphate [RN:R05185]	reduced ferredoxin; H+; N2; ATP; H2O	oxidized ferredoxin; H2; NH3; ADP; phosphate	873.55|full	Absent	0	None	Absent	0	None	Absent	0	None	Absent	0	None	Absent	0	None	Absent	0	None	Absent	0	None	Absent	0	None	Absent	0	None	Absent	0	None	Absent	0	None	Absent	0	None	Absent	0	None	Absent
Nitrogen cycling	N2 fixation	anfK	nitrogenase iron-iron protein, beta subunit	TIGR02931.hmm	N/A	8 reduced ferredoxin + 8 H+ + N2 + 16 ATP + 16 H2O = 8 oxidized ferredoxin + H2 + 2 NH3 + 16 ADP + 16 phosphate [RN:R05185]	reduced ferredoxin; H+; N2; ATP; H2O	oxidized ferredoxin; H2; NH3; ADP; phosphate	853.75|full	Absent	0	None	Absent	0	None	Absent	0	None	Absent	0	None	Absent	0	None	Absent	0	None	Absent	0	None	Absent	0	None	Absent	0	None	Absent	0	None	Absent	0	None	Absent	0	None	Absent	0	None	Absent
Nitrogen cycling	N2 fixation	anfG	nitrogenase iron-iron protein, delta subunit	TIGR02929.hmm	K00531	8 reduced ferredoxin + 8 H+ + N2 + 16 ATP + 16 H2O = 8 oxidized ferredoxin + H2 + 2 NH3 + 16 ADP + 16 phosphate [RN:R05185]	reduced ferredoxin; H+; N2; ATP; H2O	oxidized ferredoxin; H2; NH3; ADP; phosphate	124.50|full	Absent	0	None	Absent	0	None	Absent	0	None	Absent	0	None	Absent	0	None	Absent	0	None	Absent	0	None	Absent	0	None	Absent	0	None	Absent	0	None	Absent	0	None	Absent	0	None	Absent	0	None	Absent
Nitrogen cycling	N2 fixation	nifD	nitrogenase molybdenum-iron protein alpha chain	TIGR01282.hmm	K02586	8 reduced ferredoxin + 8 H+ + N2 + 16 ATP + 16 H2O = 8 oxidized ferredoxin + H2 + 2 NH3 + 16 ADP + 16 phosphate [RN:R05185]	reduced ferredoxin; H+; N2; ATP; H2O	oxidized ferredoxin; H2; NH3; ADP; phosphate	503.05|full	Absent	0	None	Absent	0	None	Absent	0	None	Absent	0	None	Absent	0	None	Absent	0	None	Absent	0	None	Absent	0	None	Absent	0	None	Absent	0	None	Absent	0	None	Absent	0	None	Absent	0	None	Absent
Nitrogen cycling	N2 fixation	nifK	nitrogenase molybdenum-iron protein beta chain	TIGR01286.hmm	K02591	8 reduced ferredoxin + 8 H+ + N2 + 16 ATP + 16 H2O = 8 oxidized ferredoxin + H2 + 2 NH3 + 16 ADP + 16 phosphate [RN:R05185]	reduced ferredoxin; H+; N2; ATP; H2O	oxidized ferredoxin; H2; NH3; ADP; phosphate	414.50|full	Absent	0	None	Absent	0	None	Absent	0	None	Absent	0	None	Absent	0	None	Absent	0	None	Absent	0	None	Absent	0	None	Absent	0	None	Absent	0	None	Absent	0	None	Absent	0	None	Absent	0	None	Absent
Nitrogen cycling	N2 fixation	vnfD	nitrogenase vanadium-iron protein, alpha chain	TIGR01860.hmm	K22896	12 reduced ferredoxin + 12 H+ + N2 + 40 ATP + 40 H2O = 12 oxidized ferredoxin + 3 H2 + 2 NH3 + 40 ADP + 40 phosphate [RN:R12084]	reduced ferredoxin; H+; N2; ATP; H2O	oxidized ferredoxin; H2; NH3; ADP; phosphate	822.85|full	Absent	0	None	Absent	0	None	Absent	0	None	Absent	0	None	Absent	0	None	Absent	0	None	Absent	0	None	Absent	0	None	Absent	0	None	Absent	0	None	Absent	0	None	Absent	0	None	Absent	0	None	Absent
Nitrogen cycling	N2 fixation	vnfK	nitrogenase vanadium-iron protein, beta chain	TIGR02932.hmm	K22897	12 reduced ferredoxin + 12 H+ + N2 + 40 ATP + 40 H2O = 12 oxidized ferredoxin + 3 H2 + 2 NH3 + 40 ADP + 40 phosphate [RN:R12084]	reduced ferredoxin; H+; N2; ATP; H2O	oxidized ferredoxin; H2; NH3; ADP; phosphate	821.85|full	Absent	0	None	Absent	0	None	Absent	0	None	Absent	0	None	Absent	0	None	Absent	0	None	Absent	0	None	Absent	0	None	Absent	0	None	Absent	0	None	Absent	0	None	Absent	0	None	Absent	0	None	Absent
Nitrogen cycling	N2 fixation	vnfG	nitrogenase vanadium-iron protein, delta chain	TIGR02930.hmm	K22898	12 reduced ferredoxin + 12 H+ + N2 + 40 ATP + 40 H2O = 12 oxidized ferredoxin + 3 H2 + 2 NH3 + 40 ADP + 40 phosphate [RN:R12084]	reduced ferredoxin; H+; N2; ATP; H2O	oxidized ferredoxin; H2; NH3; ADP; phosphate	122.35|full	Absent	0	None	Absent	0	None	Absent	0	None	Absent	0	None	Absent	0	None	Absent	0	None	Absent	0	None	Absent	0	None	Absent	0	None	Absent	0	None	Absent	0	None	Absent	0	None	Absent	0	None	Absent
Nitrogen cycling	N2 fixation	nifH	nitrogenase iron protein	TIGR01287.hmm	K02588	8 reduced ferredoxin + 8 H+ + N2 + 16 ATP + 16 H2O = 8 oxidized ferredoxin + H2 + 2 NH3 + 16 ADP + 16 phosphate [RN:R05185]	reduced ferredoxin; H+; N2; ATP; H2O	oxidized ferredoxin; H2; NH3; ADP; phosphate	261.05|full	Absent	0	None	Absent	0	None	Absent	0	None	Absent	0	None	Absent	0	None	Absent	0	None	Absent	0	None	Absent	0	None	Absent	0	None	Absent	0	None	Absent	0	None	Absent	0	None	Absent	0	None	Absent
Nitrogen cycling	Nitrite oxidation	nxrA	nitrate reductase / nitrite oxidoreductase, alpha subunit	nitrite_oxidoreductase_nxrA.hmm	K00370	nitrate + a quinol = nitrite + a quinone + H2O [RN:R09497]	nitrate; quinol	nitrite; quinone; H2O	370|full	Absent	0	None	Absent	0	None	Absent	0	None	Absent	0	None	Absent	0	None	Absent	0	None	Absent	0	None	Absent	0	None	Absent	0	None	Absent	0	None	Absent	0	None	Absent	0	None	Absent	0	None	Absent
Nitrogen cycling	Nitrite oxidation	nxrB	nitrate reductase / nitrite oxidoreductase, beta subunit	nitrite_oxidoreductase_nxrB.hmm	K00371	nitrate + a quinol = nitrite + a quinone + H2O [RN:R09497]	nitrate; quinol	nitrite; quinone; H2O	252|full	Absent	0	None	Absent	0	None	Absent	0	None	Absent	0	None	Absent	0	None	Absent	0	None	Absent	0	None	Absent	0	None	Absent	0	None	Absent	0	None	Absent	0	None	Absent	0	None	Absent	0	None	Absent
Nitrogen cycling	Nitrate reduction	napA	periplasmic nitrate reductase NapA	TIGR01706.hmm	K02567	Nitrite + Acceptor + H2O <=> Nitrate + Reduced acceptor	Nitrite; Acceptor; H2O	Nitrate; Reduced acceptor	472.50|full	Absent	0	None	Absent	0	None	Absent	0	None	Absent	0	None	Absent	0	None	Absent	0	None	Absent	0	None	Absent	0	None	Absent	0	None	Absent	0	None	Absent	0	None	Absent	0	None	Absent	0	None	Absent
Nitrogen cycling	Nitrate reduction	napB	cytochrome c-type protein NapB	PF03892.hmm	K02568	Nitrite + Acceptor + H2O <=> Nitrate + Reduced acceptor	Nitrite; Acceptor; H2O	Nitrate; Reduced acceptor	23.9|full	Absent	0	None	Absent	0	None	Absent	0	None	Absent	0	None	Absent	0	None	Absent	0	None	Absent	0	None	Absent	0	None	Absent	0	None	Absent	0	None	Absent	0	None	Absent	0	None	Absent	0	None	Absent
Nitrogen cycling	Nitrate reduction	narG	nitrate reductase / nitrite oxidoreductase, alpha subunit	TIGR01580.hmm	K00370	nitrate + a quinol = nitrite + a quinone + H2O [RN:R09497]	nitrate; quinol	nitrite; quinone; H2O	600.95|full	Absent	0	None	Absent	0	None	Absent	0	None	Absent	0	None	Absent	0	None	Absent	0	None	Absent	0	None	Absent	0	None	Absent	0	None	Absent	0	None	Absent	0	None	Absent	0	None	Absent	0	None	Absent
Nitrogen cycling	Nitrate reduction	narH	nitrate reductase / nitrite oxidoreductase, beta subunit	TIGR01660.hmm	K00371	nitrate + a quinol = nitrite + a quinone + H2O [RN:R09497]	nitrate; quinol	nitrite; quinone; H2O	348.00|full	Absent	0	None	Absent	0	None	Absent	0	None	Absent	0	None	Absent	0	None	Absent	0	None	Absent	0	None	Absent	0	None	Absent	0	None	Absent	0	None	Absent	0	None	Absent	0	None	Absent	0	None	Absent
Nitrogen cycling	Nitrite reduction to ammonia	nrfH	cytochrome c nitrite reductase small subunit	TIGR03153.hmm	K15876	NH3 + 2 H2O + 6 ferricytochrome c = nitrite + 6 ferrocytochrome c + 7 H+ [RN:R05712]	NH3; H2O; ferricytochrome c	nitrite; ferrocytochrome c; H+	75.30|full	Absent	0	None	Absent	0	None	Absent	0	None	Absent	0	None	Absent	0	None	Absent	0	None	Absent	0	None	Absent	0	None	Absent	0	None	Absent	0	None	Absent	0	None	Absent	0	None	Absent	0	None	Absent
Nitrogen cycling	Nitrite reduction to ammonia	nrfA	nitrite reductase (cytochrome c-552)	PF02335.hmm	K03385	NH3 + 2 H2O + 6 ferricytochrome c = nitrite + 6 ferrocytochrome c + 7 H+ [RN:R05712]	NH3; H2O; ferricytochrome c	nitrite; ferrocytochrome c; H+	57|full	Absent	0	None	Absent	0	None	Absent	0	None	Absent	0	None	Absent	0	None	Absent	0	None	Absent	0	None	Absent	0	None	Absent	0	None	Absent	0	None	Absent	0	None	Absent	0	None	Absent	0	None	Absent
Nitrogen cycling	Nitrite reduction to ammonia	nrfD	cytochrome c nitrite reductase, NrfD subunit	TIGR03148.hmm	K04015	NH3 + 2 H2O + 6 ferricytochrome c = nitrite + 6 ferrocytochrome c + 7 H+ [RN:R05712]	NH3; H2O; ferricytochrome c	nitrite; ferrocytochrome c; H+	300.15|full	Absent	0	None	Absent	0	None	Absent	0	None	Absent	0	None	Absent	0	None	Absent	0	None	Absent	0	None	Absent	0	None	Absent	0	None	Absent	0	None	Absent	0	None	Absent	0	None	Absent	0	None	Absent
Nitrogen cycling	Nitrite reduction to ammonia	nirB	nitrite reductase (NADH) large subunit	TIGR02374.hmm	K00362	NH3 + 3 NAD+ + 2 H2O = nitrite + 3 NADH + 5 H+ [RN:R00787]	NH3; NAD+; H2O	nitrite; NADH; H+	442.75|full	Absent	0	None	Absent	0	None	Absent	0	None	Absent	0	None	Absent	0	None	Absent	0	None	Absent	0	None	Absent	0	None	Absent	0	None	Absent	0	None	Absent	0	None	Absent	0	None	Absent	0	None	Absent
Nitrogen cycling	Nitrite reduction to ammonia	nirD	nitrite reductase (NADH) small subunit	TIGR02378.hmm	K00363	NH3 + 3 NAD+ + 2 H2O = nitrite + 3 NADH + 5 H+ [RN:R00787]	NH3; NAD+; H2O	nitrite; NADH; H+	69.85|full	Absent	0	None	Absent	0	None	Absent	0	None	Absent	0	None	Absent	0	None	Absent	0	None	Absent	0	None	Absent	0	None	Absent	0	None	Absent	0	None	Absent	0	None	Absent	0	None	Absent	0	None	Absent
Nitrogen cycling	Nitrite reduction	nirK	nitrite reductase (NO-forming)	TIGR02376.hmm	K00368	nitric oxide + H2O + ferricytochrome c = nitrite + ferrocytochrome c + 2 H+ [RN:R00783]	nitric oxide; H2O; ferricytochrome c	nitrite; ferrocytochrome c; H+	169.10|full	Absent	0	None	Absent	0	None	Absent	0	None	Absent	0	None	Absent	0	None	Absent	0	None	Absent	0	None	Absent	0	None	Absent	0	None	Absent	0	None	Absent	0	None	Absent	0	None	Absent	0	None	Absent
Nitrogen cycling	Nitrite reduction	nirS	nitrite reductase (NO-forming) / hydroxylamine reductase	nitrite_reductase_nirS.hmm	K15864	nitric oxide + H2O + ferricytochrome c = nitrite + ferrocytochrome c + 2 H+ [RN:R00783]	nitric oxide; H2O; ferricytochrome c	nitrite; ferrocytochrome c; H+	200|full	Absent	0	None	Absent	0	None	Absent	0	None	Absent	0	None	Absent	0	None	Absent	0	None	Absent	0	None	Absent	0	None	Absent	0	None	Absent	0	None	Absent	0	None	Absent	0	None	Absent	0	None	Absent
Nitrogen cycling	Nitrite reduction	octR	nitrite reductase (Octaheme c-type cytochrome Shewanella-type)	TIGR04315.hmm	N/A	Nitrite reduction	N/A	N/A	325.00|full	Absent	0	None	Absent	0	None	Absent	0	None	Absent	0	None	Absent	0	None	Absent	0	None	Absent	0	None	Absent	0	None	Absent	0	None	Absent	0	None	Absent	0	None	Absent	0	None	Absent	0	None	Absent
Nitrogen cycling	Nitric oxide reduction	norB	nitric oxide reductase subunit B	nitric_oxide_reductase_norB.hmm	K04561	nitrous oxide + 2 ferricytochrome c + H2O = 2 nitric oxide + 2 ferrocytochrome c + 2 H+ [RN:R00294]	nitrous oxide; ferricytochrome c; H2O	nitric oxide; ferrocytochrome c; H+	79|full	Absent	0	None	Absent	0	None	Absent	0	None	Absent	0	None	Absent	0	None	Absent	0	None	Absent	0	None	Absent	0	None	Absent	0	None	Absent	0	None	Absent	0	None	Absent	0	None	Absent	0	None	Absent
Nitrogen cycling	Nitric oxide reduction	norC	nitric oxide reductase subunit C	nitric_oxide_reductase_norC.hmm	K02305	nitrous oxide + 2 ferricytochrome c + H2O = 2 nitric oxide + 2 ferrocytochrome c + 2 H+ [RN:R00294]	nitrous oxide; ferricytochrome c; H2O	nitric oxide; ferrocytochrome c; H+	50|full	Absent	0	None	Absent	0	None	Absent	0	None	Absent	0	None	Absent	0	None	Absent	0	None	Absent	0	None	Absent	0	None	Absent	0	None	Absent	0	None	Absent	0	None	Absent	0	None	Absent	0	None	Absent
Nitrogen cycling	Nitrous oxide reduction	nosD	nitrous oxidase accessory protein	PF05048.hmm	N/A	Nitrous oxide reduction	N/A	N/A	290|full	Absent	0	None	Absent	0	None	Absent	0	None	Absent	0	None	Absent	0	None	Absent	0	None	Absent	0	None	Absent	0	None	Absent	0	None	Absent	0	None	Absent	0	None	Absent	0	None	Absent	0	None	Absent
Nitrogen cycling	Nitrous oxide reduction	nosZ	nitrous-oxide reductase	TIGR04246.hmm	N/A	Nitrous oxide reduction	N/A	N/A	550.00|full	Absent	0	None	Absent	0	None	Absent	0	None	Absent	0	None	Absent	0	None	Absent	0	None	Absent	0	None	Absent	0	None	Absent	0	None	Absent	0	None	Absent	0	None	Absent	0	None	Absent	0	None	Absent
Nitrogen cycling	Anammox	hzoA	hydroxylamine dehydrogenase, alpha subunit	hydrazine_oxidase_hzoA.hmm	K20935	Hydrazine + 4 Ferricytochrome c <=> Nitrogen + 4 Ferrocytochrome c [RN:R07174]	Hydrazine; ferricytochrome c	Nitrogen	325|full	Absent	0	None	Absent	0	None	Absent	0	None	Absent	0	None	Absent	0	None	Absent	0	None	Absent	0	None	Absent	0	None	Absent	0	None	Absent	0	None	Absent	0	None	Absent	0	None	Absent	0	None	Absent
Nitrogen cycling	Anammox	hzsA	hydrazine synthase subunit, alpha subunit	hydrazine_synthase_hzsA.hmm	K20932	nitric oxide + ammonium + 3 ferrocytochrome c = hydrazine + H2O + 3 ferricytochrome c [RN:R09799]	nitric oxide; ammonium; ferrocytochrome c	hydrazine; H2O; ferricytochrome c	466|full	Absent	0	None	Absent	0	None	Absent	0	None	Absent	0	None	Absent	0	None	Absent	0	None	Absent	0	None	Absent	0	None	Absent	0	None	Absent	0	None	Absent	0	None	Absent	0	None	Absent	0	None	Absent
Sulfur cycling	Sulfide oxidation	fccB	flavocytochrome c sulphide dehydrogenase, flavin-binding	PF09242.hmm	K17229	hydrogen sulfide + 2 ferricytochrome c = sulfur + 2 ferrocytochrome c + 2 H+ [RN:R09499]	hydrogen sulfide; ferricytochrome c	sulfur; ferrocytochrome c; H+	266|full	Absent	0	None	Absent	0	None	Absent	0	None	Absent	0	None	Absent	0	None	Absent	0	None	Absent	0	None	Absent	0	None	Absent	0	None	Absent	0	None	Absent	0	None	Absent	0	None	Absent	0	None	Absent
Sulfur cycling	Sulfide oxidation	sqr	sulfide:quinone oxidoreductase	sulfide_quinone_oxidoreductase_sqr.hmm	K17218	n HS- + n quinone = polysulfide + n quinol [RN:R10152]	HS-; quinone	polysulfide; quinol	300|full	Absent	0	None	Absent	0	None	Absent	0	None	Absent	0	None	Absent	0	None	Absent	0	None	Absent	0	None	Absent	0	None	Absent	0	None	Absent	0	None	Absent	0	None	Absent	0	None	Absent	0	None	Absent
Sulfur cycling	Sulfite reduction	dsrD	dissimilatory sulfite reductase delta subunit	dsrD.hmm	N/A	Not clear	N/A	N/A	32.80|full	Absent	0	None	Absent	0	None	Absent	0	None	Absent	0	None	Absent	0	None	Absent	0	None	Absent	0	None	Absent	0	None	Absent	0	None	Absent	0	None	Absent	0	None	Absent	0	None	Absent	0	None	Absent
Sulfur cycling	Sulfur oxidation	dsrA	dissimilatory sulfite reductase alpha subunit	dsrA.hmm	K11180	hydrogen sulfide + a [DsrC protein]-disulfide + 2 acceptor + 3 H2O = sulfite + a [DsrC protein]-dithiol + 2 reduced acceptor + 2 H+ [RN:R00861]	hydrogen sulfide; [DsrC protein]-disulfide; acceptor; H2O	sulfite; [DsrC protein]-dithiol; reduced acceptor; H+	200.00|full	Absent	0	None	Absent	0	None	Absent	0	None	Absent	0	None	Absent	0	None	Absent	0	None	Absent	0	None	Absent	0	None	Absent	0	None	Absent	0	None	Absent	0	None	Absent	0	None	Absent	0	None	Absent
Sulfur cycling	Sulfur oxidation	dsrB	dissimilatory sulfite reductase beta subunit	dsrB.hmm	K11181	hydrogen sulfide + a [DsrC protein]-disulfide + 2 acceptor + 3 H2O = sulfite + a [DsrC protein]-dithiol + 2 reduced acceptor + 2 H+ [RN:R00861]	hydrogen sulfide; [DsrC protein]-disulfide; acceptor; H2O	sulfite; [DsrC protein]-dithiol; reduced acceptor; H+	204.00|full	Absent	0	None	Absent	0	None	Absent	0	None	Absent	0	None	Absent	0	None	Absent	0	None	Absent	0	None	Absent	0	None	Absent	0	None	Absent	0	None	Absent	0	None	Absent	0	None	Absent	0	None	Absent
Sulfur cycling	Sulfur oxidation	sdo	sulfur dioxygenase	sulfur_dioxygenase_sdo.hmm	K17725	S-sulfanylglutathione + O2 + H2O = glutathione + sulfite + 2 H+ [RN:R08678]	S-sulfanylglutathione; O2; H2O	glutathione; sulfite; H+	300|full	Absent	0	None	Absent	0	None	Absent	0	None	Absent	0	None	Absent	0	None	Absent	0	None	Absent	0	None	Absent	0	None	Absent	0	None	Absent	0	None	Absent	0	None	Absent	0	None	Absent	0	None	Absent
Sulfur cycling	Sulfur oxidation/reduction	sor	sulfur oxygenase/reductase	PF07682.hmm	K16952	4 sulfur + 4 H2O + O2 = 2 hydrogen sulfide + 2 sulfite [RN:R07365]	sulfur; H2O; O2	hydrogen sulfide; sulfite	120|full	Absent	0	None	Absent	0	None	Absent	0	None	Absent	0	None	Absent	0	None	Absent	0	None	Absent	0	None	Absent	0	None	Absent	0	None	Absent	0	None	Absent	0	None	Absent	0	None	Absent	0	None	Absent
Sulfur cycling	Sulfur reduction	sreA	sulfur reductase molybdopterin subunit	K17219.hmm	K17219	Sulfur + Reduced acceptor = Hydrogen sulfide + Acceptor	Sulfur, Reduced acceptor	Hydrogen sulfide, Acceptor	1889.97|full	Absent	0	None	Absent	0	None	Absent	0	None	Absent	0	None	Absent	0	None	Absent	0	None	Absent	0	None	Absent	0	None	Absent	0	None	Absent	0	None	Absent	0	None	Absent	0	None	Absent	0	None	Absent
Sulfur cycling	Sulfur reduction	sreB	sulfur reductase FeS subunit	K17220.hmm	K17220	Sulfur + Reduced acceptor = Hydrogen sulfide + Acceptor	Sulfur, Reduced acceptor	Hydrogen sulfide, Acceptor	486.50|full	Absent	0	None	Absent	0	None	Absent	0	None	Absent	0	None	Absent	0	None	Absent	0	None	Absent	0	None	Absent	0	None	Absent	0	None	Absent	0	None	Absent	0	None	Absent	0	None	Absent	0	None	Absent
Sulfur cycling	Sulfur reduction	sreC	sulfur reductase membrane anchor	K17221.hmm	K17221	Sulfur + Reduced acceptor = Hydrogen sulfide + Acceptor	Sulfur, Reduced acceptor	Hydrogen sulfide, Acceptor	721.30|full	Absent	0	None	Absent	0	None	Absent	0	None	Absent	0	None	Absent	0	None	Absent	0	None	Absent	0	None	Absent	0	None	Absent	0	None	Absent	0	None	Absent	0	None	Absent	0	None	Absent	0	None	Absent
Sulfur cycling	Thiosulfate oxidation	soxB	S-sulfosulfanyl-L-cysteine sulfohydrolase	soxB.hmm	K17224	[SoxY protein]-S-sulfosulfanyl-L-cysteine + H2O = [SoxY protein]-S-sulfanyl-L-cysteine + sulfate [RN:R12096]; [SoxY protein]-S-(2-sulfodisulfanyl)-L-cysteine + H2O = [SoxY protein]-S-disulfanyl-L-cysteine + sulfate [RN:R12097]	[SoxY protein]-S-sulfosulfanyl-L-cysteine; H2O; [SoxY protein]-S-(2-sulfodisulfanyl)-L-cysteine	[SoxY protein]-S-sulfanyl-L-cysteine; sulfate; [SoxY protein]-S-disulfanyl-L-cysteine	550.00|full	Absent	0	None	Absent	0	None	Absent	0	None	Absent	0	None	Absent	0	None	Absent	0	None	Absent	0	None	Absent	0	None	Absent	0	None	Absent	0	None	Absent	0	None	Absent	0	None	Absent	0	None	Absent
Sulfur cycling	Thiosulfate oxidation	soxY	sulfur-oxidizing protein SoxY	soxY.hmm	K17226	Thiosulfate + 5 H2O + 8 Ferricytochrome c = 2 Sulfate + 8 Ferrocytochrome c + 10 H+	Thiosulfate; H2O; Ferricytochrome c	Sulfate; Ferrocytochrome c; H+	125.00|full	Absent	0	None	Absent	0	None	Absent	0	None	Absent	0	None	Absent	0	None	Absent	0	None	Absent	0	None	Absent	0	None	Absent	0	None	Absent	0	None	Absent	0	None	Absent	0	None	Absent	0	None	Absent
Sulfur cycling	Thiosulfate oxidation	soxC	sulfane dehydrogenase subunit SoxC	soxC.hmm	K17225	Thiosulfate + 5 H2O + 8 Ferricytochrome c = 2 Sulfate + 8 Ferrocytochrome c + 10 H+	Thiosulfate; H2O; Ferricytochrome c	Sulfate; Ferrocytochrome c; H+	320.00|full	Absent	0	None	Absent	0	None	Absent	0	None	Absent	0	None	Absent	0	None	Absent	0	None	Absent	0	None	Absent	0	None	Absent	0	None	Absent	0	None	Absent	0	None	Absent	0	None	Absent	0	None	Absent
Sulfur cycling	Sulfite reduction	asrA	anaerobic sulfite reductase subunit A	asrA.hmm	K16950	Sulfite + 3 NADH + 3 H+ <=> Hydrogen sulfide + 3 NAD+ + 3 H2O	Sulfite; NADH; H+	Hydrogen sulfide; NAD+; H2O	323.15|full	Absent	0	None	Absent	0	None	Absent	0	None	Absent	0	None	Absent	0	None	Absent	0	None	Absent	0	None	Absent	0	None	Absent	0	None	Absent	0	None	Absent	0	None	Absent	0	None	Absent	0	None	Absent
Sulfur cycling	Sulfite reduction	asrB	anaerobic sulfite reductase subunit B	asrB.hmm	K16951	Sulfite + 3 NADH + 3 H+ <=> Hydrogen sulfide + 3 NAD+ + 3 H2O	Sulfite; NADH; H+	Hydrogen sulfide; NAD+; H2O	288.60|full	Absent	0	None	Absent	0	None	Absent	0	None	Absent	0	None	Absent	0	None	Absent	0	None	Absent	0	None	Absent	0	None	Absent	0	None	Absent	0	None	Absent	0	None	Absent	0	None	Absent	0	None	Absent
Sulfur cycling	Sulfite reduction	asrC	anaerobic sulfite reductase subunit C	asrC.hmm	K00385	Sulfite + 3 NADH + 3 H+ <=> Hydrogen sulfide + 3 NAD+ + 3 H2O	Sulfite; NADH; H+	Hydrogen sulfide; NAD+; H2O	324.10|full	Absent	0	None	Absent	0	None	Absent	0	None	Absent	0	None	Absent	0	None	Absent	0	None	Absent	0	None	Absent	0	None	Absent	0	None	Absent	0	None	Absent	0	None	Absent	0	None	Absent	0	None	Absent
Sulfur cycling	Sulfate reduction	aprA	adenylylsulfate reductase, subunit A	aprA.hmm	K00394	AMP + sulfite + acceptor = adenylyl sulfate + reduced acceptor [RN:R00860]	AMP; sulfite; acceptor	adenylyl sulfate; reduced acceptor	641.75|full	Absent	0	None	Absent	0	None	Absent	0	None	Absent	0	None	Absent	0	None	Absent	0	None	Absent	0	None	Absent	0	None	Absent	0	None	Absent	0	None	Absent	0	None	Absent	0	None	Absent	0	None	Absent
Sulfur cycling	Sulfate reduction	sat	sulfate adenylyltransferase	TIGR00339.hmm	K00958	ATP + sulfate = diphosphate + adenylyl sulfate [RN:R00529]	ATP; sulfate	diphosphate; adenylyl sulfate	181.80|full	Absent	0	None	Present	1	NODE_3006_length_24894_cov_1.720879_21	Absent	0	None	Absent	0	None	Absent	0	None	Absent	0	None	Absent	0	None	Absent	0	None	Absent	0	None	Absent	0	None	Absent	0	None	Absent	0	None	Absent	0	None	Absent
Sulfur cycling	Thiosulfate disproportionation	phsA	thiosulfate reductase / polysulfide reductase chain A	thiosulfate_reductase_phsA.hmm	K08352	thiosulfate + a quinol = sulfite + hydrogen sulfide + a quinone [RN:R11488]	thiosulfate; quinol	sulfite; hydrogen sulfide; quinone	323|full	Absent	0	None	Absent	0	None	Absent	0	None	Absent	0	None	Absent	0	None	Absent	0	None	Absent	0	None	Absent	0	None	Absent	0	None	Absent	0	None	Absent	0	None	Absent	0	None	Absent	0	None	Absent
Hydrogenases	FeFe hydrogenase	fefe-group-a13	FeFe hydrogenase, H2-evolution/Electron-bifurcation	fefe-group-a13.hmm	N/A	H2-evolution/Electron-bifurcation	N/A	N/A	733.8|full	Absent	0	None	Absent	0	None	Absent	0	None	Absent	0	None	Absent	0	None	Absent	0	None	Absent	0	None	Absent	0	None	Absent	0	None	Absent	0	None	Absent	0	None	Absent	0	None	Absent	0	None	Absent
Hydrogenases	FeFe hydrogenase	fefe-group-a2	FeFe hydrogenase, H2-uptake	fefe-group-a2.hmm	N/A	H2-uptake	N/A	N/A	815.2|full	Absent	0	None	Absent	0	None	Absent	0	None	Absent	0	None	Absent	0	None	Absent	0	None	Absent	0	None	Absent	0	None	Absent	0	None	Absent	0	None	Absent	0	None	Absent	0	None	Absent	0	None	Absent
Hydrogenases	FeFe hydrogenase	fefe-group-a4	FeFe hydrogenase, H2-uptake/Electron-bifurcation	fefe-group-a4.hmm	N/A	H2-uptake/Electron-bifurcation	N/A	N/A	599.05|full	Absent	0	None	Absent	0	None	Absent	0	None	Absent	0	None	Absent	0	None	Absent	0	None	Absent	0	None	Absent	0	None	Absent	0	None	Absent	0	None	Absent	0	None	Absent	0	None	Absent	0	None	Absent
Hydrogenases	FeFe hydrogenase	fefe-group-b	FeFe hydrogenase, H2-evolution	fefe-group-b.hmm	N/A	H2-evolution	N/A	N/A	440.3|full	Absent	0	None	Absent	0	None	Absent	0	None	Absent	0	None	Absent	0	None	Absent	0	None	Absent	0	None	Absent	0	None	Absent	0	None	Absent	0	None	Absent	0	None	Absent	0	None	Absent	0	None	Absent
Hydrogenases	FeFe hydrogenase	fefe-group-c1	FeFe hydrogenase, H2-sensing	fefe-group-c1.hmm	N/A	H2-sensing	N/A	N/A	398.25|full	Absent	0	None	Absent	0	None	Absent	0	None	Absent	0	None	Absent	0	None	Absent	0	None	Absent	0	None	Absent	0	None	Absent	0	None	Absent	0	None	Absent	0	None	Absent	0	None	Absent	0	None	Absent
Hydrogenases	FeFe hydrogenase	fefe-group-c2	FeFe hydrogenase, H2-sensing	fefe-group-c2.hmm	N/A	H2-sensing	N/A	N/A	483.75|full	Absent	0	None	Absent	0	None	Absent	0	None	Absent	0	None	Absent	0	None	Absent	0	None	Absent	0	None	Absent	0	None	Absent	0	None	Absent	0	None	Absent	0	None	Absent	0	None	Absent	0	None	Absent
Hydrogenases	FeFe hydrogenase	fefe-group-c3	FeFe hydrogenase, H2-sensing	fefe-group-c3.hmm	N/A	H2-sensing	N/A	N/A	427.05|full	Absent	0	None	Absent	0	None	Absent	0	None	Absent	0	None	Absent	0	None	Absent	0	None	Absent	0	None	Absent	0	None	Absent	0	None	Absent	0	None	Absent	0	None	Absent	0	None	Absent	0	None	Absent
Hydrogenases	Fe hydrogenase	fe	Fe hydrogenase, Bidirectional	fe.hmm	N/A	Bidirectional	N/A	N/A	621|full	Absent	0	None	Absent	0	None	Absent	0	None	Absent	0	None	Absent	0	None	Absent	0	None	Absent	0	None	Absent	0	None	Absent	0	None	Absent	0	None	Absent	0	None	Absent	0	None	Absent	0	None	Absent
Hydrogenases	Ni-Fe Hydrogenase	nife-group-1	Ni-Fe Hydrogenase, H2-uptake	nife-group-1.hmm	N/A	H2-uptake	N/A	N/A	447.25|full	Absent	0	None	Absent	0	None	Absent	0	None	Absent	0	None	Absent	0	None	Absent	0	None	Absent	0	None	Absent	0	None	Absent	0	None	Absent	0	None	Absent	0	None	Absent	0	None	Absent	0	None	Absent
Hydrogenases	Ni-Fe Hydrogenase	nife-group-2ade	Ni-Fe Hydrogenase, H2-uptake	nife-group-2ade.hmm	N/A	H2-uptake	N/A	N/A	611.8|full	Absent	0	None	Absent	0	None	Absent	0	None	Absent	0	None	Absent	0	None	Absent	0	None	Absent	0	None	Absent	0	None	Absent	0	None	Absent	0	None	Absent	0	None	Absent	0	None	Absent	0	None	Absent
Hydrogenases	Ni-Fe Hydrogenase	nife-group-2bc	Ni-Fe Hydrogenase, H2-uptake	nife-group-2bc.hmm	N/A	H2-uptake	N/A	N/A	600.3|full	Absent	0	None	Absent	0	None	Absent	0	None	Absent	0	None	Absent	0	None	Absent	0	None	Absent	0	None	Absent	0	None	Absent	0	None	Absent	0	None	Absent	0	None	Absent	0	None	Absent	0	None	Absent
Hydrogenases	Ni-Fe Hydrogenase	nife-group-3abd	Ni-Fe Hydrogenase, Bidirectional	nife-group-3abd.hmm	N/A	Bidirectional	N/A	N/A	520.25|full	Absent	0	None	Absent	0	None	Absent	0	None	Absent	0	None	Absent	0	None	Absent	0	None	Absent	0	None	Absent	0	None	Absent	0	None	Absent	0	None	Absent	0	None	Absent	0	None	Absent	0	None	Absent
Hydrogenases	Ni-Fe Hydrogenase	nife-group-3c	Ni-Fe Hydrogenase, Electron-bifurcation	nife-group-3c.hmm	N/A	Electron-bifurcation	N/A	N/A	620.65|full	Absent	0	None	Absent	0	None	Absent	0	None	Absent	0	None	Absent	0	None	Absent	0	None	Absent	0	None	Absent	0	None	Absent	0	None	Absent	0	None	Absent	0	None	Absent	0	None	Absent	0	None	Absent
Hydrogenases	Ni-Fe Hydrogenase	nife-group-4a-g	Ni-Fe Hydrogenase, H2-evolving	nife-group-4a-g.hmm	N/A	H2-evolving	N/A	N/A	458|full	Absent	0	None	Absent	0	None	Absent	0	None	Absent	0	None	Present	2	NODE_268_length_86805_cov_2.427294_17,NODE_268_length_86805_cov_2.427294_61	Absent	0	None	Absent	0	None	Absent	0	None	Absent	0	None	Absent	0	None	Absent	0	None	Absent	0	None	Absent	0	None	Absent
Hydrogenases	Ni-Fe Hydrogenase	nife-group-4hi	Ni-Fe Hydrogenase, H2-uptake	nife-group-4hi.hmm	N/A	H2-uptake	N/A	N/A	447.8|full	Absent	0	None	Absent	0	None	Absent	0	None	Absent	0	None	Absent	0	None	Absent	0	None	Absent	0	None	Absent	0	None	Absent	0	None	Absent	0	None	Absent	0	None	Absent	0	None	Absent	0	None	Absent
Oxidative phosphorylation	Complex I (NADH-quinone oxidoreductase)	nuoA	NADH-quinone oxidoreductase subunit A	K00330.hmm	K00330	NADH + ubiquinone + 6 H+[side 1] = NAD+ + ubiquinol + 7 H+[side 2] [RN:R11945]	NADH; ubiquinone; H+	NAD+; ubiquinol; H+	120.27|full	Absent	0	None	Absent	0	None	Absent	0	None	Absent	0	None	Absent	0	None	Absent	0	None	Absent	0	None	Absent	0	None	Absent	0	None	Absent	0	None	Absent	0	None	Absent	0	None	Absent	0	None	Absent
Oxidative phosphorylation	Complex I (NADH-quinone oxidoreductase)	nuoB	NADH-quinone oxidoreductase subunit B	K00331.hmm	K00331	NADH + ubiquinone + 6 H+[side 1] = NAD+ + ubiquinol + 7 H+[side 2] [RN:R11945]	NADH; ubiquinone; H+	NAD+; ubiquinol; H+	263.03|domain	Absent	0	None	Absent	0	None	Absent	0	None	Absent	0	None	Absent	0	None	Present	1	NODE_1073_length_47930_cov_2.350940_14	Absent	0	None	Absent	0	None	Present	1	NODE_9435_length_9871_cov_1.188834_7	Absent	0	None	Absent	0	None	Absent	0	None	Absent	0	None	Absent
Oxidative phosphorylation	Complex I (NADH-quinone oxidoreductase)	nuoC	NADH-quinone oxidoreductase subunit C	K00332.hmm	K00332	NADH + ubiquinone + 6 H+[side 1] = NAD+ + ubiquinol + 7 H+[side 2] [RN:R11945]	NADH; ubiquinone; H+	NAD+; ubiquinol; H+	202.20|domain	Absent	0	None	Absent	0	None	Absent	0	None	Absent	0	None	Absent	0	None	Absent	0	None	Absent	0	None	Absent	0	None	Absent	0	None	Absent	0	None	Absent	0	None	Absent	0	None	Absent	0	None	Absent
Oxidative phosphorylation	Complex I (NAD(P)H-quinone oxidoreductase)	NdhA	NAD(P)H-quinone oxidoreductase subunit 1	K05572.hmm	K05572	NADH + ubiquinone + 6 H+[side 1] = NAD+ + ubiquinol + 7 H+[side 2] [RN:R11945]	NADH; ubiquinone; H+	NAD+; ubiquinol; H+	518.33|full	Absent	0	None	Absent	0	None	Absent	0	None	Absent	0	None	Absent	0	None	Absent	0	None	Absent	0	None	Absent	0	None	Absent	0	None	Absent	0	None	Absent	0	None	Absent	0	None	Absent	0	None	Absent
Oxidative phosphorylation	Complex I (NAD(P)H-quinone oxidoreductase)	NdhB	NAD(P)H-quinone oxidoreductase subunit 2	K05573.hmm	K05573	NADH + ubiquinone + 6 H+[side 1] = NAD+ + ubiquinol + 7 H+[side 2] [RN:R11945]	NADH; ubiquinone; H+	NAD+; ubiquinol; H+	552.07|full	Absent	0	None	Absent	0	None	Absent	0	None	Absent	0	None	Absent	0	None	Absent	0	None	Absent	0	None	Absent	0	None	Absent	0	None	Absent	0	None	Absent	0	None	Absent	0	None	Absent	0	None	Absent
Oxidative phosphorylation	Complex I (NAD(P)H-quinone oxidoreductase)	NdhC	NAD(P)H-quinone oxidoreductase subunit 3	K05574.hmm	K05574	NADH + ubiquinone + 6 H+[side 1] = NAD+ + ubiquinol + 7 H+[side 2] [RN:R11945]	NADH; ubiquinone; H+	NAD+; ubiquinol; H+	173.80|full	Absent	0	None	Absent	0	None	Absent	0	None	Absent	0	None	Absent	0	None	Absent	0	None	Absent	0	None	Absent	0	None	Absent	0	None	Absent	0	None	Absent	0	None	Absent	0	None	Absent	0	None	Absent
Oxidative phosphorylation	Complex II (Succinate dehydrogenase/Fumarate reductase)	sdhC	succinate dehydrogenase / fumarate reductase, cytochrome b subunit	K00241.hmm	K00241	succinate + a quinone = fumarate + a quinol [RN:R02164]	succinate; quinone	fumarate; quinol	43.60|domain	Absent	0	None	Absent	0	None	Absent	0	None	Absent	0	None	Absent	0	None	Absent	0	None	Absent	0	None	Absent	0	None	Absent	0	None	Absent	0	None	Absent	0	None	Absent	0	None	Absent	0	None	Absent
Oxidative phosphorylation	Complex II (Succinate dehydrogenase/Fumarate reductase)	sdhD	succinate dehydrogenase / fumarate reductase, membrane anchor subunit	K00242.hmm	K00242	succinate + a quinone = fumarate + a quinol [RN:R02164]	succinate; quinone	fumarate; quinol	64.07|domain	Absent	0	None	Absent	0	None	Absent	0	None	Absent	0	None	Absent	0	None	Absent	0	None	Absent	0	None	Absent	0	None	Absent	0	None	Absent	0	None	Absent	0	None	Absent	0	None	Absent	0	None	Absent
Oxidative phosphorylation	Complex III (Cytochrome c reductase)	petA	ubiquinol-cytochrome c reductase iron-sulfur subunit	K00411.hmm	K00411	quinol + 2 ferricytochrome c = quinone + 2 ferrocytochrome c + 2 H+[side 2]	quinol; ferricytochrome c	quinone; ferrocytochrome c; H+	84.30|full	Absent	0	None	Absent	0	None	Absent	0	None	Absent	0	None	Absent	0	None	Absent	0	None	Absent	0	None	Absent	0	None	Absent	0	None	Absent	0	None	Absent	0	None	Absent	0	None	Absent	0	None	Absent
Oxidative phosphorylation	Complex III (Cytochrome c reductase)	petB	ubiquinol-cytochrome c reductase cytochrome b/c1 subunit	K00412.hmm	K00412	quinol + 2 ferricytochrome c = quinone + 2 ferrocytochrome c + 2 H+[side 2]	quinol; ferricytochrome c	quinone; ferrocytochrome c; H+	297.67|domain	Absent	0	None	Absent	0	None	Absent	0	None	Absent	0	None	Absent	0	None	Absent	0	None	Absent	0	None	Absent	0	None	Absent	0	None	Absent	0	None	Absent	0	None	Absent	0	None	Absent	0	None	Absent
Oxidative phosphorylation	Complex III (Cytochrome c reductase)	fbcH	ubiquinol-cytochrome c reductase cytochrome b/c1 subunit	K00410.hmm	K00410	quinol + 2 ferricytochrome c = quinone + 2 ferrocytochrome c + 2 H+[side 2]	quinol; ferricytochrome c	quinone; ferrocytochrome c; H+	718.00|domain	Absent	0	None	Absent	0	None	Absent	0	None	Absent	0	None	Absent	0	None	Absent	0	None	Absent	0	None	Absent	0	None	Absent	0	None	Absent	0	None	Absent	0	None	Absent	0	None	Absent	0	None	Absent
Oxidative phosphorylation	Complex V (ATP synthase: V/A-type H+/Na+-transporting ATPase)	atpA (V/A-type)	V/A-type H+/Na+-transporting ATPase subunit A	K02117.hmm	K02117	ATP + H2O + 4 H+[side 1] = ADP + phosphate + 4 H+[side 2]	ATP; H2O; H+	ADP; phosphate; H+	814.23|full	Present	1	NODE_1270_length_42384_cov_3.347161_24	Present	1	NODE_6328_length_15389_cov_1.591797_12	Present	1	NODE_5814_length_16297_cov_1.138961_8	Present	1	NODE_51940_length_3857_cov_1.156032_3	Present	2	NODE_1264_length_37947_cov_2.178239_14,NODE_10412_length_8754_cov_2.319810_4	Present	1	NODE_15978_length_8397_cov_1.946675_3	Present	1	NODE_2239_length_31451_cov_1.649662_9	Present	1	NODE_374_length_83622_cov_17.548524_6	Present	1	NODE_16223_length_7310_cov_0.925936_8	Absent	0	None	Present	1	NODE_4021_length_22445_cov_2.897079_2	Absent	0	None	Present	1	NODE_1337_length_44968_cov_1.705783_36	Present
Oxidative phosphorylation	Complex V (ATP synthase: V/A-type H+/Na+-transporting ATPase)	atpB (V/A-type)	V/A-type H+/Na+-transporting ATPase subunit B	K02118.hmm	K02118	ATP + H2O + 4 H+[side 1] = ADP + phosphate + 4 H+[side 2]	ATP; H2O; H+	ADP; phosphate; H+	701.83|full	Present	1	NODE_1270_length_42384_cov_3.347161_25	Present	1	NODE_6328_length_15389_cov_1.591797_13	Present	1	NODE_5814_length_16297_cov_1.138961_9	Present	1	NODE_51940_length_3857_cov_1.156032_2	Present	1	NODE_1264_length_37947_cov_2.178239_13	Present	1	NODE_15978_length_8397_cov_1.946675_2	Present	1	NODE_2239_length_31451_cov_1.649662_10	Present	1	NODE_374_length_83622_cov_17.548524_5	Absent	0	None	Present	2	NODE_19302_length_6612_cov_0.991056_6,NODE_82406_length_2728_cov_0.554787_2	Present	1	NODE_4021_length_22445_cov_2.897079_3	Absent	0	None	Present	1	NODE_1337_length_44968_cov_1.705783_35	Present
Oxidative phosphorylation	Complex V (F-type H+-transporting ATPase)	atpA (F-type)	F-type H+/Na+-transporting ATPase subunit alpha	K02111.hmm	K02111	ATP + H2O + 4 H+[side 1] = ADP + phosphate + 4 H+[side 2]	ATP; H2O; H+	ADP; phosphate; H+	431.80|domain	Absent	0	None	Absent	0	None	Absent	0	None	Absent	0	None	Absent	0	None	Absent	0	None	Absent	0	None	Absent	0	None	Absent	0	None	Absent	0	None	Absent	0	None	Absent	0	None	Absent	0	None	Absent
Oxidative phosphorylation	Complex V (F-type H+-transporting ATPase)	atpD (F-type)	F-type H+/Na+-transporting ATPase subunit beta	K02112.hmm	K02112	ATP + H2O + 4 H+[side 1] = ADP + phosphate + 4 H+[side 2]	ATP; H2O; H+	ADP; phosphate; H+	482.47|domain	Absent	0	None	Absent	0	None	Absent	0	None	Absent	0	None	Absent	0	None	Absent	0	None	Absent	0	None	Absent	0	None	Absent	0	None	Absent	0	None	Absent	0	None	Absent	0	None	Absent	0	None	Absent
Oxygen metabolism (Oxidative phosphorylation Complex IV)	Oxygen metabolism - cytochrome c oxidase, caa3-type	coxA	cytochrome c oxidase subunit I	TIGR02891.hmm	K02274	4 ferrocytochrome c + O2 + 4 H+ = 4 ferricytochrome c + 2 H2O [RN:R00081]	ferrocytochrome c; O2; H+	ferricytochrome c; H2O	617.40|full	Absent	0	None	Absent	0	None	Absent	0	None	Absent	0	None	Absent	0	None	Absent	0	None	Absent	0	None	Absent	0	None	Absent	0	None	Absent	0	None	Absent	0	None	Absent	0	None	Absent	0	None	Absent
Oxygen metabolism (Oxidative phosphorylation Complex IV)	Oxygen metabolism - cytochrome c oxidase, caa3-type	coxB	cytochrome c oxidase subunit II	TIGR02866.hmm	K02275	4 ferrocytochrome c + O2 + 4 H+ = 4 ferricytochrome c + 2 H2O [RN:R00081]	ferrocytochrome c; O2; H+	ferricytochrome c; H2O	144.30|full	Absent	0	None	Absent	0	None	Absent	0	None	Absent	0	None	Absent	0	None	Absent	0	None	Absent	0	None	Absent	0	None	Absent	0	None	Absent	0	None	Absent	0	None	Absent	0	None	Absent	0	None	Absent
Oxygen metabolism (Oxidative phosphorylation Complex IV)	Oxygen metabolism - cytochrome c oxidase, cbb3-type	ccoN	cytochrome c oxidase cbb3-type subunit I	TIGR00780.hmm	K00404	4 ferrocytochrome c + O2 + 4 H+ = 4 ferricytochrome c + 2 H2O [RN:R00081]	ferrocytochrome c; O2; H+	ferricytochrome c; H2O	168.15|full	Absent	0	None	Absent	0	None	Absent	0	None	Absent	0	None	Absent	0	None	Absent	0	None	Absent	0	None	Absent	0	None	Absent	0	None	Absent	0	None	Absent	0	None	Absent	0	None	Absent	0	None	Absent
Oxygen metabolism (Oxidative phosphorylation Complex IV)	Oxygen metabolism - cytochrome c oxidase, cbb3-type	ccoO	cytochrome c oxidase cbb3-type subunit II	TIGR00781.hmm	K00405	4 ferrocytochrome c + O2 + 4 H+ = 4 ferricytochrome c + 2 H2O [RN:R00081]	ferrocytochrome c; O2; H+	ferricytochrome c; H2O	62.85|full	Absent	0	None	Absent	0	None	Absent	0	None	Absent	0	None	Absent	0	None	Absent	0	None	Absent	0	None	Absent	0	None	Absent	0	None	Absent	0	None	Absent	0	None	Absent	0	None	Absent	0	None	Absent
Oxygen metabolism (Oxidative phosphorylation Complex IV)	Oxygen metabolism - cytochrome c oxidase, cbb3-type	ccoP	cytochrome c oxidase cbb3-type subunit III	TIGR00782.hmm	K00406	4 ferrocytochrome c + O2 + 4 H+ = 4 ferricytochrome c + 2 H2O [RN:R00081]	ferrocytochrome c; O2; H+	ferricytochrome c; H2O	54.05|full	Absent	0	None	Absent	0	None	Absent	0	None	Absent	0	None	Absent	0	None	Absent	0	None	Absent	0	None	Absent	0	None	Absent	0	None	Absent	0	None	Absent	0	None	Absent	0	None	Absent	0	None	Absent
Oxygen metabolism (Oxidative phosphorylation Complex IV)	Oxygen metabolism - cytochrome (quinone) oxidase, bo type	cyoA	cytochrome o ubiquinol oxidase subunit II	TIGR01433.hmm	K02297	2 ubiquinol + O2 + n H+[side 1] = 2 ubiquinone + 2 H2O + n H+[side 2] [RN:R11335]	ubiquinol; O2; H+	ubiquinone; H2O; H+	218.75|full	Absent	0	None	Absent	0	None	Absent	0	None	Absent	0	None	Absent	0	None	Absent	0	None	Absent	0	None	Absent	0	None	Absent	0	None	Absent	0	None	Absent	0	None	Absent	0	None	Absent	0	None	Absent
Oxygen metabolism (Oxidative phosphorylation Complex IV)	Oxygen metabolism - cytochrome (quinone) oxidase, bo type	cyoD	cytochrome o ubiquinol oxidase subunit IV	TIGR02847.hmm	K02300	2 ubiquinol + O2 + n H+[side 1] = 2 ubiquinone + 2 H2O + n H+[side 2] [RN:R11335]	ubiquinol; O2; H+	ubiquinone; H2O; H+	64.95|full	Absent	0	None	Absent	0	None	Absent	0	None	Absent	0	None	Absent	0	None	Absent	0	None	Absent	0	None	Absent	0	None	Absent	0	None	Absent	0	None	Absent	0	None	Absent	0	None	Absent	0	None	Absent
Oxygen metabolism (Oxidative phosphorylation Complex IV)	Oxygen metabolism - cytochrome (quinone) oxidase, bo type	cyoB	cytochrome o ubiquinol oxidase subunit I	K02298.hmm	K02298	2 ubiquinol + O2 + n H+[side 1] = 2 ubiquinone + 2 H2O + n H+[side 2] [RN:R11335]	ubiquinol; O2; H+	ubiquinone; H2O; H+	967.93|full	Absent	0	None	Absent	0	None	Absent	0	None	Absent	0	None	Absent	0	None	Absent	0	None	Absent	0	None	Absent	0	None	Absent	0	None	Absent	0	None	Absent	0	None	Absent	0	None	Absent	0	None	Absent
Oxygen metabolism (Oxidative phosphorylation Complex IV)	Oxygen metabolism - cytochrome (quinone) oxidase, bo type	cyoC	cytochrome o ubiquinol oxidase subunit III	K02299.hmm	K02299	2 ubiquinol + O2 + n H+[side 1] = 2 ubiquinone + 2 H2O + n H+[side 2] [RN:R11335]	ubiquinol; O2; H+	ubiquinone; H2O; H+	262.30|full	Absent	0	None	Absent	0	None	Absent	0	None	Absent	0	None	Absent	0	None	Absent	0	None	Absent	0	None	Absent	0	None	Absent	0	None	Absent	0	None	Absent	0	None	Absent	0	None	Absent	0	None	Absent
Oxygen metabolism (Oxidative phosphorylation Complex IV)	Oxygen metabolism - cytochrome (quinone) oxidase, bd type	cydA	cytochrome bd ubiquinol oxidase subunit I	PF01654.hmm	K00425	2 ubiquinol + O2[side 2] + 4 H+[side 2] = 2 ubiquinone + 2 H2O[side 2] + 4 H+[side 1] [RN:R11325]	ubiquinol; O2; H+; e-	ubiquinone; H2O; H+; e-	118|full	Absent	0	None	Absent	0	None	Absent	0	None	Absent	0	None	Absent	0	None	Absent	0	None	Absent	0	None	Absent	0	None	Absent	0	None	Absent	0	None	Absent	0	None	Absent	0	None	Present	1	NODE_3109_length_26596_cov_1.746987_15	Absent
Oxygen metabolism (Oxidative phosphorylation Complex IV)	Oxygen metabolism - cytochrome (quinone) oxidase, bd type	cydB	cytochrome bd ubiquinol oxidase subunit II	TIGR00203.hmm	K00426	2 ubiquinol + O2[side 2] + 4 H+[side 2] = 2 ubiquinone + 2 H2O[side 2] + 4 H+[side 1] [RN:R11325]	ubiquinol; O2; H+; e-	ubiquinone; H2O; H+; e-	88.55|full	Absent	0	None	Absent	0	None	Absent	0	None	Absent	0	None	Absent	0	None	Absent	0	None	Absent	0	None	Absent	0	None	Absent	0	None	Absent	0	None	Absent	0	None	Absent	0	None	Absent	0	None	Absent
Oxygen metabolism (Oxidative phosphorylation Complex IV)	Oxygen metabolism - cytochrome (quinone) oxidase, aa3 type, QoxABCD	qoxA	cytochrome aa3-600 menaquinol oxidase subunit II	TIGR01432.hmm	K02826	2 menaquinol + O2 + n H+[side 1] = 2 menaquinone + 2 H2O + n H+[side 2] [RN:R09492]	menaquinol; O2; H+	menaquinone; H2O; H+	204.55|full	Absent	0	None	Absent	0	None	Absent	0	None	Absent	0	None	Absent	0	None	Absent	0	None	Absent	0	None	Absent	0	None	Absent	0	None	Absent	0	None	Absent	0	None	Absent	0	None	Absent	0	None	Absent
Oxygen metabolism (Oxidative phosphorylation Complex IV)	Oxygen metabolism - cytochrome (quinone) oxidase, aa3 type, QoxABCD	qoxB	cytochrome aa3-600 menaquinol oxidase subunit I	TIGR02882.hmm	K02827	2 menaquinol + O2 + n H+[side 1] = 2 menaquinone + 2 H2O + n H+[side 2] [RN:R09492]	menaquinol; O2; H+	menaquinone; H2O; H+	954.70|full	Absent	0	None	Absent	0	None	Absent	0	None	Absent	0	None	Absent	0	None	Absent	0	None	Absent	0	None	Absent	0	None	Absent	0	None	Absent	0	None	Absent	0	None	Absent	0	None	Absent	0	None	Absent
Urea utilization	Urease	ureC	urease subunit alpha	TIGR01792.hmm	K01428	urea + H2O = CO2 + 2 NH3 [RN:R00131]	urea; H2O	CO2; NH3	212.95|full	Absent	0	None	Absent	0	None	Absent	0	None	Absent	0	None	Absent	0	None	Absent	0	None	Absent	0	None	Absent	0	None	Absent	0	None	Absent	0	None	Absent	0	None	Absent	0	None	Absent	0	None	Absent
Urea utilization	Urease	ureB	urease subunit beta	TIGR00192.hmm	K01429	urea + H2O = CO2 + 2 NH3 [RN:R00131]	urea; H2O	CO2; NH3	40.65|full	Absent	0	None	Absent	0	None	Absent	0	None	Absent	0	None	Absent	0	None	Absent	0	None	Absent	0	None	Absent	0	None	Absent	0	None	Absent	0	None	Absent	0	None	Absent	0	None	Absent	0	None	Absent
Urea utilization	Urease	ureA	urease subunit gamma	TIGR00193.hmm	K01430	urea + H2O = CO2 + 2 NH3 [RN:R00131]	urea; H2O	CO2; NH3	31.45|full	Absent	0	None	Absent	0	None	Absent	0	None	Absent	0	None	Absent	0	None	Absent	0	None	Absent	0	None	Absent	0	None	Absent	0	None	Absent	0	None	Absent	0	None	Absent	0	None	Absent	0	None	Absent
Halogenated compound utilization	Halogenated compounds breakdown	E3.8.1.2	2-haloacid dehalogenase	K01560.hmm	K01560	(S)-2-haloacid + H2O = (R)-2-hydroxyacid + halide [RN:R03830]	(S)-2-haloacid; H2O	(R)-2-hydroxyacid; halide	141.17|domain	Absent	0	None	Absent	0	None	Absent	0	None	Absent	0	None	Absent	0	None	Present	1	NODE_2933_length_26266_cov_1.993229_24	Absent	0	None	Absent	0	None	Absent	0	None	Absent	0	None	Absent	0	None	Absent	0	None	Absent	0	None	Absent
Halogenated compound utilization	Halogenated compounds breakdown	pcpC	tetrachlorohydroquinone reductive dehalogenase	K15241.hmm	K15241	2,6-dichlorohydroquinone + Cl- + glutathione disulfide = 2,3,6-trichlorohydroquinone + 2 glutathione [RN:R05403]; 2,3,6-trichlorohydroquinone + Cl- + glutathione disulfide = 2,3,5,6-tetrachlorohydroquinone + 2 glutathione [RN:R05402]	2,6-dichlorohydroquinone; Cl-; glutathione disulfide; 2,3,6-trichlorohydroquinone	2,3,6-trichlorohydroquinone; glutathione; 2,3,5,6-tetrachlorohydroquinone	276.67|full	Absent	0	None	Absent	0	None	Absent	0	None	Absent	0	None	Absent	0	None	Absent	0	None	Absent	0	None	Absent	0	None	Absent	0	None	Absent	0	None	Absent	0	None	Absent	0	None	Absent	0	None	Absent
Halogenated compound utilization	Halogenated compounds breakdown	cprA	3-chloro-4-hydroxyphenylacetate reductive dehalogenase	K21566.hmm	K21566	1-haloalkane + H2O = a primary alcohol + halide [RN:R02337]	1-haloalkane; H2O	primary alcohol; halide	850.93|full	Absent	0	None	Absent	0	None	Absent	0	None	Absent	0	None	Absent	0	None	Absent	0	None	Absent	0	None	Absent	0	None	Absent	0	None	Absent	0	None	Absent	0	None	Absent	0	None	Absent	0	None	Absent
Halogenated compound utilization	Halogenated compounds breakdown	pceA	tetrachloroethene reductive dehalogenase	K21647.hmm	K21647	trichloroethene + chloride + acceptor = tetrachloroethene + reduced acceptor [RN:R05753]	trichloroethene; chloride; acceptor	tetrachloroethene; reduced acceptor	1150.07|full	Absent	0	None	Absent	0	None	Absent	0	None	Absent	0	None	Absent	0	None	Absent	0	None	Absent	0	None	Absent	0	None	Absent	0	None	Absent	0	None	Absent	0	None	Absent	0	None	Absent	0	None	Absent
Perchlorate reduction	Perchlorate reduction	pcrA	perchlorate reductase, subunit alpha	TIGR03479.hmm	N/A	reduced acceptor + perchlorate = acceptor + H2O + chlorite	perchlorate; reduced acceptor	chlorite; acceptor; H2O	559.05|full	Absent	0	None	Absent	0	None	Absent	0	None	Absent	0	None	Absent	0	None	Absent	0	None	Absent	0	None	Absent	0	None	Absent	0	None	Absent	0	None	Absent	0	None	Absent	0	None	Absent	0	None	Absent
Perchlorate reduction	Perchlorate reduction	pcrB	perchlorate reductase, subunit beta	TIGR03478.hmm	N/A	reduced acceptor + perchlorate = acceptor + H2O + chlorite	perchlorate; reduced acceptor	chlorite; acceptor; H2O	319.40|full	Absent	0	None	Absent	0	None	Absent	0	None	Absent	0	None	Absent	0	None	Absent	0	None	Absent	0	None	Absent	0	None	Absent	0	None	Absent	0	None	Absent	0	None	Absent	0	None	Absent	0	None	Absent
Chlorite reduction	Chlorite reduction	cld	chlorite dismutase	PF06778.hmm	K09162	chloride + O2 = chlorite [RN:R05721]	chloride; O2	chlorite	65|full	Absent	0	None	Absent	0	None	Absent	0	None	Absent	0	None	Absent	0	None	Absent	0	None	Absent	0	None	Absent	0	None	Absent	0	None	Absent	0	None	Absent	0	None	Absent	0	None	Absent	0	None	Absent
As cycling	Dissimilatory arsenate reduction	arrA	dissimilatory arsenate reductase	arrA.hmm	N/A	arsenate reduction	arsenate	arsenite	175|full	Absent	0	None	Absent	0	None	Absent	0	None	Absent	0	None	Absent	0	None	Absent	0	None	Absent	0	None	Absent	0	None	Absent	0	None	Absent	0	None	Absent	0	None	Absent	0	None	Absent	0	None	Absent
As cycling	Arsenate reduction for detoxification	arsC (grx)	arsenate reductase (glutaredoxin)	arsC_glut.hmm	K00537	arsenate + glutaredoxin = arsenite + glutaredoxin disulfide + H2O [RN:R05747]	arsenate; glutaredoxin	arsenite; glutaredoxin disulfide; H2O	80|full	Absent	0	None	Absent	0	None	Absent	0	None	Absent	0	None	Absent	0	None	Absent	0	None	Absent	0	None	Absent	0	None	Absent	0	None	Absent	0	None	Absent	0	None	Absent	0	None	Absent	0	None	Absent
As cycling	Arsenate reduction for detoxification	arsC (trx)	arsenate reductase (thioredoxin)	arsC_thio.hmm	K03741	arsenate + thioredoxin = arsenite + thioredoxin disulfide + H2O [RN:R10927]	arsenate; thioredoxin	arsenite; thioredoxin disulfide; H2O	172|full	Absent	0	None	Absent	0	None	Absent	0	None	Absent	0	None	Absent	0	None	Absent	0	None	Absent	0	None	Absent	0	None	Absent	0	None	Absent	0	None	Absent	0	None	Absent	0	None	Absent	0	None	Absent
As cycling	Arsenite oxidation for energy metabolism	arxA	arsenite oxidase (molybdopterin subunit)	arxA.hmm	N/A	arsenite oxidation coupled with oxygen or nirate reduction	arsenite	arsenate	600|full	Absent	0	None	Absent	0	None	Absent	0	None	Absent	0	None	Absent	0	None	Absent	0	None	Absent	0	None	Absent	0	None	Absent	0	None	Absent	0	None	Absent	0	None	Absent	0	None	Absent	0	None	Absent
As cycling	Arsenite oxidation for detoxification and energy metabolism	aioA	arsenite oxidase large subunit	aioA.hmm	K08356	arsenite + H2O + 2 oxidized cytochrome c = arsenate + 2 reduced cytochrome c + 2 H+ [RN:R09787]	arsenite; H2O; oxidized cytochrome c	arsenate; reduced cytochrome c; H+	800|full	Absent	0	None	Absent	0	None	Absent	0	None	Absent	0	None	Absent	0	None	Absent	0	None	Absent	0	None	Absent	0	None	Absent	0	None	Absent	0	None	Absent	0	None	Absent	0	None	Absent	0	None	Absent
As cycling	Arsenite methylation	arsM	arsenite methyltransferase	arsM.hmm	K07755	2 S-adenosyl-L-methionine + arsenic triglutathione + 2 thioredoxin + H2O = S-adenosyl-L-homocysteine + dimethylarsinous acid + 3 glutathione + 2 thioredoxin disulfide [RN:R12918]	S-adenosyl-L-methionine; arsenic triglutathione; thioredoxin	S-adenosyl-L-homocysteine; dimethylarsinous acid; glutathione; thioredoxin disulfide	200|full	Present	1	NODE_108_length_163823_cov_3.197812_168	Present	1	NODE_16293_length_8146_cov_1.378601_6	Absent	0	None	Absent	0	None	Present	1	NODE_6467_length_12289_cov_2.412350_12	Absent	0	None	Absent	0	None	Absent	0	None	Absent	0	None	Absent	0	None	Absent	0	None	Absent	0	None	Absent	0	None	Absent
Selenate reduction	Selenate reduction	ygfM	putative selenate reductase FAD-binding subunit	TIGR03312.hmm	K12529	selenite + H2O + acceptor = selenate + reduced acceptor [RN:R07229]	selenite; H2O; acceptor	selenate; reduced acceptor	87.85|full	Absent	0	None	Absent	0	None	Absent	0	None	Absent	0	None	Absent	0	None	Absent	0	None	Absent	0	None	Absent	0	None	Absent	0	None	Absent	0	None	Absent	0	None	Absent	0	None	Absent	0	None	Absent
Selenate reduction	Selenate reduction	xdhD	putative selenate reductase molybdopterin-binding subunit	TIGR03313.hmm	K12528	selenite + H2O + acceptor = selenate + reduced acceptor [RN:R07229]	selenite; H2O; acceptor	selenate; reduced acceptor	526.50|full	Absent	0	None	Absent	0	None	Absent	0	None	Absent	0	None	Absent	0	None	Absent	0	None	Absent	0	None	Absent	0	None	Absent	0	None	Absent	0	None	Absent	0	None	Absent	0	None	Absent	0	None	Absent
Selenate reduction	Selenate reduction	YgfK	putative selenate reductase	TIGR03315.hmm	K12527	selenite + H2O + acceptor = selenate + reduced acceptor [RN:R07229]	selenite; H2O; acceptor	selenate; reduced acceptor	354.45|full	Absent	0	None	Absent	0	None	Absent	0	None	Absent	0	None	Absent	0	None	Absent	0	None	Absent	0	None	Absent	0	None	Absent	0	None	Absent	0	None	Absent	0	None	Absent	0	None	Absent	0	None	Absent
Nitrile hydration	Nitrile hydratase	nthA	nitrile hydratase subunit alpha	TIGR01323.hmm	K01721	an aliphatic amide = a nitrile + H2O [RN:R02826]	aliphatic amide	nitrile; H2O	239.05|full	Absent	0	None	Absent	0	None	Absent	0	None	Absent	0	None	Absent	0	None	Absent	0	None	Absent	0	None	Absent	0	None	Absent	0	None	Absent	0	None	Absent	0	None	Absent	0	None	Absent	0	None	Absent
Nitrile hydration	Nitrile hydratase	nthB	nitrile hydratase subunit beta	TIGR03888.hmm	K20807	an aliphatic amide = a nitrile + H2O [RN:R02826]	aliphatic amide	nitrile; H2O	136.35|full	Absent	0	None	Absent	0	None	Absent	0	None	Absent	0	None	Absent	0	None	Absent	0	None	Absent	0	None	Absent	0	None	Absent	0	None	Absent	0	None	Absent	0	None	Absent	0	None	Absent	0	None	Absent
Iron cycling	Iron oxidation	Cyc1	Cyc1	Cyc1.hmm	N/A	Iron oxidation	N/A	N/A	98|full	Absent	0	None	Absent	0	None	Absent	0	None	Absent	0	None	Absent	0	None	Absent	0	None	Absent	0	None	Absent	0	None	Absent	0	None	Absent	0	None	Absent	0	None	Absent	0	None	Absent	0	None	Absent
Iron cycling	Iron oxidation	Cyc2_repCluster1	Cyc2_repCluster1	Cyc2_repCluster1.hmm	N/A	Iron oxidation	N/A	N/A	31.5|full	Absent	0	None	Absent	0	None	Absent	0	None	Absent	0	None	Absent	0	None	Absent	0	None	Absent	0	None	Absent	0	None	Absent	0	None	Absent	0	None	Absent	0	None	Absent	0	None	Absent	0	None	Absent
Iron cycling	Iron oxidation	Cyc2_repCluster2	Cyc2_repCluster2	Cyc2_repCluster2.hmm	N/A	Iron oxidation	N/A	N/A	27.8|full	Absent	0	None	Absent	0	None	Absent	0	None	Absent	0	None	Absent	0	None	Absent	0	None	Absent	0	None	Absent	0	None	Absent	0	None	Absent	0	None	Absent	0	None	Absent	0	None	Absent	0	None	Absent
Iron cycling	Iron oxidation	Cyc2_repCluster3	Cyc2_repCluster3	Cyc2_repCluster3.hmm	N/A	Iron oxidation	N/A	N/A	27.3|full	Absent	0	None	Absent	0	None	Absent	0	None	Absent	0	None	Absent	0	None	Absent	0	None	Absent	0	None	Absent	0	None	Absent	0	None	Absent	0	None	Absent	0	None	Absent	0	None	Absent	0	None	Absent
Iron cycling	Iron oxidation	FoxA	FoxA	FoxA.hmm	N/A	Iron oxidation	N/A	N/A	128|full	Absent	0	None	Absent	0	None	Absent	0	None	Absent	0	None	Absent	0	None	Absent	0	None	Absent	0	None	Absent	0	None	Absent	0	None	Absent	0	None	Absent	0	None	Absent	0	None	Absent	0	None	Absent
Iron cycling	Iron oxidation	FoxB	FoxB	FoxB.hmm	N/A	Iron oxidation	N/A	N/A	66|full	Absent	0	None	Absent	0	None	Absent	0	None	Absent	0	None	Absent	0	None	Absent	0	None	Absent	0	None	Absent	0	None	Absent	0	None	Absent	0	None	Absent	0	None	Absent	0	None	Absent	0	None	Absent
Iron cycling	Iron oxidation	FoxC	FoxC	FoxC.hmm	N/A	Iron oxidation	N/A	N/A	62|full	Absent	0	None	Absent	0	None	Absent	0	None	Absent	0	None	Absent	0	None	Absent	0	None	Absent	0	None	Absent	0	None	Absent	0	None	Absent	0	None	Absent	0	None	Absent	0	None	Absent	0	None	Absent
Iron cycling	Iron oxidation	FoxE	FoxE	FoxE.hmm	N/A	Iron oxidation	N/A	N/A	37|full	Absent	0	None	Absent	0	None	Absent	0	None	Absent	0	None	Absent	0	None	Absent	0	None	Absent	0	None	Absent	0	None	Absent	0	None	Absent	0	None	Absent	0	None	Absent	0	None	Absent	0	None	Absent
Iron cycling	Iron oxidation	FoxY	FoxY	FoxY.hmm	N/A	Iron oxidation	N/A	N/A	124|full	Absent	0	None	Absent	0	None	Absent	0	None	Absent	0	None	Absent	0	None	Absent	0	None	Absent	0	None	Absent	0	None	Absent	0	None	Absent	0	None	Absent	0	None	Absent	0	None	Absent	0	None	Absent
Iron cycling	Iron oxidation	FoxZ	FoxZ	FoxZ.hmm	N/A	Iron oxidation	N/A	N/A	150|full	Absent	0	None	Absent	0	None	Absent	0	None	Absent	0	None	Absent	0	None	Absent	0	None	Absent	0	None	Absent	0	None	Absent	0	None	Absent	0	None	Absent	0	None	Absent	0	None	Absent	0	None	Absent
Iron cycling	Iron oxidation	MtoA	MtoA	MtoA.hmm	N/A	Iron oxidation	N/A	N/A	140|full	Absent	0	None	Absent	0	None	Absent	0	None	Absent	0	None	Absent	0	None	Absent	0	None	Absent	0	None	Absent	0	None	Absent	0	None	Absent	0	None	Absent	0	None	Absent	0	None	Absent	0	None	Absent
Iron cycling	Iron oxidation	sulfocyanin	sulfocyanin	sulfocyanin.hmm	N/A	Iron oxidation	N/A	N/A	45.4|full	Absent	0	None	Absent	0	None	Absent	0	None	Absent	0	None	Absent	0	None	Absent	0	None	Absent	0	None	Absent	0	None	Absent	0	None	Absent	0	None	Absent	0	None	Absent	0	None	Absent	0	None	Absent
Iron cycling	Metal (Iron/Manganese) reduction	MtrA	MtrA	MtrA.hmm	N/A	Metal (Iron/Manganese) reduction	N/A	N/A	140|full	Absent	0	None	Absent	0	None	Absent	0	None	Absent	0	None	Absent	0	None	Absent	0	None	Absent	0	None	Absent	0	None	Absent	0	None	Absent	0	None	Absent	0	None	Absent	0	None	Absent	0	None	Absent
Iron cycling	Metal (Iron/Manganese) reduction	MtrB_TIGR03509	MtrB_TIGR03509	MtrB_TIGR03509.hmm	N/A	Metal (Iron/Manganese) reduction	N/A	N/A	240.05|full	Absent	0	None	Absent	0	None	Absent	0	None	Absent	0	None	Absent	0	None	Absent	0	None	Absent	0	None	Absent	0	None	Absent	0	None	Absent	0	None	Absent	0	None	Absent	0	None	Absent	0	None	Absent
Iron cycling	Metal (Iron/Manganese) reduction	MtrC_TIGR03507	MtrC_TIGR03507	MtrC_TIGR03507.hmm	N/A	Metal (Iron/Manganese) reduction	N/A	N/A	209.3|full	Absent	0	None	Absent	0	None	Absent	0	None	Absent	0	None	Absent	0	None	Absent	0	None	Absent	0	None	Absent	0	None	Absent	0	None	Absent	0	None	Absent	0	None	Absent	0	None	Absent	0	None	Absent
Iron cycling	Iron reduction	CymA	CymA	CymA.hmm	N/A	Iron reduction	N/A	N/A	237|full	Absent	0	None	Absent	0	None	Absent	0	None	Absent	0	None	Absent	0	None	Absent	0	None	Absent	0	None	Absent	0	None	Absent	0	None	Absent	0	None	Absent	0	None	Absent	0	None	Absent	0	None	Absent
Iron cycling	Iron reduction	OmcF	OmcF	OmcF.hmm	N/A	Iron reduction	N/A	N/A	83.7|full	Absent	0	None	Absent	0	None	Absent	0	None	Absent	0	None	Absent	0	None	Absent	0	None	Absent	0	None	Absent	0	None	Absent	0	None	Absent	0	None	Absent	0	None	Absent	0	None	Absent	0	None	Absent
Iron cycling	Iron reduction	OmcS	OmcS	OmcS.hmm	N/A	Iron reduction	N/A	N/A	78.2|full	Absent	0	None	Absent	0	None	Absent	0	None	Absent	0	None	Absent	0	None	Absent	0	None	Absent	0	None	Absent	0	None	Absent	0	None	Absent	0	None	Absent	0	None	Absent	0	None	Absent	0	None	Absent
Iron cycling	Iron reduction	OmcZ	OmcZ	OmcZ.hmm	N/A	Iron reduction	N/A	N/A	76.9|full	Absent	0	None	Absent	0	None	Absent	0	None	Absent	0	None	Absent	0	None	Absent	0	None	Absent	0	None	Absent	0	None	Absent	0	None	Absent	0	None	Absent	0	None	Absent	0	None	Absent	0	None	Absent
Iron cycling	Iron reduction	FmnA	FmnA	FmnA.hmm	N/A	Iron reduction	N/A	N/A	60|full	Absent	0	None	Absent	0	None	Absent	0	None	Absent	0	None	Absent	0	None	Absent	0	None	Absent	0	None	Absent	0	None	Absent	0	None	Absent	0	None	Absent	0	None	Absent	0	None	Absent	0	None	Absent
Iron cycling	Iron reduction	DmkA	DmkA	DmkA.hmm	N/A	Iron reduction	N/A	N/A	17|full	Absent	0	None	Absent	0	None	Absent	0	None	Absent	0	None	Absent	0	None	Absent	0	None	Absent	0	None	Absent	0	None	Absent	0	None	Absent	0	None	Absent	0	None	Absent	0	None	Absent	0	None	Absent
Iron cycling	Iron reduction	FmnB	FmnB	FmnB.hmm	N/A	Iron reduction	N/A	N/A	33|full	Absent	0	None	Present	1	NODE_63510_length_3414_cov_1.299970_1	Absent	0	None	Present	1	NODE_28723_length_5616_cov_0.887958_4	Absent	0	None	Absent	0	None	Absent	0	None	Absent	0	None	Absent	0	None	Absent	0	None	Absent	0	None	Absent	0	None	Absent	0	None	Absent
Iron cycling	Iron reduction	PplA	PplA	PplA.hmm	N/A	Iron reduction	N/A	N/A	32|full	Absent	0	None	Absent	0	None	Absent	0	None	Absent	0	None	Absent	0	None	Absent	0	None	Absent	0	None	Absent	0	None	Absent	0	None	Absent	0	None	Absent	0	None	Absent	0	None	Absent	0	None	Absent
Iron cycling	Iron reduction	Ndh2	Ndh2	Ndh2.hmm	N/A	Iron reduction	N/A	N/A	40|full	Absent	0	None	Absent	0	None	Absent	0	None	Absent	0	None	Absent	0	None	Absent	0	None	Absent	0	None	Absent	0	None	Absent	0	None	Absent	0	None	Absent	0	None	Absent	0	None	Absent	0	None	Absent
Iron cycling	Iron reduction	EetA	EetA	EetA.hmm	N/A	Iron reduction	N/A	N/A	20|full	Absent	0	None	Absent	0	None	Absent	0	None	Absent	0	None	Absent	0	None	Absent	0	None	Absent	0	None	Absent	0	None	Absent	0	None	Absent	0	None	Absent	0	None	Absent	0	None	Absent	0	None	Absent
Iron cycling	Iron reduction	EetB	EetB	EetB.hmm	N/A	Iron reduction	N/A	N/A	30|full	Absent	0	None	Absent	0	None	Absent	0	None	Absent	0	None	Absent	0	None	Absent	0	None	Absent	0	None	Absent	0	None	Absent	0	None	Absent	0	None	Absent	0	None	Absent	0	None	Absent	0	None	Absent
Iron cycling	Iron reduction	DmkB	DmkB	DmkB.hmm	N/A	Iron reduction	N/A	N/A	25|full	Present	1	NODE_5615_length_17108_cov_3.969142_13	Present	1	NODE_1210_length_43091_cov_1.769156_31	Present	1	NODE_3470_length_22849_cov_1.190080_5	Present	1	NODE_7107_length_14248_cov_1.325189_16	Present	1	NODE_845_length_47019_cov_2.666190_11	Present	2	NODE_15930_length_8414_cov_2.234705_7,NODE_946_length_51276_cov_2.469921_54	Present	2	NODE_763_length_57351_cov_2.049595_58,NODE_3474_length_23553_cov_1.816401_8	Present	3	NODE_4513_length_19869_cov_22.500355_2,NODE_8282_length_13192_cov_23.866131_5,NODE_30204_length_5382_cov_22.679734_1	Present	3	NODE_26320_length_5514_cov_0.861890_2,NODE_10830_length_9154_cov_1.098704_10,NODE_16315_length_7281_cov_1.002376_2	Present	1	NODE_22262_length_6089_cov_1.032707_2	Present	2	NODE_7338_length_14946_cov_3.274647_12,NODE_17565_length_8153_cov_3.286818_7	Present	2	NODE_355_length_99727_cov_1.872570_31,NODE_355_length_99727_cov_1.872570_25	Present	1	NODE_1800_length_37977_cov_1.810621_9	Present
Iron cycling	Iron reduction	DFE_0448	DFE_0448	DFE_0448.hmm	N/A	Iron reduction	N/A	N/A	27.5|full	Absent	0	None	Absent	0	None	Absent	0	None	Absent	0	None	Absent	0	None	Absent	0	None	Absent	0	None	Absent	0	None	Absent	0	None	Absent	0	None	Absent	0	None	Absent	0	None	Absent	0	None	Absent
Iron cycling	Iron reduction	DFE_0449	DFE_0449	DFE_0449.hmm	N/A	Iron reduction	N/A	N/A	30|full	Absent	0	None	Absent	0	None	Absent	0	None	Absent	0	None	Absent	0	None	Absent	0	None	Absent	0	None	Absent	0	None	Absent	0	None	Absent	0	None	Absent	0	None	Absent	0	None	Absent	0	None	Absent
Iron cycling	Iron reduction	DFE_0450	DFE_0450	DFE_0450.hmm	N/A	Iron reduction	N/A	N/A	30|full	Absent	0	None	Absent	0	None	Absent	0	None	Absent	0	None	Absent	0	None	Absent	0	None	Absent	0	None	Absent	0	None	Absent	0	None	Absent	0	None	Absent	0	None	Absent	0	None	Absent	0	None	Absent
Iron cycling	Iron reduction	DFE_0451	DFE_0451	DFE_0451.hmm	N/A	Iron reduction	N/A	N/A	64|full	Absent	0	None	Absent	0	None	Absent	0	None	Absent	0	None	Absent	0	None	Absent	0	None	Absent	0	None	Absent	0	None	Absent	0	None	Absent	0	None	Absent	0	None	Absent	0	None	Absent	0	None	Absent
Iron cycling	Iron reduction	DFE_0461	DFE_0461	DFE_0461.hmm	N/A	Iron reduction	N/A	N/A	40|full	Absent	0	None	Absent	0	None	Absent	0	None	Absent	0	None	Absent	0	None	Absent	0	None	Absent	0	None	Absent	0	None	Absent	0	None	Absent	0	None	Absent	0	None	Absent	0	None	Absent	0	None	Absent
Iron cycling	Iron reduction	DFE_0462	DFE_0462	DFE_0462.hmm	N/A	Iron reduction	N/A	N/A	40|full	Absent	0	None	Absent	0	None	Absent	0	None	Absent	0	None	Absent	0	None	Absent	0	None	Absent	0	None	Absent	0	None	Absent	0	None	Absent	0	None	Absent	0	None	Absent	0	None	Absent	0	None	Absent
Iron cycling	Iron reduction	DFE_0463	DFE_0463	DFE_0463.hmm	N/A	Iron reduction	N/A	N/A	100|full	Absent	0	None	Absent	0	None	Absent	0	None	Absent	0	None	Absent	0	None	Absent	0	None	Absent	0	None	Absent	0	None	Absent	0	None	Absent	0	None	Absent	0	None	Absent	0	None	Absent	0	None	Absent
Iron cycling	Iron reduction	DFE_0464	DFE_0464	DFE_0464.hmm	N/A	Iron reduction	N/A	N/A	25|full	Absent	0	None	Absent	0	None	Absent	0	None	Absent	0	None	Absent	0	None	Absent	0	None	Absent	0	None	Absent	0	None	Absent	0	None	Absent	0	None	Absent	0	None	Absent	0	None	Absent	0	None	Absent
Iron cycling	Iron reduction	DFE_0465	DFE_0465	DFE_0465.hmm	N/A	Iron reduction	N/A	N/A	20|full	Absent	0	None	Absent	0	None	Absent	0	None	Absent	0	None	Absent	0	None	Absent	0	None	Absent	0	None	Absent	0	None	Absent	0	None	Absent	0	None	Absent	0	None	Absent	0	None	Absent	0	None	Absent
Manganese cycling	Manganese oxidation	Manganese_oxidase_K06324	Manganese_oxidase_K06324	K06324.hmm	K06324	Manganese oxidation	N/A	N/A	572.93|full	Absent	0	None	Absent	0	None	Absent	0	None	Absent	0	None	Absent	0	None	Absent	0	None	Absent	0	None	Absent	0	None	Absent	0	None	Absent	0	None	Absent	0	None	Absent	0	None	Absent	0	None	Absent
Manganese cycling	Manganese oxidation	Manganese_oxidase_K22348	Manganese_oxidase_K22348	K22348.hmm	K22348	Manganese oxidation	N/A	N/A	387.80|full	Absent	0	None	Absent	0	None	Absent	0	None	Absent	0	None	Absent	0	None	Absent	0	None	Absent	0	None	Absent	0	None	Absent	0	None	Absent	0	None	Absent	0	None	Absent	0	None	Absent	0	None	Absent
Manganese cycling	Manganese oxidation	Manganese_oxidase_K22349	Manganese_oxidase_K22349	K22349.hmm	K22349	Manganese oxidation	N/A	N/A	1456.47|full	Absent	0	None	Absent	0	None	Absent	0	None	Absent	0	None	Absent	0	None	Absent	0	None	Absent	0	None	Absent	0	None	Absent	0	None	Absent	0	None	Absent	0	None	Absent	0	None	Absent	0	None	Absent
Manganese cycling	Manganese oxidation	Manganese_oxidase_K22350	Manganese_oxidase_K22350	K22350.hmm	K22350	Manganese oxidation	N/A	N/A	1264.13|full	Absent	0	None	Absent	0	None	Absent	0	None	Absent	0	None	Absent	0	None	Absent	0	None	Absent	0	None	Absent	0	None	Absent	0	None	Absent	0	None	Absent	0	None	Absent	0	None	Absent	0	None	Absent
Sulfur cycling enzymes (detailed)	Dissimilatory sulfur metabolism | Sulfide oxidation	fccB	flavocytochrome c sulphide dehydrogenase, flavin-binding	PF09242.hmm	K17229	hydrogen sulfide + 2 ferricytochrome c = sulfur + 2 ferrocytochrome c + 2 H+ [RN:R09499]	hydrogen sulfide; ferricytochrome c	sulfur; ferrocytochrome c; H+	266|full	Absent	0	None	Absent	0	None	Absent	0	None	Absent	0	None	Absent	0	None	Absent	0	None	Absent	0	None	Absent	0	None	Absent	0	None	Absent	0	None	Absent	0	None	Absent	0	None	Absent	0	None	Absent
Sulfur cycling enzymes (detailed)	Dissimilatory sulfur metabolism | Sulfide oxidation	sqr	sulfide:quinone oxidoreductase	sulfide_quinone_oxidoreductase_sqr.hmm	K17218	n HS- + n quinone = polysulfide + n quinol [RN:R10152]	HS-; quinone	polysulfide; quinol	300|full	Absent	0	None	Absent	0	None	Absent	0	None	Absent	0	None	Absent	0	None	Absent	0	None	Absent	0	None	Absent	0	None	Absent	0	None	Absent	0	None	Absent	0	None	Absent	0	None	Absent	0	None	Absent
Sulfur cycling enzymes (detailed)	Dissimilatory sulfur metabolism | Sulfur oxidation/Sulfite reduction	dsrA	dissimilatory sulfite reductase alpha subunit	dsrA.hmm	N/A	hydrogen sulfide + a [DsrC protein]-disulfide + 2 acceptor + 3 H2O = sulfite + a [DsrC protein]-dithiol + 2 reduced acceptor + 2 H+ [RN:R00861]	hydrogen sulfide; [DsrC protein]-disulfide; acceptor; H2O	sulfite; [DsrC protein]-dithiol; reduced acceptor; H+	200.00|full	Absent	0	None	Absent	0	None	Absent	0	None	Absent	0	None	Absent	0	None	Absent	0	None	Absent	0	None	Absent	0	None	Absent	0	None	Absent	0	None	Absent	0	None	Absent	0	None	Absent	0	None	Absent
Sulfur cycling enzymes (detailed)	Dissimilatory sulfur metabolism | Sulfur oxidation/Sulfite reduction	dsrB	dissimilatory sulfite reductase beta subunit	dsrB.hmm	N/A	hydrogen sulfide + a [DsrC protein]-disulfide + 2 acceptor + 3 H2O = sulfite + a [DsrC protein]-dithiol + 2 reduced acceptor + 2 H+ [RN:R00861]	hydrogen sulfide; [DsrC protein]-disulfide; acceptor; H2O	sulfite; [DsrC protein]-dithiol; reduced acceptor; H+	204.00|full	Absent	0	None	Absent	0	None	Absent	0	None	Absent	0	None	Absent	0	None	Absent	0	None	Absent	0	None	Absent	0	None	Absent	0	None	Absent	0	None	Absent	0	None	Absent	0	None	Absent	0	None	Absent
Sulfur cycling enzymes (detailed)	Dissimilatory sulfur metabolism | Sulfur oxidation/Sulfite reduction	dsrC	dissimilatory sulfite reductase, subunit C	dsrC.hmm	N/A	Substrate delivery	N/A	N/A	52.85|full	Absent	0	None	Absent	0	None	Absent	0	None	Absent	0	None	Absent	0	None	Absent	0	None	Absent	0	None	Absent	0	None	Absent	0	None	Absent	0	None	Absent	0	None	Absent	0	None	Absent	0	None	Absent
Sulfur cycling enzymes (detailed)	Dissimilatory sulfur metabolism | Sulfur oxidation/Sulfite reduction	dsrD	dissimilatory sulfite reductase delta subunit	dsrD.hmm	N/A	Not clear	N/A	N/A	32.80|full	Absent	0	None	Absent	0	None	Absent	0	None	Absent	0	None	Absent	0	None	Absent	0	None	Absent	0	None	Absent	0	None	Absent	0	None	Absent	0	None	Absent	0	None	Absent	0	None	Absent	0	None	Absent
Sulfur cycling enzymes (detailed)	Dissimilatory sulfur metabolism | Sulfur oxidation/Sulfite reduction	dsrE	dissimilatory sulfite reductase, subunit E	dsrE.hmm	N/A	Sulfur carrier	N/A	N/A	160.00|full	Absent	0	None	Absent	0	None	Absent	0	None	Absent	0	None	Absent	0	None	Absent	0	None	Absent	0	None	Absent	0	None	Absent	0	None	Absent	0	None	Absent	0	None	Absent	0	None	Absent	0	None	Absent
Sulfur cycling enzymes (detailed)	Dissimilatory sulfur metabolism | Sulfur oxidation/Sulfite reduction	dsrF	dissimilatory sulfite reductase, subunit F	dsrF.hmm	N/A	Sulfur carrier	N/A	N/A	155.00|full	Absent	0	None	Absent	0	None	Absent	0	None	Absent	0	None	Absent	0	None	Absent	0	None	Absent	0	None	Absent	0	None	Absent	0	None	Absent	0	None	Absent	0	None	Absent	0	None	Absent	0	None	Absent
Sulfur cycling enzymes (detailed)	Dissimilatory sulfur metabolism | Sulfur oxidation/Sulfite reduction	dsrH	dissimilatory sulfite reductase, subunit H	dsrH.hmm	N/A	Sulfur carrier	N/A	N/A	97.00|full	Absent	0	None	Absent	0	None	Absent	0	None	Absent	0	None	Absent	0	None	Absent	0	None	Absent	0	None	Absent	0	None	Absent	0	None	Absent	0	None	Absent	0	None	Absent	0	None	Absent	0	None	Absent
Sulfur cycling enzymes (detailed)	Dissimilatory sulfur metabolism | Sulfur oxidation/Sulfite reduction	dsrJ	dissimilatory sulfite reductase, subunit J	dsrJ.hmm	N/A	Transmembrane complex involved in electron transport	N/A	N/A	95.00|full	Absent	0	None	Absent	0	None	Absent	0	None	Absent	0	None	Absent	0	None	Absent	0	None	Absent	0	None	Absent	0	None	Absent	0	None	Absent	0	None	Absent	0	None	Absent	0	None	Absent	0	None	Absent
Sulfur cycling enzymes (detailed)	Dissimilatory sulfur metabolism | Sulfur oxidation/Sulfite reduction	dsrK	dissimilatory sulfite reductase, subunit K	dsrK.hmm	N/A	Transmembrane complex involved in electron transport	N/A	N/A	460.00|full	Absent	0	None	Absent	0	None	Absent	0	None	Absent	0	None	Absent	0	None	Absent	0	None	Absent	0	None	Absent	0	None	Absent	0	None	Absent	0	None	Absent	0	None	Absent	0	None	Absent	0	None	Absent
Sulfur cycling enzymes (detailed)	Dissimilatory sulfur metabolism | Sulfur oxidation/Sulfite reduction	dsrM	dissimilatory sulfite reductase, subunit M	dsrM.hmm	N/A	Transmembrane complex involved in electron transport	N/A	N/A	172.0|full	Absent	0	None	Absent	0	None	Absent	0	None	Absent	0	None	Absent	0	None	Absent	0	None	Absent	0	None	Absent	0	None	Absent	0	None	Absent	0	None	Absent	0	None	Absent	0	None	Absent	0	None	Absent
Sulfur cycling enzymes (detailed)	Dissimilatory sulfur metabolism | Sulfur oxidation/Sulfite reduction	dsrO	dissimilatory sulfite reductase, subunit O	dsrO.hmm	N/A	Transmembrane complex involved in electron transport	N/A	N/A	250.00|full	Absent	0	None	Absent	0	None	Absent	0	None	Absent	0	None	Absent	0	None	Absent	0	None	Absent	0	None	Absent	0	None	Absent	0	None	Absent	0	None	Absent	0	None	Absent	0	None	Absent	0	None	Absent
Sulfur cycling enzymes (detailed)	Dissimilatory sulfur metabolism | Sulfur oxidation/Sulfite reduction	dsrP	dissimilatory sulfite reductase, subunit P	dsrP.hmm	N/A	Transmembrane complex involved in electron transport	N/A	N/A	412.80|full	Absent	0	None	Absent	0	None	Absent	0	None	Absent	0	None	Absent	0	None	Absent	0	None	Absent	0	None	Absent	0	None	Absent	0	None	Absent	0	None	Absent	0	None	Absent	0	None	Absent	0	None	Absent
Sulfur cycling enzymes (detailed)	Dissimilatory sulfur metabolism | Sulfur oxidation/Sulfite reduction	dsrR	dissimilatory sulfite reductase, subunit R	dsrR.hmm	N/A	Not clear	N/A	N/A	80.00|full	Absent	0	None	Absent	0	None	Absent	0	None	Absent	0	None	Absent	0	None	Absent	0	None	Absent	0	None	Absent	0	None	Absent	0	None	Absent	0	None	Absent	0	None	Absent	0	None	Absent	0	None	Absent
Sulfur cycling enzymes (detailed)	Dissimilatory sulfur metabolism | Sulfur oxidation/Sulfite reduction	dsrS	dissimilatory sulfite reductase, subunit S	dsrS.hmm	N/A	Not clear	N/A	N/A	115.70|full	Absent	0	None	Absent	0	None	Absent	0	None	Absent	0	None	Absent	0	None	Absent	0	None	Absent	0	None	Absent	0	None	Absent	0	None	Absent	0	None	Absent	0	None	Absent	0	None	Absent	0	None	Absent
Sulfur cycling enzymes (detailed)	Dissimilatory sulfur metabolism | Sulfur oxidation/Sulfite reduction	dsrT	dissimilatory sulfite reductase, subunit T	dsrT.hmm	N/A	Not clear	N/A	N/A	90.00|full	Absent	0	None	Absent	0	None	Absent	0	None	Absent	0	None	Absent	0	None	Absent	0	None	Absent	0	None	Absent	0	None	Absent	0	None	Absent	0	None	Absent	0	None	Absent	0	None	Absent	0	None	Absent
Sulfur cycling enzymes (detailed)	Dissimilatory sulfur metabolism | Sulfite reduction	asrA	anaerobic sulfite reductase subunit A	asrA.hmm	K16950	Sulfite + 3 NADH + 3 H+ <=> hydrogen sulfide + 3 NAD+ + 3 H2O	sulfite; NADH; H+	hydrogen sulfide; NAD+; H2O	323.15|full	Absent	0	None	Absent	0	None	Absent	0	None	Absent	0	None	Absent	0	None	Absent	0	None	Absent	0	None	Absent	0	None	Absent	0	None	Absent	0	None	Absent	0	None	Absent	0	None	Absent	0	None	Absent
Sulfur cycling enzymes (detailed)	Dissimilatory sulfur metabolism | Sulfite reduction	asrB	anaerobic sulfite reductase subunit B	asrB.hmm	K16951	Sulfite + 3 NADH + 3 H+ <=> hydrogen sulfide + 3 NAD+ + 3 H2O	sulfite; NADH; H+	hydrogen sulfide; NAD+; H2O	288.60|full	Absent	0	None	Absent	0	None	Absent	0	None	Absent	0	None	Absent	0	None	Absent	0	None	Absent	0	None	Absent	0	None	Absent	0	None	Absent	0	None	Absent	0	None	Absent	0	None	Absent	0	None	Absent
Sulfur cycling enzymes (detailed)	Dissimilatory sulfur metabolism | Sulfite reduction	asrC	anaerobic sulfite reductase subunit C	asrC.hmm	K00385	Sulfite + 3 NADH + 3 H+ <=> hydrogen sulfide + 3 NAD+ + 3 H2O	sulfite; NADH; H+	hydrogen sulfide; NAD+; H2O	324.10|full	Absent	0	None	Absent	0	None	Absent	0	None	Absent	0	None	Absent	0	None	Absent	0	None	Absent	0	None	Absent	0	None	Absent	0	None	Absent	0	None	Absent	0	None	Absent	0	None	Absent	0	None	Absent
Sulfur cycling enzymes (detailed)	Dissimilatory sulfur metabolism | Sulfur oxidation	sdo	sulfur dioxygenase	sulfur_dioxygenase_sdo.hmm	K17725	S-sulfanylglutathione + O2 + H2O = glutathione + sulfite + 2 H+ [RN:R08678]	S-sulfanylglutathione; O2; H2O	glutathione; sulfite; H+	120|full	Absent	0	None	Absent	0	None	Absent	0	None	Absent	0	None	Absent	0	None	Absent	0	None	Absent	0	None	Absent	0	None	Absent	0	None	Absent	0	None	Absent	0	None	Absent	0	None	Absent	0	None	Absent
Sulfur cycling enzymes (detailed)	Dissimilatory sulfur metabolism | Sulfur oxidation/reduction	sor	sulfur oxygenase/reductase	PF07682.hmm	K16952	4 sulfur + 4 H2O + O2 = 2 hydrogen sulfide + 2 sulfite [RN:R07365]	sulfur; H2O; O2	hydrogen sulfide; sulfite	300|full	Absent	0	None	Absent	0	None	Absent	0	None	Absent	0	None	Absent	0	None	Absent	0	None	Absent	0	None	Absent	0	None	Absent	0	None	Absent	0	None	Absent	0	None	Absent	0	None	Absent	0	None	Absent
Sulfur cycling enzymes (detailed)	Dissimilatory sulfur metabolism | Sulfur reduction	sreA	sulfur reductase molybdopterin subunit	K17219.hmm	K17219	sulfur + reduced acceptor = hydrogen sulfide + acceptor	sulfur, reduced acceptor	hydrogen sulfide, acceptor	1889.97|full	Absent	0	None	Absent	0	None	Absent	0	None	Absent	0	None	Absent	0	None	Absent	0	None	Absent	0	None	Absent	0	None	Absent	0	None	Absent	0	None	Absent	0	None	Absent	0	None	Absent	0	None	Absent
Sulfur cycling enzymes (detailed)	Dissimilatory sulfur metabolism | Sulfur reduction	sreB	sulfur reductase FeS subunit	K17220.hmm	K17220	sulfur + reduced acceptor = hydrogen sulfide + acceptor	sulfur, reduced acceptor	hydrogen sulfide, acceptor	486.50|full	Absent	0	None	Absent	0	None	Absent	0	None	Absent	0	None	Absent	0	None	Absent	0	None	Absent	0	None	Absent	0	None	Absent	0	None	Absent	0	None	Absent	0	None	Absent	0	None	Absent	0	None	Absent
Sulfur cycling enzymes (detailed)	Dissimilatory sulfur metabolism | Sulfur reduction	sreC	sulfur reductase membrane anchor	K17221.hmm	K17221	sulfur + reduced acceptor = hydrogen sulfide + acceptor	sulfur, reduced acceptor	hydrogen sulfide, acceptor	721.30|full	Absent	0	None	Absent	0	None	Absent	0	None	Absent	0	None	Absent	0	None	Absent	0	None	Absent	0	None	Absent	0	None	Absent	0	None	Absent	0	None	Absent	0	None	Absent	0	None	Absent	0	None	Absent
Sulfur cycling enzymes (detailed)	Dissimilatory sulfur metabolism | Thiosulfate oxidation	soxA	L-cysteine S-thiosulfotransferase	soxA.hmm	K17222	[SoxY protein]-L-cysteine + thiosulfate + 2 ferricytochrome c = [SoxY protein]-S-sulfosulfanyl-L-cysteine + 2 ferrocytochrome c + 2 H+ [RN:R12163]; [SoxY protein]-S-sulfanyl-L-cysteine + thiosulfate + 2 ferricytochrome c = [SoxY protein]-S-(2-sulfodisulfanyl)-L-cysteine + 2 ferrocytochrome c + 2 H+ [RN:R12164]	[SoxY protein]-L-cysteine; thiosulfate [CPD:C00320]; ferricytochrome c [CPD:C00125]; [SoxY protein]-S-sulfanyl-L-cysteine	[SoxY protein]-S-sulfosulfanyl-L-cysteine; ferrocytochrome c; H+; [SoxY protein]-S-(2-sulfodisulfanyl)-L-cysteine	110.00|full	Absent	0	None	Absent	0	None	Absent	0	None	Absent	0	None	Absent	0	None	Absent	0	None	Absent	0	None	Absent	0	None	Absent	0	None	Absent	0	None	Absent	0	None	Absent	0	None	Absent	0	None	Absent
Sulfur cycling enzymes (detailed)	Dissimilatory sulfur metabolism | Thiosulfate oxidation	soxB	S-sulfosulfanyl-L-cysteine sulfohydrolase	soxB.hmm	K17224	[SoxY protein]-S-sulfosulfanyl-L-cysteine + H2O = [SoxY protein]-S-sulfanyl-L-cysteine + sulfate [RN:R12096]; [SoxY protein]-S-(2-sulfodisulfanyl)-L-cysteine + H2O = [SoxY protein]-S-disulfanyl-L-cysteine + sulfate [RN:R12097]	[SoxY protein]-S-sulfosulfanyl-L-cysteine; H2O; [SoxY protein]-S-(2-sulfodisulfanyl)-L-cysteine	[SoxY protein]-S-sulfanyl-L-cysteine; sulfate; [SoxY protein]-S-disulfanyl-L-cysteine	550.00|full	Absent	0	None	Absent	0	None	Absent	0	None	Absent	0	None	Absent	0	None	Absent	0	None	Absent	0	None	Absent	0	None	Absent	0	None	Absent	0	None	Absent	0	None	Absent	0	None	Absent	0	None	Absent
Sulfur cycling enzymes (detailed)	Dissimilatory sulfur metabolism | Thiosulfate oxidation	soxC	sulfane dehydrogenase subunit SoxC	soxC.hmm	K17225	thiosulfate + 5 H2O + 8 ferricytochrome c = 2 sulfate + 8 ferrocytochrome c + 10 H+	thiosulfate; H2O; ferricytochrome c	sulfate; ferrocytochrome c; H+	320.00|full	Absent	0	None	Absent	0	None	Absent	0	None	Absent	0	None	Absent	0	None	Absent	0	None	Absent	0	None	Absent	0	None	Absent	0	None	Absent	0	None	Absent	0	None	Absent	0	None	Absent	0	None	Absent
Sulfur cycling enzymes (detailed)	Dissimilatory sulfur metabolism | Thiosulfate oxidation	soxD	S-disulfanyl-L-cysteine oxidoreductase SoxD	soxD.hmm	K22622	[SoxY protein]-S-disulfanyl-L-cysteine + 6 ferricytochrome c + 3 H2O = [SoxY protein]-S-sulfosulfanyl-L-cysteine + 6 ferrocytochrome c + 6 H+ [RN:R11971]	[SoxY protein]-S-disulfanyl-L-cysteine; ferricytochrome c; H2O	[SoxY protein]-S-sulfosulfanyl-L-cysteine; ferrocytochrome c [CPD:C00126]; H+	90.00|full	Absent	0	None	Absent	0	None	Absent	0	None	Absent	0	None	Absent	0	None	Absent	0	None	Absent	0	None	Absent	0	None	Absent	0	None	Absent	0	None	Absent	0	None	Absent	0	None	Absent	0	None	Absent
Sulfur cycling enzymes (detailed)	Dissimilatory sulfur metabolism | Thiosulfate oxidation	soxX	L-cysteine S-thiosulfotransferase	soxX.hmm	K17223	[SoxY protein]-L-cysteine + thiosulfate + 2 ferricytochrome c = [SoxY protein]-S-sulfosulfanyl-L-cysteine + 2 ferrocytochrome c + 2 H+ [RN:R12163]; [SoxY protein]-S-sulfanyl-L-cysteine + thiosulfate + 2 ferricytochrome c = [SoxY protein]-S-(2-sulfodisulfanyl)-L-cysteine + 2 ferrocytochrome c + 2 H+ [RN:R12164]	[SoxY protein]-L-cysteine; thiosulfate; ferricytochrome c; [SoxY protein]-S-sulfanyl-L-cysteine	[SoxY protein]-S-sulfosulfanyl-L-cysteine; ferrocytochrome c; H+; [SoxY protein]-S-(2-sulfodisulfanyl)-L-cysteine	61.00|full	Absent	0	None	Absent	0	None	Absent	0	None	Absent	0	None	Absent	0	None	Absent	0	None	Absent	0	None	Absent	0	None	Absent	0	None	Absent	0	None	Absent	0	None	Absent	0	None	Absent	0	None	Absent
Sulfur cycling enzymes (detailed)	Dissimilatory sulfur metabolism | Thiosulfate oxidation	soxY	sulfur-oxidizing protein SoxY	soxY.hmm	K17226	thiosulfate + 5 H2O + 8 ferricytochrome c = 2 sulfate + 8 ferrocytochrome c + 10 H+	thiosulfate; H2O; ferricytochrome c	sulfate; ferrocytochrome c; H+	125.00|full	Absent	0	None	Absent	0	None	Absent	0	None	Absent	0	None	Absent	0	None	Absent	0	None	Absent	0	None	Absent	0	None	Absent	0	None	Absent	0	None	Absent	0	None	Absent	0	None	Absent	0	None	Absent
Sulfur cycling enzymes (detailed)	Dissimilatory sulfur metabolism | Thiosulfate oxidation	soxYZ	soxYZ_like_carrier	soxYZ_like_carrier.hmm	N/A	quinoprotein dehydrogenase-associated SoxYZ-like carrier	N/A	N/A	120.00|full	Absent	0	None	Absent	0	None	Absent	0	None	Absent	0	None	Absent	0	None	Absent	0	None	Absent	0	None	Absent	0	None	Absent	0	None	Absent	0	None	Absent	0	None	Absent	0	None	Absent	0	None	Absent
Sulfur cycling enzymes (detailed)	Dissimilatory sulfur metabolism | Thiosulfate oxidation	soxZ	sulfur-oxidizing protein SoxZ	soxZ.hmm	K17227	thiosulfate + 5 H2O + 8 ferricytochrome c = 2 sulfate + 8 ferrocytochrome c + 10 H+	thiosulfate; H2O; ferricytochrome c	sulfate; ferrocytochrome c; H+	76.00|full	Absent	0	None	Absent	0	None	Absent	0	None	Absent	0	None	Absent	0	None	Absent	0	None	Absent	0	None	Absent	0	None	Absent	0	None	Absent	0	None	Absent	0	None	Absent	0	None	Absent	0	None	Absent
Sulfur cycling enzymes (detailed)	Dissimilatory sulfur metabolism | Sulfate reduction	aprA	adenylylsulfate reductase, subunit A	aprA.hmm	K00394	AMP + sulfite + acceptor = adenylyl sulfate + reduced acceptor [RN:R00860]	AMP; sulfite; acceptor	adenylyl sulfate; reduced acceptor	641.75|full	Absent	0	None	Absent	0	None	Absent	0	None	Absent	0	None	Absent	0	None	Absent	0	None	Absent	0	None	Absent	0	None	Absent	0	None	Absent	0	None	Absent	0	None	Absent	0	None	Absent	0	None	Absent
Sulfur cycling enzymes (detailed)	Dissimilatory sulfur metabolism | Sulfate reduction	aprB	adenylylsulfate reductase, subunit B	aprB.hmm	K00395	AMP + sulfite + acceptor = adenylyl sulfate + reduced acceptor [RN:R00860]	AMP; sulfite; acceptor	adenylyl sulfate; reduced acceptor	135.65|full	Absent	0	None	Absent	0	None	Absent	0	None	Absent	0	None	Absent	0	None	Absent	0	None	Absent	0	None	Absent	0	None	Absent	0	None	Absent	0	None	Absent	0	None	Absent	0	None	Absent	0	None	Absent
Sulfur cycling enzymes (detailed)	Dissimilatory sulfur metabolism | Sulfate reduction	sat	sulfate adenylyltransferase	TIGR00339.hmm	K00958	ATP + sulfate = diphosphate + adenylyl sulfate [RN:R00529]	ATP; sulfate	diphosphate; adenylyl sulfate	181.80|full	Absent	0	None	Present	1	NODE_3006_length_24894_cov_1.720879_21	Absent	0	None	Absent	0	None	Absent	0	None	Absent	0	None	Absent	0	None	Absent	0	None	Absent	0	None	Absent	0	None	Absent	0	None	Absent	0	None	Absent	0	None	Absent
Sulfur cycling enzymes (detailed)	Dissimilatory sulfur metabolism | Thiosulfate disproportionation	phsA	thiosulfate reductase / polysulfide reductase chain A	thiosulfate_reductase_phsA.hmm	K08352	thiosulfate + a quinol = sulfite + hydrogen sulfide + a quinone [RN:R11488]	thiosulfate; quinol	sulfite; hydrogen sulfide; quinone	323|full	Absent	0	None	Absent	0	None	Absent	0	None	Absent	0	None	Absent	0	None	Absent	0	None	Absent	0	None	Absent	0	None	Absent	0	None	Absent	0	None	Absent	0	None	Absent	0	None	Absent	0	None	Absent
Sulfur cycling enzymes (detailed)	Assimilatory sulfur metabolism| Sulfate <-> APS (Adenosine 5'-phosphosulfate)	cysD	sulfate adenylyltransferase subunit 2	K00957.hmm	K00957	ATP + sulfate = diphosphate + adenylyl sulfate [RN:R00529]	ATP; sulfate	diphosphate; adenylyl sulfate	190.13|domain	Absent	0	None	Absent	0	None	Absent	0	None	Absent	0	None	Absent	0	None	Present	1	NODE_1366_length_42097_cov_1.974744_12	Absent	0	None	Present	1	NODE_8207_length_13275_cov_15.963112_7	Present	1	NODE_8741_length_10299_cov_1.013468_11	Absent	0	None	Present	1	NODE_9315_length_12649_cov_3.417745_11	Present	1	NODE_2061_length_34772_cov_1.692221_5	Present	1	NODE_2495_length_30713_cov_1.708494_29	Present
Sulfur cycling enzymes (detailed)	Assimilatory sulfur metabolism| Sulfate <-> APS (Adenosine 5'-phosphosulfate)	cysN	sulfate adenylyltransferase subunit 1	K00956.hmm	K00956	ATP + sulfate = diphosphate + adenylyl sulfate [RN:R00529]	ATP; sulfate	diphosphate; adenylyl sulfate	537.13|domain	Absent	0	None	Absent	0	None	Absent	0	None	Absent	0	None	Absent	0	None	Absent	0	None	Absent	0	None	Absent	0	None	Absent	0	None	Absent	0	None	Absent	0	None	Absent	0	None	Absent	0	None	Absent
Sulfur cycling enzymes (detailed)	Assimilatory sulfur metabolism| Sulfate <-> APS (Adenosine 5'-phosphosulfate)	cysNC	bifunctional enzyme CysN/CysC	K00955.hmm	K00955	ATP + sulfate = diphosphate + adenylyl sulfate [RN:R00529]	ATP; sulfate	diphosphate; adenylyl sulfate	736.20|full	Absent	0	None	Absent	0	None	Absent	0	None	Absent	0	None	Absent	0	None	Absent	0	None	Absent	0	None	Absent	0	None	Absent	0	None	Absent	0	None	Absent	0	None	Absent	0	None	Absent	0	None	Absent
Sulfur cycling enzymes (detailed)	Assimilatory sulfur metabolism| APS (Adenosine 5'-phosphosulfate) <-> PAPS (3'-Phosphoadenosine 5'-phosphosulfate)	cysC	adenylylsulfate kinase	K00860.hmm	K00860	ATP + adenylyl sulfate = ADP + 3'-phosphoadenylyl sulfate [RN:R00509]	ATP; adenylyl sulfate	ADP; 3'-phosphoadenylyl sulfate	330.53|domain	Absent	0	None	Absent	0	None	Absent	0	None	Absent	0	None	Absent	0	None	Absent	0	None	Absent	0	None	Absent	0	None	Absent	0	None	Absent	0	None	Absent	0	None	Absent	0	None	Absent	0	None	Absent
Sulfur cycling enzymes (detailed)	Assimilatory sulfur metabolism| APS (Adenosine 5'-phosphosulfate) <-> PAPS (3'-Phosphoadenosine 5'-phosphosulfate)	cysNC	bifunctional enzyme CysN/CysC	K00955.hmm	K00955	ATP + adenylyl sulfate = ADP + 3'-phosphoadenylyl sulfate [RN:R00509]	ATP; adenylyl sulfate	ADP; 3'-phosphoadenylyl sulfate	736.20|full	Absent	0	None	Absent	0	None	Absent	0	None	Absent	0	None	Absent	0	None	Absent	0	None	Absent	0	None	Absent	0	None	Absent	0	None	Absent	0	None	Absent	0	None	Absent	0	None	Absent	0	None	Absent
Sulfur cycling enzymes (detailed)	Assimilatory sulfur metabolism| PAPS (3'-Phosphoadenosine 5'-phosphosulfate) <-> Sulfite	cysH	phosphoadenosine phosphosulfate reductase	K00390.hmm	K00390	3'-phosphoadenosine 5'-phosphosulfate + sulfite + thioredoxin disulfide = 3'-phosphoadenylyl sulfate + thioredoxin [RN:R02021]	3'-Phosphoadenosine 5'-phosphosulfate; sulfite; thioredoxin disulfide	3'-phosphoadenylyl sulfate; thioredoxin	163.33|full	Absent	0	None	Absent	0	None	Absent	0	None	Absent	0	None	Absent	0	None	Absent	0	None	Absent	0	None	Absent	0	None	Absent	0	None	Absent	0	None	Absent	0	None	Absent	0	None	Absent	0	None	Absent
Sulfur cycling enzymes (detailed)	Assimilatory sulfur metabolism| Sulfite -> Sulfide	cysJ	sulfite reductase (NADPH) flavoprotein alpha-component	K00380.hmm	K00380	hydrogen sulfide + 3 NADP+ + 3 H2O = sulfite + 3 NADPH + 3 H+ [RN:R00858]	hydrogen sulfide; NADP+	sulfite; 3 NADPH	520.13|full	Absent	0	None	Absent	0	None	Absent	0	None	Absent	0	None	Absent	0	None	Absent	0	None	Absent	0	None	Absent	0	None	Absent	0	None	Absent	0	None	Absent	0	None	Absent	0	None	Absent	0	None	Absent
Sulfur cycling enzymes (detailed)	Assimilatory sulfur metabolism| Sulfide -> Cysteine	cysK	cysteine synthase	K01738.hmm	K01738	O-acetyl-L-serine + hydrogen sulfide = L-cysteine + acetate [RN:R00897]	O-acetyl-L-serine; hydrogen sulfide	L-cysteine; acetate	424.83|domain	Absent	0	None	Present	1	NODE_31173_length_5332_cov_1.869164_4	Absent	0	None	Present	1	NODE_5639_length_16620_cov_1.068089_5	Absent	0	None	Absent	0	None	Absent	0	None	Absent	0	None	Absent	0	None	Absent	0	None	Absent	0	None	Absent	0	None	Absent	0	None	Absent
Sulfur cycling enzymes (detailed)	Assimilatory sulfur metabolism| Sulfide -> Cysteine	cysM	S-sulfo-L-cysteine synthase (O-acetyl-L-serine-dependent)	K12339.hmm	K12339	O-acetyl-L-serine + hydrogen sulfide = L-cysteine + acetate [RN:R00897]	O-acetyl-L-serine; hydrogen sulfide	L-cysteine; acetate	410.00|domain	Absent	0	None	Absent	0	None	Absent	0	None	Absent	0	None	Absent	0	None	Absent	0	None	Absent	0	None	Absent	0	None	Absent	0	None	Absent	0	None	Absent	0	None	Absent	0	None	Absent	0	None	Absent
Sulfur cycling enzymes (detailed)	DMSO metabolism | DMSO (Dimethyl sulfoxide) -> Methanesulfonate	dsoA	DMS oxygenase alpha subunit	PF06099.hmm	N/A	dimethyl sulfoxide + NADH + O2 + H+ = dimethyl sulfone + NAD+ + H2O	dimethyl sulfoxide; NADH; O2	dimethyl sulfone; NAD+	50.4|full	Absent	0	None	Absent	0	None	Absent	0	None	Absent	0	None	Absent	0	None	Absent	0	None	Absent	0	None	Absent	0	None	Absent	0	None	Absent	0	None	Absent	0	None	Absent	0	None	Absent	0	None	Absent
Sulfur cycling enzymes (detailed)	DMSO metabolism | DMSO (Dimethyl sulfoxide) -> Methanesulfonate	dsoB	DMS oxygenase beta subunit	PF02332.hmm	N/A	dimethyl sulfoxide + NADH + O2 + H+ = dimethyl sulfone + NAD+ + H2O	dimethyl sulfoxide; NADH; O2	dimethyl sulfone; NAD+	160.4|full	Absent	0	None	Absent	0	None	Absent	0	None	Absent	0	None	Absent	0	None	Absent	0	None	Absent	0	None	Absent	0	None	Absent	0	None	Absent	0	None	Absent	0	None	Absent	0	None	Absent	0	None	Absent
Sulfur cycling enzymes (detailed)	DMSO metabolism | DMSO (Dimethyl sulfoxide) -> Methanesulfonate	sfnG	dimethylsulfone monooxygenase	K17228.hmm	K17228	dimethyl sulfone + FMNH2 + O2 = methanesulfinate + formaldehyde + FMN + H2O [RN:R11457]	dimethyl sulfone; FMNH2; O2	methanesulfinate; formaldehyde; FMN	348.03|domain	Absent	0	None	Absent	0	None	Absent	0	None	Absent	0	None	Absent	0	None	Absent	0	None	Absent	0	None	Absent	0	None	Absent	0	None	Absent	0	None	Absent	0	None	Absent	0	None	Absent	0	None	Absent
Sulfur cycling enzymes (detailed)	DMSO metabolism | DMSO (Dimethyl sulfoxide) -> Methanesulfonate	msuD	methanesulfonate monooxygenase	PF00296.hmm	N/A	methanesulfonate + FMNH2 + O2 = formaldehyde + sulfite + FMN + H2O + 2 H+	methanesulfonate; FMNH2; O2	formaldehyde; sulfite; FMN	264.3|full	Absent	0	None	Absent	0	None	Absent	0	None	Absent	0	None	Absent	0	None	Absent	0	None	Absent	0	None	Absent	0	None	Absent	0	None	Absent	0	None	Absent	0	None	Absent	0	None	Absent	0	None	Absent
Sulfur cycling enzymes (detailed)	DMSO metabolism | DMSO (Dimethyl sulfoxide) <-> DMS (Dimethyl sulfide)	dsoA	DMS oxygenase alpha subunit	PF06099.hmm	N/A	dimethyl sulfoxide + NADH + O2 + H+ = dimethyl sulfone + NAD+ + H2O	dimethyl sulfoxide; NADH; O2	dimethyl sulfone; NAD+	50.4|full	Absent	0	None	Absent	0	None	Absent	0	None	Absent	0	None	Absent	0	None	Absent	0	None	Absent	0	None	Absent	0	None	Absent	0	None	Absent	0	None	Absent	0	None	Absent	0	None	Absent	0	None	Absent
Sulfur cycling enzymes (detailed)	DMSO metabolism | DMSO (Dimethyl sulfoxide) <-> DMS (Dimethyl sulfide)	dsoB	DMS oxygenase beta subunit	PF02332.hmm	N/A	dimethyl sulfoxide + NADH + O2 + H+ = dimethyl sulfone + NAD+ + H2O	dimethyl sulfoxide; NADH; O2	dimethyl sulfone; NAD+	160.4|full	Absent	0	None	Absent	0	None	Absent	0	None	Absent	0	None	Absent	0	None	Absent	0	None	Absent	0	None	Absent	0	None	Absent	0	None	Absent	0	None	Absent	0	None	Absent	0	None	Absent	0	None	Absent
Sulfur cycling enzymes (detailed)	DMSO metabolism | DMSO (Dimethyl sulfoxide) <-> DMS (Dimethyl sulfide)	ddhA	dimethylsulfide dehydrogenase subunit alpha	K16964.hmm	K16964	dimethyl sulfide + 2 ferricytochrome c2 + H2O = dimethyl sulfoxide + 2 ferrocytochrome c2 + 2 H+ [RN:R09500]	dimethyl sulfide; 2 ferricytochrome c2	dimethyl sulfoxide; 2 ferrocytochrome c2	50|full	Absent	0	None	Absent	0	None	Absent	0	None	Absent	0	None	Absent	0	None	Absent	0	None	Absent	0	None	Absent	0	None	Absent	0	None	Absent	0	None	Absent	0	None	Absent	0	None	Absent	0	None	Absent
Sulfur cycling enzymes (detailed)	DMSO metabolism | DMSO (Dimethyl sulfoxide) <-> DMS (Dimethyl sulfide)	dmsA	anaerobic dimethyl sulfoxide reductase subunit A	K07306.hmm	K07306	dimethyl sulfide + menaquinone + H2O = dimethyl sulfoxide + menaquinol [RN:R09501]	dimethyl sulfide; menaquinone	dimethyl sulfoxide; menaquinol	628.77|domain	Absent	0	None	Absent	0	None	Absent	0	None	Absent	0	None	Absent	0	None	Absent	0	None	Absent	0	None	Absent	0	None	Absent	0	None	Absent	0	None	Absent	0	None	Absent	0	None	Absent	0	None	Absent
Sulfur cycling enzymes (detailed)	DMSO metabolism | DMS (Dimethyl sulfide) <-> Methanethiol	dmoA	dimethyl-sulfide monooxygenase subunit A	K16967.hmm	K16967	dimethyl sulfide + O2 + NADH + H+ = methanethiol + formaldehyde + NAD+ + H2O [RN:R09786]	dimethyl sulfide; O2; NADH	methanethiol; formaldehyde; NAD+	50|full	Absent	0	None	Absent	0	None	Absent	0	None	Absent	0	None	Absent	0	None	Absent	0	None	Absent	0	None	Absent	0	None	Absent	0	None	Absent	0	None	Absent	0	None	Absent	0	None	Absent	0	None	Absent
Sulfur cycling enzymes (detailed)	DMSO metabolism | DMS (Dimethyl sulfide) <-> Methanethiol	dmoB	dimethyl-sulfide monooxygenase subunit B	PF01613.hmm	N/A	dimethyl sulfide + O2 + NADH + H+ = methanethiol + formaldehyde + NAD+ + H2O [RN:R09786]	dimethyl sulfide; O2; NADH	methanethiol; formaldehyde; NAD+	50.1|full	Present	1	NODE_903_length_51027_cov_4.202200_12	Present	1	NODE_625_length_66793_cov_1.765338_27	Present	1	NODE_57433_length_3626_cov_0.991426_4	Present	2	NODE_3362_length_23298_cov_1.162531_2,NODE_16633_length_8038_cov_1.104538_3	Present	1	NODE_2523_length_23722_cov_2.337232_11	Absent	0	None	Absent	0	None	Absent	0	None	Absent	0	None	Absent	0	None	Absent	0	None	Absent	0	None	Absent	0	None	Absent
Sulfur cycling enzymes (detailed)	DMSO metabolism | DMS (Dimethyl sulfide) <-> Methanethiol	mddA	methanethiol S-methyltransferase	K21310.hmm	K21310	S-adenosyl-L-methionine + methanethiol = S-adenosyl-L-homocysteine + dimethyl sulfide [RN:R11546]	S-adenosyl-L-methionine; methanethiol	S-adenosyl-L-homocysteine; dimethyl sulfide	86.03|full	Absent	0	None	Absent	0	None	Absent	0	None	Absent	0	None	Absent	0	None	Absent	0	None	Absent	0	None	Absent	0	None	Absent	0	None	Absent	0	None	Absent	0	None	Absent	0	None	Absent	0	None	Absent
Sulfur cycling enzymes (detailed)	Sulfite production from organic sulfur | Taurine -> Sulfite	tauD	taurine dioxygenase	K03119.hmm	K03119	taurine + 2-oxoglutarate + O2 = sulfite + aminoacetaldehyde + succinate + CO2 [RN:R05320]	taurine; 2-oxoglutarate; O2	sulfite; aminoacetaldehyde; succinate; CO2	328.90|domain	Absent	0	None	Absent	0	None	Absent	0	None	Absent	0	None	Absent	0	None	Absent	0	None	Absent	0	None	Absent	0	None	Absent	0	None	Absent	0	None	Absent	0	None	Absent	0	None	Absent	0	None	Absent
Sulfur cycling enzymes (detailed)	Sulfite production from organic sulfur | Alkylsulfonate/Isethionate -> Sulfite	ssuD	alkanesulfonate monooxygenase	K04091.hmm	K04091	alkanesulfonate + FMNH2 + O2 = aldehyde + FMN + sulfite + H2O [RN:R07210]	alkanesulfonate; FMNH2; O2	aldehyde; FMN; sulfite	339.20|full	Absent	0	None	Absent	0	None	Absent	0	None	Absent	0	None	Absent	0	None	Absent	0	None	Absent	0	None	Absent	0	None	Absent	0	None	Absent	0	None	Absent	0	None	Absent	0	None	Absent	0	None	Absent
Sulfur cycling enzymes (detailed)	Sulfite production from organic sulfur | Methanesulfonate -> Sulfite	msmA	methanesulfonate monooxygenase	K16968.hmm	K16968	methanesulfonate + NADH + H+ + O2 = formaldehyde + NAD+ + sulfite + H2O [RN:R09513]	methanesulfonate; NADH; O2	formaldehyde; NAD+; sulfite	482.50|full	Absent	0	None	Absent	0	None	Absent	0	None	Absent	0	None	Absent	0	None	Absent	0	None	Absent	0	None	Absent	0	None	Absent	0	None	Absent	0	None	Absent	0	None	Absent	0	None	Absent	0	None	Absent
Sulfur cycling enzymes (detailed)	Metabolism of organic sulfur | Cysteine <-> Cystathionine	metB	cystathionine gamma-synthase	K01739.hmm	K01739	O4-succinyl-L-homoserine + L-cysteine = L-cystathionine + succinate [RN:R03260]	O4-succinyl-L-homoserine; L-cysteine	L-cystathionine; succinate	457.87|domain	Absent	0	None	Present	1	NODE_31173_length_5332_cov_1.869164_3	Absent	0	None	Absent	0	None	Absent	0	None	Absent	0	None	Absent	0	None	Absent	0	None	Absent	0	None	Absent	0	None	Absent	0	None	Absent	0	None	Absent	0	None	Absent
Sulfur cycling enzymes (detailed)	Metabolism of organic sulfur | Cysteine <-> 3-mercaptopyruvate	aspB	aspartate aminotransferase	K00812.hmm	K00812	L-aspartate + 2-oxoglutarate = oxaloacetate + L-glutamate [RN:R00355]	L-aspartate; 2-oxoglutarate	oxaloacetate; L-glutamate	464.33|full	Absent	0	None	Absent	0	None	Absent	0	None	Absent	0	None	Absent	0	None	Absent	0	None	Absent	0	None	Absent	0	None	Absent	0	None	Absent	0	None	Absent	0	None	Absent	0	None	Absent	0	None	Absent
Sulfur cycling enzymes (detailed)	Metabolism of organic sulfur | OAHS (O-acetylhomoserine) + Sulfide -> Homocysteine	metY	O-acetylhomoserine (thiol)-lyase	K01740.hmm	K01740	O-acetyl-L-homoserine + methanethiol = L-methionine + acetate [RN:R00651]	O-acetyl-L-homoserine; methanethiol	L-methionine; acetate	398.37|domain	Absent	0	None	Absent	0	None	Absent	0	None	Absent	0	None	Absent	0	None	Absent	0	None	Absent	0	None	Absent	0	None	Absent	0	None	Absent	0	None	Absent	0	None	Absent	0	None	Absent	0	None	Absent
Sulfur cycling enzymes (detailed)	Metabolism of organic sulfur | Cystathionine -> Homocysteine	malY	cysteine-S-conjugate beta-lyase	K14155.hmm	K14155	L-cystathionine + H2O = L-homocysteine + pyruvate + ammonium	L-cystathionine	L-homocysteine; pyruvate; ammonium	285.60|full	Absent	0	None	Absent	0	None	Absent	0	None	Absent	0	None	Absent	0	None	Absent	0	None	Absent	0	None	Absent	0	None	Absent	0	None	Absent	0	None	Absent	0	None	Absent	0	None	Absent	0	None	Absent
Sulfur cycling enzymes (detailed)	Metabolism of organic sulfur | Cystathionine -> Homocysteine	metC	cysteine-S-conjugate beta-lyase	K01760.hmm	K01760	L-cystathionine + H2O = L-homocysteine + pyruvate + ammonium	L-cystathionine	L-homocysteine; pyruvate; ammonium	490.93|domain	Absent	0	None	Present	1	NODE_31173_length_5332_cov_1.869164_3	Absent	0	None	Absent	0	None	Absent	0	None	Absent	0	None	Absent	0	None	Absent	0	None	Absent	0	None	Absent	0	None	Absent	0	None	Absent	0	None	Absent	0	None	Absent
Sulfur cycling enzymes (detailed)	Metabolism of organic sulfur | MHO (L-methionine (R)-S-oxide) -> Methionine)	msrC	L-methionine (R)-S-oxide reductase	K08968.hmm	K08968	L-methionine-(R)-S-oxide + reduced thioredoxin = L-methionine + oxidized thioredoxin + H2O	L-methionine-(R)-S-oxide; reduced thioredoxin	L-methionine; oxidized thioredoxin	90.67|domain	Absent	0	None	Absent	0	None	Absent	0	None	Absent	0	None	Absent	0	None	Absent	0	None	Absent	0	None	Absent	0	None	Absent	0	None	Absent	0	None	Absent	0	None	Absent	0	None	Absent	0	None	Absent
Sulfur cycling enzymes (detailed)	Metabolism of organic sulfur | Homocysteine -> Methionine	metH	5-methyltetrahydrofolate--homocysteine methyltransferase	K00548.hmm	K00548	5-methyltetrahydrofolate + L-homocysteine = tetrahydrofolate + L-methionine [RN:R00946]	5-methyltetrahydrofolate; L-homocysteine	tetrahydrofolate; L-methionine	272.87|domain	Absent	0	None	Absent	0	None	Absent	0	None	Absent	0	None	Present	1	NODE_500_length_63363_cov_2.336138_15	Absent	0	None	Absent	0	None	Absent	0	None	Absent	0	None	Absent	0	None	Absent	0	None	Absent	0	None	Absent	0	None	Absent
Sulfur cycling enzymes (detailed)	Metabolism of organic sulfur | Homocysteine <-> Methionine	metE	5-methyltetrahydropteroyltriglutamate--homocysteine methyltransferase	K00549.hmm	K00549	5-methyltetrahydropteroyltri-L-glutamate + L-homocysteine = tetrahydropteroyltri-L-glutamate + L-methionine [RN:R04405]	5-methyltetrahydropteroyltri-L-glutamate; L-homocysteine	tetrahydropteroyltri-L-glutamate; L-methionine	36.93|full	Absent	0	None	Absent	0	None	Absent	0	None	Absent	0	None	Absent	0	None	Absent	0	None	Absent	0	None	Absent	0	None	Absent	0	None	Absent	0	None	Absent	0	None	Absent	0	None	Absent	0	None	Absent
Sulfur cycling enzymes (detailed)	Metabolism of organic sulfur | SAH (S-adenosyl-L-homocysteine) -> Homocysteine	ahcY	adenosylhomocysteinase	K01251.hmm	K01251	S-adenosyl-L-homocysteine + H2O = L-homocysteine + adenosine [RN:R00192]	S-adenosyl-L-homocysteine	L-homocysteine; adenosine	73.23|full	Present	1	NODE_108_length_163823_cov_3.197812_93	Present	1	NODE_12226_length_9841_cov_1.514206_4	Present	1	NODE_99893_length_2604_cov_1.171175_2	Present	1	NODE_25835_length_6016_cov_1.102394_3	Present	1	NODE_1874_length_28925_cov_2.297139_21	Absent	0	None	Absent	0	None	Absent	0	None	Absent	0	None	Present	1	NODE_20068_length_6461_cov_1.051468_9	Present	1	NODE_18583_length_7821_cov_3.491942_7	Absent	0	None	Absent	0	None	Absent
Sulfur cycling enzymes (detailed)	Metabolism of organic sulfur | SRH (S-ribosylhomocysteine) -> Homocysteine	luxS	S-ribosylhomocysteine lyase	K07173.hmm	K07173	S-(5-deoxy-D-ribos-5-yl)-L-homocysteine = L-homocysteine + (4S)-4,5-dihydroxypentan-2,3-dione [RN:R01291]	S-(5-deoxy-D-ribos-5-yl)-L-homocysteine	L-homocysteine; (4S)-4,5-dihydroxypentan-2,3-dione	109.23|full	Absent	0	None	Absent	0	None	Absent	0	None	Absent	0	None	Absent	0	None	Absent	0	None	Absent	0	None	Absent	0	None	Absent	0	None	Absent	0	None	Absent	0	None	Absent	0	None	Absent	0	None	Absent
Sulfur cycling enzymes (detailed)	Metabolism of organic sulfur | SAH (S-adenosyl-L-homocysteine) -> SRH (S-ribosylhomocysteine)	mtnN	adenosylhomocysteine nucleosidase	K01243.hmm	K01243	S-adenosyl-L-homocysteine + H2O = S-ribosyl-L-homocysteine + adenine	S-adenosyl-L-homocysteine	S-ribosyl-L-homocysteine; adenine	107.13|domain	Absent	0	None	Absent	0	None	Absent	0	None	Absent	0	None	Absent	0	None	Absent	0	None	Absent	0	None	Absent	0	None	Absent	0	None	Absent	0	None	Absent	0	None	Absent	0	None	Absent	0	None	Absent
Sulfur cycling enzymes (detailed)	Sulfur-related amino acid metabolism | Cysteine -> Sulfide	cysK	cysteine synthase	K01738.hmm	K01738	O-acetyl-L-serine + hydrogen sulfide = L-cysteine + acetate [RN:R00897]	O-acetyl-L-serine; hydrogen sulfide	L-cysteine; acetate	424.83|domain	Absent	0	None	Present	1	NODE_31173_length_5332_cov_1.869164_4	Absent	0	None	Present	1	NODE_5639_length_16620_cov_1.068089_5	Absent	0	None	Absent	0	None	Absent	0	None	Absent	0	None	Absent	0	None	Absent	0	None	Absent	0	None	Absent	0	None	Absent	0	None	Absent
Sulfur cycling enzymes (detailed)	Sulfur-related amino acid metabolism | Cysteine -> Sulfide	cysM	S-sulfo-L-cysteine synthase (O-acetyl-L-serine-dependent)	K12339.hmm	K12339	O-acetyl-L-serine + hydrogen sulfide = L-cysteine + acetate [RN:R00897]	O-acetyl-L-serine; hydrogen sulfide	L-cysteine; acetate	410.00|domain	Absent	0	None	Absent	0	None	Absent	0	None	Absent	0	None	Absent	0	None	Absent	0	None	Absent	0	None	Absent	0	None	Absent	0	None	Absent	0	None	Absent	0	None	Absent	0	None	Absent	0	None	Absent
Sulfur cycling enzymes (detailed)	Sulfur-related amino acid metabolism | Cysteine -> Sulfide	malY	cysteine-S-conjugate beta-lyase	K14155.hmm	K14155	L-cystathionine + H2O = L-homocysteine + pyruvate + ammonium	L-cystathionine	L-homocysteine; pyruvate; ammonium	285.60|full	Absent	0	None	Absent	0	None	Absent	0	None	Absent	0	None	Absent	0	None	Absent	0	None	Absent	0	None	Absent	0	None	Absent	0	None	Absent	0	None	Absent	0	None	Absent	0	None	Absent	0	None	Absent
Sulfur cycling enzymes (detailed)	Sulfur-related amino acid metabolism | Cysteine -> Sulfide	dcyD	D-cysteine desulfhydrase	K05396.hmm	K05396	D-cysteine + H2O = sulfide + NH3 + pyruvate [RN:R01874]	D-cysteine	sulfide; NH3; pyruvate	359.70|full	Absent	0	None	Absent	0	None	Absent	0	None	Absent	0	None	Absent	0	None	Absent	0	None	Absent	0	None	Absent	0	None	Absent	0	None	Absent	0	None	Absent	0	None	Absent	0	None	Absent	0	None	Absent
Sulfur cycling enzymes (detailed)	Sulfur-related amino acid metabolism | Cysteine -> Sulfide	metC	cysteine-S-conjugate beta-lyase	K01760.hmm	K01760	L-cysteine + H2O = pyruvate + hydrogen sulfide + ammonium	L-cysteine	pyruvate; hydrogen sulfide; ammonium	490.93|domain	Absent	0	None	Present	1	NODE_31173_length_5332_cov_1.869164_3	Absent	0	None	Absent	0	None	Absent	0	None	Absent	0	None	Absent	0	None	Absent	0	None	Absent	0	None	Absent	0	None	Absent	0	None	Absent	0	None	Absent	0	None	Absent
Sulfur cycling enzymes (detailed)	Sulfur-related amino acid metabolism | Methionine -> Methanethiol	megL	methionine gamma-lyase	PF01053.hmm	N/A	L-methionine + H2O = methanethiol + 2-oxobutanoate + ammonium	L-methionine	methanethiol; 2-oxobutanoate; ammonium	432.5|full	Absent	0	None	Present	1	NODE_31173_length_5332_cov_1.869164_3	Absent	0	None	Absent	0	None	Absent	0	None	Absent	0	None	Absent	0	None	Absent	0	None	Absent	0	None	Absent	0	None	Absent	0	None	Absent	0	None	Absent	0	None	Absent
Sulfur cycling enzymes (detailed)	Sulfur-related amino acid metabolism | Methionine -> SAMe (S-adenosyl-L-methionine)	metK	S-adenosylmethionine synthetase	K00789.hmm	K00789	ATP + L-methionine + H2O = phosphate + diphosphate + S-adenosyl-L-methionine [RN:R00177]	ATP; L-methionin	phosphate; diphosphate; S-adenosyl-L-methionine	18.10|full	Present	1	NODE_1314_length_41548_cov_3.285628_9	Present	1	NODE_3965_length_20935_cov_1.608516_1	Present	2	NODE_77587_length_3027_cov_1.313793_2,NODE_59110_length_3564_cov_1.155659_2	Present	2	NODE_8026_length_13131_cov_1.112350_1,NODE_47154_length_4102_cov_1.168805_2	Absent	0	None	Absent	0	None	Absent	0	None	Present	1	NODE_6041_length_16378_cov_18.087133_2	Present	1	NODE_72365_length_2969_cov_0.937720_1	Absent	0	None	Present	1	NODE_4215_length_21709_cov_3.832129_4	Present	1	NODE_2199_length_33255_cov_1.809859_22	Absent	0	None	Absent
Sulfur cycling enzymes (detailed)	Sulfur-related amino acid metabolism | SAMe (S-adenosyl-L-methionine) -> SAH (S-adenosyl-L-homocysteine)	dcm	DNA (cytosine-5)-methyltransferase 1	K00558.hmm	K00558	S-adenosyl-L-methionine + DNA containing cytosine = S-adenosyl-L-homocysteine + DNA containing 5-methylcytosine [RN:R00380]	S-adenosyl-L-methionine; DNA containing cytosine	S-adenosyl-L-homocysteine; DNA containing 5-methylcytosine	150.10|full	Absent	0	None	Absent	0	None	Absent	0	None	Absent	0	None	Absent	0	None	Absent	0	None	Absent	0	None	Absent	0	None	Absent	0	None	Absent	0	None	Absent	0	None	Absent	0	None	Absent	0	None	Absent
[truncated: 1,373 more columns]

## Sheet: Table S5
Table S5. Identification of Iron Genes and Iron Gene Neighborhoods in CPR and DPANN MAGs
category	group	orf	HMM	bitscore	bitscore_cutoff	clusterID	heme_c_binding_motifs	heme_b_binding_motifs	hematite_binding_motifs	protein_sequence
iron_gene_regulation	DPANN	DX2.bin12+NODE_21633_length_3360_cov_4.480359_3	Sid_YqjI_regulator_for_YqjH_P64588_Escherichia_coli_180606	47.1	20	1	0	0	0	MRGIDEDEEDAGRGRGRMMGMGGRGMHGRNEMHSMMHMGRGFIGMKYMILRMASEGEVSGSQIIETVNSMTNGYRRPSPGNVYPTLRDLEEEGYLKMREEDHVKYYKITDKGKEAIENISMPMFGMRSAMSSKETTEHFSRYNISAELDRIDSILDYLQENSSKIKEDADLGKRLDSISKKISSIQESK*
iron_gene_regulation	DPANN	MAS1.bin33+NODE_18760_length_5636_cov_10.312035_4	Sid_YqjI_regulator_for_YqjH_P64588_Escherichia_coli_180606	47.1	20	2	0	0	0	MRGIDEDEEDAGRGRGRMMGMGGRGMHGRNEMHSMMHMGRGFIGMKYMILRMASEGEVSGSQIIETVNSMTNGYRRPSPGNVYPTLRDLEEEGYLKMREEDHVKYYKITDKGKEAIENISMPMFGMRSAMSSKETTEHFSRYNISAELDRIDSILDYLQENSSKIKEDADLGKRLDSISKKISSIQESK*
iron_gene_regulation	DPANN	DX1.bin38+NODE_32306_length_4252_cov_2.677333_5	Sid_YqjI_regulator_for_YqjH_P64588_Escherichia_coli_180606	47	20	3	0	0	0	MRGIDEDEEDAGRGRGRMMGMGGRGMHGRNEMHSMMHMGRGFIGMKYMILRMASEGEVSGSQIIETVNSMTNGYRRPSPGNVYPTLRDLEEEGYLKMREEDHVKYYKITDKGKEAIENISMPMFGMRSAMSSKETTEHFSRYNISAELDRIDSILDYLQENSSKIKEDADLGKRLDSISKKISSIRESK*
iron_gene_regulation	DPANN	TL2-1.bin30+NODE_1647_length_20230_cov_3.016415_10	Sid_YqjI_regulator_for_YqjH_P64588_Escherichia_coli_180606	45.6	20	4	0	0	0	MRGIDEYEEDTGRGRGRIMGMGGRGMHGQHGMHSMMHMGRGFIGMKYMILRMASEGEVSGSQIIETVNSMTNGYRRPSPGNVYPTLRDLEEEGYLKMREEDHVKYYKITDKGKEAIENISMPMFGMRGAMSSKETTEHFSRYNISAELDRIDSILDYLQENSSKIKEDADLGKRLDSISKKISSIKESK*
iron_gene_regulation	DPANN	TL2-1.bin31+NODE_269_length_57734_cov_3.718715_48	Sid_YqjI_regulator_for_YqjH_P64588_Escherichia_coli_180606	45.4	20	5	0	0	0	MNEMPRGYCRCGPFRVDIIPKGLLKPLILKLLSDKPMHGFELMEQIFEKTDGMWRPGPAAIYPTLEWLESNGYIRSADQHERKSEKARKQYAITKKGSDALSEYESSAREVKHQMQKFGSIYERI*
iron_gene_regulation	DPANN	MAS3.bin136+NODE_9508_length_13529_cov_2.311371_13	Sid_YqjI_regulator_for_YqjH_P64588_Escherichia_coli_180606	45.3	20	6	0	0	0	MFIYPISHIRYWIFDKVMEMHGHNYNWGPGAGAAHTWRMRFGQRGWLRPTVLKILEEKPMNGIEVMNAIQEMSNGWWRPSPGSIYPLLESLANESLIKKNEEGRYELTARYSRESGPQEEGDDIITSIESDVSYLEELASTDKEKFAKYGKRIEKITARLSKLK*
iron_gene_regulation	DPANN	YP3.bin1+NODE_29263_length_4141_cov_1.19681_3	Sid_YqjI_regulator_for_YqjH_P64588_Escherichia_coli_180606	45.3	20	7	0	0	0	MFIYPISHIRYWIFDKVMEMHGHNYNWGPGAGAAHTWRMRFGQRGWLRPTVLKILEEKPMNGIEVMNAIQEMSNGWWRPSPGSIYPLLESLANESLIKKNEEGRYELTARYSRESGPQEEGDDIITSIESDVSYLEELASTDKEKFAKYGKRIEKITARLSKLK*
iron_gene_regulation	DPANN	HSP1.bin13+NODE_204_length_68618_cov_12.119184_26	Sid_YqjI_regulator_for_YqjH_P64588_Escherichia_coli_180606	44.9	20	8	0	0	0	MPRNYCRCGPFRIEVIPKGLLKPLILKLLSNRPMHGFELMEQIFEKTDGMWRPGPAAIYPALQWLEEKGYIKSMEENNGSEKSRKPYSITQKGIDAVSEYDKAIKDMHNRMQKFTSIWLRK*
iron_gene_regulation	DPANN	YP3.bin45+NODE_30823_length_3992_cov_1.38137_9	Sid_YqjI_regulator_for_YqjH_P64588_Escherichia_coli_180606	44.7	20	9	0	0	0	MNEMPRGYCNCGPFRVDIVPKGLLKPLVLKLLSERPMHGFELMEQIFEKTNGMWRPGPAAIYPTLEWLEANGYIKSDETEKRSEKTRRQYSITKKGTEALEDYEKSAQEIKKRMQEFSSVYGRI*
iron_gene_regulation	DPANN	MAS3.bin71+NODE_4264_length_23668_cov_2.052844_31	Sid_YqjI_regulator_for_YqjH_P64588_Escherichia_coli_180606	43.6	20	10	0	0	0	MMEMHGHNYDWGAGAGTAHAWRMRFGQRGWLRPTVLKILEEKPMNGIEVMNAIQEMSNGWWRPSPGSIYPLLESLANESLIKKNGDGKYELTARYGRESGSQDEGDDIITSIESDVSYLEELASTDKEKFARYGKRIEKITARLSKLNNASGKSHTP*
iron_gene_regulation	DPANN	YP3.bin81+NODE_3965_length_17545_cov_17.4333_23	Sid_YqjI_regulator_for_YqjH_P64588_Escherichia_coli_180606	43.4	20	11	0	0	0	MRGIDEDEEYAGRGRGRMTGMGGRGMHGHNEMHSMMHMGRGFIGMKYMILRMASEGEVSGSQIIETVNSMTNGYRRPSPGNVYPTLRDLEEEGYLKMREEDHVKYYKITDKGKEAIENISMPMFGMRSAMSSKETTEHFSRYN
iron_gene_regulation	DPANN	HSP2.bin36+NODE_35_length_164958_cov_3.927429_35	Sid_YqjI_regulator_for_YqjH_P64588_Escherichia_coli_180606	42.4	20	12	0	0	0	MEEKDENEDREDNSYYGMGRGRIGMRAGMHGGMGRHGPHRMMGHRGHFGFGGLKYLILKIAREKEISGSQIISVVNEITEGRMNPSPGNVYPALKELESLGYLKKREENNTKYYSITDKGIDLLKDSEMPIWHKLNDSMDSQTSEYLNKYAISSELDKLQYEATYLQESSAIIKADEELSKKVKGIIKKLGSITES*
iron_gene_regulation	DPANN	LSA3.bin81+NODE_30151_length_4565_cov_0.843398_7	Sid_YqjI_regulator_for_YqjH_P64588_Escherichia_coli_180606	42.4	20	13	0	0	0	MNGNMNEMGNEENREGNMHGRMHGKGCHKGMMGMHHMHHIGGFIGIKYMILKMAREGEINGAQIIETISDVTEGRRRPSPGNIYPALKDLYEEGYLSMKEEKGIKYYSITDKGSELIKEISDPFMGMFKRHTELETSEYLKKYNISSQLDNISNEVSYLLENSEQFKSDEELSKKVDQIIKDLSTLKN*
iron_gene_regulation	DPANN	MAS1.bin34+NODE_231_length_62973_cov_9.850571_48	Sid_YqjI_regulator_for_YqjH_P64588_Escherichia_coli_180606	42.2	20	14	0	0	0	MQAKAVNDAMQINSGYCKCGPFRVSVIPHGLLKPYILKLISKRPMYGFEIMEQIFENTGGMWRPGPAATYTTLEWLEHNGYIREFDTGQRSEKQRKQYAITEKGSGALVDYAEASRMISNRMKKFGLLYGGL*
iron_gene_regulation	DPANN	MAS5.bin1+NODE_17578_length_3576_cov_5.654393_5	Sid_YqjI_regulator_for_YqjH_P64588_Escherichia_coli_180606	42.2	20	15	0	0	0	MQAKAVNDAMQINSGYCKCGPFRVSVIPHGLLKPYILKLISKRPMYGFEIMEQIFENTGGMWRPGPAATYTTLEWLEHNGYIREFDTGQRSEKQRKQYAITEKGSGALVDYAEASRMISNRMKKFGLLYGGL*
iron_gene_regulation	DPANN	TL1-2.bin19+NODE_9624_length_8283_cov_20.7392_2	Sid_YqjI_regulator_for_YqjH_P64588_Escherichia_coli_180606	41.2	20	16	0	0	0	MRRIEMRGGYCRCGPFRVDIVPKGLLKPYVLKLLSERPMHGFELMEQIFEKSGGMWHPGPAAIYPALESLESDGYIKEAEHGKRPEKSRKQYAITEKGRKALSDYERESEEIAESMQKFGAIYRKL*
iron_gene_regulation	DPANN	TL1-5.bin78+NODE_138_length_100342_cov_2.453126_67	Sid_YqjI_regulator_for_YqjH_P64588_Escherichia_coli_180606	40.8	20	17	0	0	0	MKRRIARKEMRRIEMRGGYCRCGPFRIDIVPKGLLKPYVLKLLSERPMHGFELMEQIFEKSGGMWHPGPAAIYPALESLESEGYIKEAEHGKRPEKSRKQYAITEKGRKALSDYERESEEIAESMQRFGAIYRKL*
iron_gene_regulation	DPANN	LSA5.bin112+NODE_8574_length_11381_cov_9.571530_4	Sid_YqjI_regulator_for_YqjH_P64588_Escherichia_coli_180606	40.4	20	18	0	0	0	MPINSGYCNCGPFRVSVIPHGLLKPYILRLISERPMYGFEIMEQIFEKTGGMWRPGPAATYTTLEWLERNGYIKSLNAVQRSEKQRKQYKITEKGLTALTDYAETSKMIANRMKRFGLLYGGL*
iron_gene_regulation	DPANN	TL1-5.bin55+NODE_39_length_161000_cov_4.048392_132	Sid_YqjI_regulator_for_YqjH_P64588_Escherichia_coli_180606	40.4	20	19	0	0	0	MPINSGYCNCGPFRVSVIPHGLLKPYILRLISERPMYGFEIMEQIFEKTGGMWRPGPAATYTTLEWLERNGYIKSLNAVQRSEKQRKQYKITEKGLTALTDYAETSKMIANRMKRFGLLYGGL*
iron_gene_regulation	DPANN	FK1.bin74+NODE_2317_length_21841_cov_1.719996_12	Sid_YqjI_regulator_for_YqjH_P64588_Escherichia_coli_180606	40	20	20	0	0	0	MKRRKETKRRIEMRGGYCRCGPFRIDIVPKGLLKPYVLKLLSERPMHGFEIMEQIFEKSGGMWHPGPAAIYPALESLESEGYIREAEHGKRPEKSRKQYAITEKGRKALADYEKESEEIAESMQRFGALYRKL*
iron_gene_regulation	DPANN	LSA4.bin48+NODE_153_length_94994_cov_3.319173_32	Sid_YqjI_regulator_for_YqjH_P64588_Escherichia_coli_180606	39.9	20	21	0	0	0	MSITSGYCKCGPFRVSIVPHGLLKPYILRLISKRPMYGFEIMEQIFEKTGGMWRPGPAATYTTLEWLERNGYIKALDSENRSEKQRKQYGITEKGSAALTDYIDASKMIANRMKRFGSLYEDL*
iron_gene_regulation	DPANN	MAS2.bin27+NODE_60_length_94993_cov_15.956718_32	Sid_YqjI_regulator_for_YqjH_P64588_Escherichia_coli_180606	39.9	20	22	0	0	0	MSITSGYCKCGPFRVSIVPHGLLKPYILRLISKRPMYGFEIMEQIFEKTGGMWRPGPAATYTTLEWLERNGYIKALDSENRSEKQRKQYGITEKGSAALTDYIDASKMIANRMKRFGSLYEDL*
iron_gene_regulation	DPANN	WH2.bin135+NODE_353_length_83632_cov_7.322556_32	Sid_YqjI_regulator_for_YqjH_P64588_Escherichia_coli_180606	39.9	20	23	0	0	0	MSITSGYCKCGPFRVSIVPHGLLKPYILRLISKRPMYGFEIMEQIFEKTGGMWRPGPAATYTTLEWLERNGYIKALDSENRSEKQRKQYGITEKGSAALTDYIDASKMIANRMKRFGSLYEDL*
iron_gene_regulation	DPANN	WH3.bin4+NODE_234_length_44131_cov_142.270248_4	Sid_YqjI_regulator_for_YqjH_P64588_Escherichia_coli_180606	39.8	20	24	0	0	0	MNGNMNEMGNEEGREGKMHGRMHRKGCHEGMMGMHHMHHIGGFIGIKYMILKMAREGEINGAQIIETISDVTEGRRRPSPGNIYPALKDLYEEGYLSMKEEKGIKYYSITDKGSELIKEISDPFMGMFKRHTELETSEYLKKYNISSQLDNISNEVSYLLENSEQFKSDEELSKKVDQIIKDLSTLKN*
iron_gene_regulation	DPANN	DX1.bin5+NODE_10296_length_9957_cov_1.115972_6	Sid_YqjI_regulator_for_YqjH_P64588_Escherichia_coli_180606	39	20	25	0	0	0	MPRGYCNCGPFRVDIVPKGLLRPLVLRLLSERPMHGFELMEQIFERTGGMWRPGPAAIYPALEWLESNGYIKSDSQENRPEKTRKQYSITKKGTTALSDYEKSAKEIRKRMMEFSTIYGRI*
iron_gene_regulation	DPANN	SKS5.bin61+NODE_2390_length_31339_cov_16.990068_33	Sid_YqjI_regulator_for_YqjH_P64588_Escherichia_coli_180606	38.8	20	26	0	0	0	MPSGYCRCGPFRVDIIPKGLLKPFVLKLLSERPMHGFELMEQIFEKTDGMWRPGPAAIYPTLEWLEKMGFIKPVEDATKSERARKQYEITKKGRDALASYNSDSRAIILRMQKFGSVYKRF*
iron_gene_regulation	DPANN	TL1-2.bin12+NODE_1094_length_35369_cov_95.0778_3	Sid_YqjI_regulator_for_YqjH_P64588_Escherichia_coli_180606	38.4	20	27	0	0	0	MNGRRCRCGPFNVDIIPKGLLQPFILRLLVEKPMHGFEIMEQIFEKTDGMWRPGPAAVYPSLAQLESSGYIESVSKENQGEKTRKQYRITEKGKEAIKEYDKMSGNIEENINHFMHYLKRF*
iron_gene_regulation	DPANN	FK2.bin89+NODE_1440_length_34488_cov_1.580804_28	Sid_YqjI_regulator_for_YqjH_P64588_Escherichia_coli_180606	38	20	28	0	0	0	MMDDGKNFIFRKLRCHASRGFGLRYWILVTLSKKPSSGSDIIDQISNMSFGFWNPSPGSIYPTLRELSSDGYIKMNEKNSRKLYSITNRGEEYLNQSWFPWKNAARFINTDSNANIRETIEDLENYSEFLLEKKGQIKDKESLDAIKKVIDKLNSVYKK*
iron_gene_regulation	DPANN	TL1-5.bin118+NODE_8643_length_10294_cov_5.529753_10	Sid_YqjI_regulator_for_YqjH_P64588_Escherichia_coli_180606	37.7	20	29	0	0	0	MDGENYTEDGYKGFHRHRGNSNHREYGSHEGSEPCAHMHDNFRDRAGFGLKYFILAFADKEKIRGIDVMNRVEEISRGHWRPVPGNVYYELDNLVKKNYLKIINEDGNKYYEITETGKEALKRITNWFPIKSVIEERIRNALNKTDIMKEIEDKINKLENSKALSTEDLNNVQKLKDLLNKIK*
iron_gene_regulation	DPANN	TL1-5.bin98+NODE_276_length_74625_cov_1.959368_77	Sid_YqjI_regulator_for_YqjH_P64588_Escherichia_coli_180606	37.5	20	30	0	0	0	MLINSGYCNCGPFRVSVIPHGLLKPYILRLISERPMYGFEIMEQIFEKTGGMWRPGPAATYTTLEWLERNGYIKSLNAGQRSEKQRKQYKITEKGLTALTDYAEASKMIAHRMKRFGLLYGGL*
iron_gene_regulation	DPANN	YF1.bin68+NODE_930_length_40377_cov_2.484696_43	Sid_YqjI_regulator_for_YqjH_P64588_Escherichia_coli_180606	37.3	20	31	0	0	0	MFGDFGHGEGFRSHKEFGLRYWILALVYKEESTGAMIIDKMEQSSMGFWKPSPGSVYPILNQLLDEGSIELKDKKGKKYYAITEKGKELVNYSWFPWKKFVQPEKTGTVDKTLDDMDNEVEYLLEKSEDIKKSASKKAKLKRIIEKLKKV*
iron_gene_regulation	DPANN	FK1.bin87+NODE_24368_length_4364_cov_2.004248_4	Sid_YqjI_regulator_for_YqjH_P64588_Escherichia_coli_180606	37.3	20	32	0	0	0	MPGGYCRCGPFRIDVIPKGLLKPLVLKLLSERPMHGFELMEQIFEKTDGMWRPGPAAIYPTLEWLEKVGYIKHTEKVLNSDRPRKQYEITKKGRDAIANYNSDSRAIILSMQKFGSIYKKF*
iron_gene_regulation	DPANN	MAS1.bin30+NODE_62_length_105536_cov_79.738106_11	Sid_YqjI_regulator_for_YqjH_P64588_Escherichia_coli_180606	37.3	20	33	0	0	0	MPIDSGYCNCGPFKVSVIPHGLLRPYILRLISKRPMYGFEIMEQIFEKTGGMWRPGPAATYTTLEWLERNGYIKALDVGQRSEKQRKQYKITEKGSAALVDYVEESKVIAKRMKRFGLLCGSL*
iron_gene_regulation	DPANN	TL1-1.bin46+NODE_20091_length_3745_cov_1.957988_2	Sid_YqjI_regulator_for_YqjH_P64588_Escherichia_coli_180606	37.3	20	34	0	0	0	MDSGYCNCGPFRVSIIPSGLLKPYVLKLISERPMYGYEIMEQIFEKTGGIWRPGPAAMYTTLGWLEQHGYIKALNTGQRSEKQRKQYRITEKGSAALVDYAEASKMIAKRMKKFGSLCCAL*
iron_gene_regulation	DPANN	FK4.bin88+NODE_90_length_144315_cov_1.739916_138	Sid_YqjI_regulator_for_YqjH_P64588_Escherichia_coli_180606	37.2	20	35	0	0	0	MMFGKLAGFGRRGGLRHIILVLLKRGPRSGSELMDKLEDLSWGYWRPSPGSIYPALKELASEGIITKKEDGKYELTKKGADEIGWMSGTDMSRPTSTTEVLKEMQGYAAYLEDVAREDPSEIKENKRDIIELIKELEILLKTKK*
iron_gene_regulation	DPANN	YP3.bin114+NODE_3827_length_18036_cov_1.44525_17	Sid_YqjI_regulator_for_YqjH_P64588_Escherichia_coli_180606	37.1	20	36	0	0	0	MRGRMNEGFGDEYEGYGRGGGMGRMRGKNGMGHMGFPVQRGFVGLRYWILNLASRREMTGAEIMSAMSEMSMGGWSPSPGNLYPALKSMEEEGYLEARDEGIKRYYKASEKGKKLLETFSWSAGAGFHRPMGPSFERVSGDADVLESLSGYIEYLKDHAIEIKGDKALHEKLERLKKEFDELL*
iron_gene_regulation	DPANN	HSP2.bin18+NODE_62_length_136649_cov_5.100731_51	Sid_YqjI_regulator_for_YqjH_P64588_Escherichia_coli_180606	37	20	37	0	0	0	MNGRRCRCGPFNVDVVPKGLLQPFILRLLAEKPMHGFEIMEQIFEKTDGMWRPGPAAVYPSLAQLENSGYIEAVSKENQGEKARKQYKITEKGRNAIKEYDKMSRNIAENMNHFMHSLKRF*
iron_gene_regulation	DPANN	MAS4.bin47+NODE_16969_length_6059_cov_3.288773_6	Sid_YqjI_regulator_for_YqjH_P64588_Escherichia_coli_180606	37	20	38	0	0	0	MNGRRCRCGPFNVDVVPKGLLQPFILRLLAEKPMHGFEIMEQIFEKTDGMWRPGPAAVYPSLAQLENSGYIEAVSKENQGEKARKQYKITEKGRNAIKEYDKMSRNIAENMNHFMHSLKRF*
iron_gene_regulation	DPANN	YP4.bin125+NODE_178_length_125664_cov_3.866884_134	Sid_YqjI_regulator_for_YqjH_P64588_Escherichia_coli_180606	36.9	20	39	0	0	0	MNGRHCRCGPFNVDVVPKGLLQPFILRLLMEKPMHGFEIMEQIFEKTDGMWRPGPAAVYPSLAQLESAGYIEAVNKETQNEKARKQYKITETGKEAIKEYNKVSGNIAENMHQFTRFLKRF*
iron_gene_regulation	DPANN	FK4.bin48+NODE_1033_length_37811_cov_19.980018_24	Sid_YqjI_regulator_for_YqjH_P64588_Escherichia_coli_180606	36.6	20	40	0	0	0	MPGGYCRCGPFRIDIIPKGLLKPFVLKLLSERPMHGFELMEQIFEKTDGMWRPGPAAIYPTLEWLEKMGYIKHTEAAINSDRPRKQYEITKKGKDAIAGYNSDSKAIIMSMQKFGSIYKKF*
iron_gene_regulation	DPANN	FK1.bin29+NODE_536_length_53049_cov_30.469899_59	Sid_YqjI_regulator_for_YqjH_P64588_Escherichia_coli_180606	36.5	20	41	0	0	0	MDNIEEEKDEGIESQEEGGAMRNHGMGMRGGKRNCMKGMQGMHHMHMMQHMGRGFIGLKYMILRFAKDGEISGSQIIESVNEMTMGHRRPSPGNVYPALKDLESEGYLKMREENHVKYYKITDKGQKVIENISMPMFGMAGKRQEPDTSAYLKKYSISSELDKINDELNYILENSNKVSDDAELKKKIAQLSKKLDLIKGDNA*
iron_gene_regulation	DPANN	WH2.bin1+NODE_1950_length_34199_cov_4.699255_14	Sid_YqjI_regulator_for_YqjH_P64588_Escherichia_coli_180606	36.5	20	42	0	0	0	MDNIEEEKDEGIESQEEGGAMRNHGMGMRGGKRNCMKGMQGMHHMHMMQHMGRGFIGLKYMILRFAKDGEISGSQIIESVNEMTMGHRRPSPGNVYPALKDLESEGYLKMREENHVKYYKITDKGQKVIENISMPMFGMAGKRQEPDTSAYLKKYSISSELDKINDELNYILENSNKVSDDAELKKKIAQLSKKLDLIKGDNA*
iron_gene_regulation	DPANN	FK5.bin122+NODE_15224_length_7964_cov_1.279699_7	Sid_YqjI_regulator_for_YqjH_P64588_Escherichia_coli_180606	36.3	20	43	0	0	0	MHGRYDREGRHDRGNPEWNNDFGNWRMRFGRKGFMRPLVLRILESDKMTGMEIMDKMQEMSMGWWRPSPGSIYPLLDQLVEEEVLKKDSDGKYEISQKYRQSLGGSGEVDDMLTNMEGNVSYLEDMAKSSKEKLSEYKGRIEKLARRLDGLK*
iron_gene_regulation	DPANN	WY5.bin109+NODE_4364_length_19768_cov_3.013034_9	Sid_YqjI_regulator_for_YqjH_P64588_Escherichia_coli_180606	36.2	20	44	0	0	0	MRMMKSNLKLIVLKILDKKSLSGYGIVKEIHEFTKTWKPSYGSIYPILKNLRENGFLEVKEEGRKKIYRITPKGHHKVQEIIKSKEEIFDHVISNIKNLEMICDKKEINFIYRWHKNMRNNLLPFKNISKEVHELGDLLMIISASPALESHQKEIKELLTETIIKLKKINAKTGNTGKK*
iron_gene_regulation	DPANN	TL1-3.bin47+NODE_131_length_92419_cov_4.586909_64	Sid_YqjI_regulator_for_YqjH_P64588_Escherichia_coli_180606	36.1	20	45	0	0	0	MNYMKKSENDGFKEENFGFSFDPNVLNRFAHSVHSASRGFGIKYWILMLVSKQKMTGAQMIDKIYEMSFGFWRPSPGSIYTILKYLSENGLVKIDEKDNKKYYSITEKGKEYLDSSWFPWRSASGFMNKDENASIAESIETIDNLSEFIAEKEKLLNPENKKILKKVDDRLHKIIK*
iron_gene_regulation	DPANN	WY4.bin88+NODE_2363_length_24921_cov_2.184278_20	Sid_YqjI_regulator_for_YqjH_P64588_Escherichia_coli_180606	35.8	20	46	0	0	0	MKKECNPKMRFFVKGFAELFILAETSEKPISGKELMDSISRITEGSWCPSPGAAYPLLRRMEKDDLIKCTLGLGGGRRQILYSSTAKGKARLAEHRKHMVEKSEGMFRMLLPLMMRILHRRSEHLTEKLAELSDLIMWNRTYMMSLPDKTLEPELDRMIAIFTKLKKERGSK*
iron_gene_regulation	DPANN	DS3.bin6+NODE_48707_length_3155_cov_0.755614_3	Sid_YqjI_regulator_for_YqjH_P64588_Escherichia_coli_180606	35.7	20	47	0	0	0	MSITSGYCKCGPFRVSIVPHGLLKPYILRLISKRSMYGFEIMEQIFEKTGGMWRPGPAATYTTLEWLERNGYIKALDSENRSEKQRKQYGITEKGSAALTDYISASKTIASRMKRFGSLYEDLQ*
iron_gene_regulation	DPANN	MAS1.bin37+NODE_1184_length_28619_cov_56.130668_8	Sid_YqjI_regulator_for_YqjH_P64588_Escherichia_coli_180606	35.7	20	48	0	0	0	MSITSGYCKCGPFRVSIVPHGLLKPYILRLISKRSMYGFEIMEQIFEKTGGMWRPGPAATYTTLEWLERNGYIKALDSENRSEKQRKQYGITEKGSAALTDYISASKTIASRMKRFGSLYEDLQ*
iron_gene_regulation	DPANN	MAS4.bin54+NODE_2298_length_22730_cov_10.974738_17	Sid_YqjI_regulator_for_YqjH_P64588_Escherichia_coli_180606	35.7	20	49	0	0	0	MSITSGYCKCGPFRVSIVPHGLLKPYILRLISKRSMYGFEIMEQIFEKTGGMWRPGPAATYTTLEWLERNGYIKALDSENRSEKQRKQYGITEKGSAALTDYISASKTIASRMKRFGSLYEDLQ*
iron_gene_regulation	DPANN	WY3.bin72+NODE_108_length_163823_cov_3.197812_47	Sid_YqjI_regulator_for_YqjH_P64588_Escherichia_coli_180606	35.4	20	50	0	0	0	MTSKKGGECVPGCDMRGMLGFLILFLLSKKPMHGQELADEIGKRRGGEKPSPGTIYPALKTLKEAGWIVEKNTKGGKSIVYALSEDGRITLKMAKQRFCQIFVDVME*
iron_gene_regulation	DPANN	MAS4.bin50+NODE_540_length_49457_cov_18.404196_6	Sid_YqjI_regulator_for_YqjH_P64588_Escherichia_coli_180606	35.1	20	51	0	0	0	MHGHESEFGRRSQGWHHSEQWRMNFGQRGWIRPTVLRVLESGPKNGIEIMDSIQEMSRGWWRPSPGSIYPLLEQLTNENIVKKNTSGKYELTASYRKEAGPLNDTDDIITKLEGSVSYLEELAQSDGKEFSEYKTRIQKVVQRLSKLK*
iron_gene_regulation	DPANN	TL2-2.bin29+NODE_3951_length_10076_cov_103.647603_4	Sid_YqjI_regulator_for_YqjH_P64588_Escherichia_coli_180606	34.7	20	52	0	0	0	MNGRRCRCGPFNVDIIPKGLLQPFILRLLMEKPMHGFEIMEQIFEKTDGMWRPGPAAVYPSLAQLESSGYIESVSKENHGEKARKQYKITEKGKEAIREYDKMSGNITENMNHFMHSLKRF*
iron_gene_regulation	DPANN	TL1-5.bin43+NODE_4393_length_16458_cov_2.278305_18	Sid_YqjI_regulator_for_YqjH_P64588_Escherichia_coli_180606	34.7	20	53	0	0	0	MNGKRCRCGPFNVDVVPKGLLQPFILRLLTEKPMHGFEIMEQIFEKTDGMWRPGPAAVYPSLAQLERSGYIEAVSKENQGEKARKQYKITEKGRNAIKEYDKMSGNIAENMIHFMHSLKRF*
iron_gene_regulation	DPANN	YS4.bin43+NODE_630_length_36259_cov_3.970027_18	Sid_YqjI_regulator_for_YqjH_P64588_Escherichia_coli_180606	34.7	20	54	0	0	0	MNGKRCRCGPFNVDVVPKGLLQPFILRLLTEKPMHGFEIMEQIFEKTDGMWRPGPAAVYPSLAQLERSGYIEAVSKENQGEKARKQYKITEKGRNAIKEYDKMSGNIAENMIHFMHSLKRF*
iron_gene_regulation	DPANN	YP5.bin6+NODE_3042_length_6104_cov_2.208466_1	Sid_YqjI_regulator_for_YqjH_P64588_Escherichia_coli_180606	34.4	20	55	0	0	0	MRGRHNDEEFGWRSGGRHSMGDFGMDTDFGSWRMRFGRKGFLRPLVLKIVEEKPMTGAEIMDRMQELSMGWWRPSPGSIYPLLDQLVSESVLEKLKDGKYEMRKEYRQRYEISDDVEGIISNIESNISYLEDMSQKDSDKLSNYGSRLKKISDRLSGLVGK*
iron_gene_regulation	DPANN	LSA4.bin62+NODE_1394_length_32852_cov_19.456593_20	Sid_YqjI_regulator_for_YqjH_P64588_Escherichia_coli_180606	34.2	20	56	0	0	0	MNGRRCRCGPFNVDIVPKGMLQPFMLRLLMERPMHGFEIMEQIFEKTDGMWRPGPAAVYPSLAQLESSGYIEAVSREKQGEKARKQYRITEKGREAIKEYDKMSGNIAENMNHFIRSLKKF*
iron_gene_regulation	DPANN	MAS1.bin30+NODE_4561_length_13584_cov_66.751133_3	Sid_YqjI_regulator_for_YqjH_P64588_Escherichia_coli_180606	33.8	20	57	0	0	0	MSINSGCCRCGPFRVNVIPHGLLKPYILKLVSNKPMYGFEIMEQIFEKTGGMWRPGPAATYTTLEWLERNGYVKTLDVDRKSEKQRKRYKITDKGSAAVADYAEASKAIASRMKKFRLLYGGL*
iron_gene_regulation	DPANN	MAS4.bin58+NODE_245_length_67996_cov_16.841577_71	Sid_YqjI_regulator_for_YqjH_P64588_Escherichia_coli_180606	33.8	20	58	0	0	0	MSINSGCCRCGPFRVNVIPHGLLKPYILKLVSNKPMYGFEIMEQIFEKTGGMWRPGPAATYTTLEWLERNGYVKTLDVDRKSEKQRKRYKITDKGSAAVADYAEASKAIASRMKKFRLLYGGL*
iron_gene_regulation	DPANN	YS4.bin43+NODE_792_length_31715_cov_2.940199_17	Sid_YqjI_regulator_for_YqjH_P64588_Escherichia_coli_180606	33.7	20	59	0	0	0	MKDKEDDFNEINFGFNIDPNIIHKFAHSMHGITRGFGIKYWILMLVSKEKMTGAQMIDKIYEMSFGFWRPSPGSIYSILKYLSESGFVKIEQKDNKKYYSITDKGKEYLDSSWFPWRSASSFMNKDEGTSIDETIETLDNLSEFLAEKGKLLSKENKKTLKIIDDRLHSLLK*
iron_gene_regulation	DPANN	FK5.bin88+NODE_105_length_130563_cov_1.702206_110	Sid_YqjI_regulator_for_YqjH_P64588_Escherichia_coli_180606	33.6	20	60	0	0	0	MEKDSIKDWSSSARSHWRTSFGKKGWLRPMVLGIIEREPMNGVELINRISEMSHGWWKPSPGSLYPLLQALCEEKILKKRGNGKYELTDKYKKEFGSNDETENILINIESEITYLEELSQSDKKGFERYKKKISELKEKLSGLK*
iron_gene_regulation	DPANN	WY4.bin88+NODE_741_length_50921_cov_2.368370_4	Sid_YqjI_regulator_for_YqjH_P64588_Escherichia_coli_180606	33.4	20	61	0	0	0	MGTCCCDMRGMLSFLILFLLSKKPMHGQELAEEIGKRKGEKPSPGTIYPALKALREAGLIKEKRSGKIKIYELTKDGKLGLEEAKRQFCRTFTDVF*
iron_gene_regulation	DPANN	YP3.bin72+NODE_1017_length_45287_cov_2.40275_19	Sid_YqjI_regulator_for_YqjH_P64588_Escherichia_coli_180606	33.2	20	62	0	0	0	MYGNFGVDFGNFNKFHGMGRGFGLRYWVLAIVSNKKMNGAEIMDKMNELSVGFWKPSAGSLYPLLADLVKEGYLSVEEKDNKKYYTITKEGSEYLDNSWFPWKDILREKLNPGRSHDVEDTIENIEFLSQFLIDNKEKLNKTDLNSLKKTIDKLKGLLS*
iron_gene_regulation	DPANN	TL1-5.bin43+NODE_16339_length_6285_cov_1.821371_11	Sid_YqjI_regulator_for_YqjH_P64588_Escherichia_coli_180606	32.6	20	63	0	0	0	MKDKKDDFNEINFGFNIDPNMVHKIEHSMHGISRGFGIKYWILMLVSKKKMTGAEMIDKIYEMSFGFWRPSPGSIYSILKYLSESGFVKVEQNDNKKYYSITDKGKEYLDSSWFPWRSASSFMNKDEGTSIDETIETLDNLSEFISEKEKLLSKENKKTLKKIDDRLHAIIK*
iron_gene_regulation	DPANN	YP4.bin125+NODE_1840_length_32857_cov_3.518668_27	Sid_YqjI_regulator_for_YqjH_P64588_Escherichia_coli_180606	32.6	20	64	0	0	0	MKDKKDDFNEINFGFNIDPNMVHKIEHSMHGISRGFGIKYWILMLVSKKKMTGAEMIDKIYEMSFGFWRPSPGSIYSILKYLSESGFVKVEQNDNKKYYSITDKGKEYLDSSWFPWRSASSFMNKDEGTSIDETIETLDNLSEFISEKEKLLSKENKKTLKKIDDRLHAIIK*
iron_gene_regulation	DPANN	TL1-2.bin12+NODE_1246_length_33311_cov_81.3385_16	Sid_YqjI_regulator_for_YqjH_P64588_Escherichia_coli_180606	32.5	20	65	0	0	0	MKNKEDDFNEVNFGFNIDPNIVHKFAHSMHGMTRGFGIKYWILMLVSKEKMTGAQMIDKIYEMSFGFWRPSPGSIYSILKYLSESGFVKIEQNDNKKYYSITDKGKEYLDSSWFPWRSASSFMNKDERTSIDETIETLDNLSEFILEKEKLLSKENRKTLKNIDDRLHSILK*
iron_gene_regulation	DPANN	MAS1.bin34+NODE_231_length_62973_cov_9.850571_26	Sid_YqjI_regulator_for_YqjH_P64588_Escherichia_coli_180606	32.2	20	66	0	0	0	MKYDDSRKEEEDGWHRSPWNFGRLGNDWRMRFGQRGWLRPLVFRLLEEKPMNGIEIMNRMQEISQGWWRPSPGSIYPLLDTLATEGLARKRQDGRYELTQKYRKEGGPSSQVDQVLASMESEVSYLQELAQSSREEFEEHKKRITGIAQRLSKLK*
iron_gene_regulation	DPANN	YP3.bin123+NODE_22536_length_4977_cov_1.91691_2	Sid_YqjI_regulator_for_YqjH_P64588_Escherichia_coli_180606	32	20	67	0	0	0	MEQKNSEGKQGYEWGTGWRIRLGQRGWLRPTVLRVLEKKPMNGMEIMENIRNISHGWWRPSPGSVYPLLESLAMEGLIKKGSDGRYRLWKGYQASEGPFDELDDVFTNMESDISYLEELKQGRRVALSKKQEARIAGIIGRLSRLRHGDKYG*
iron_gene_regulation	DPANN	FK5.bin71+NODE_144_length_110392_cov_24.830155_87	Sid_YqjI_regulator_for_YqjH_P64588_Escherichia_coli_180606	31.6	20	68	0	0	0	MDENYEKEQRGGWRGSGMGGFGYGNAWRMGLAKRGWLRPVVLKLLGERPMNGIEIMDRIQEMSMGWYRPSPGSVYPLLEQMSAEGLISKNKDGKYELTKKYTSAFGPVDETGSVIAGMESAATYLEELQKSDKSKFLPYKRRVERIAERLSKL*
iron_gene_regulation	DPANN	YF4.bin24+NODE_15516_length_4699_cov_1.077428_4	Sid_YqjI_regulator_for_YqjH_P64588_Escherichia_coli_180606	31.6	20	69	0	0	0	MDENYEKEQRGGWRGSGMGGFGYGNAWRMGLAKRGWLRPVVLKLLGERPMNGIEIMDRIQEMSMGWYRPSPGSVYPLLEQMSAEGLISKNKDGKYELTKKYTSAFGPVDETGSVIAGMESAATYLEELQKSDKSKFLPYKRRVERIAERLSKL*
iron_gene_regulation	DPANN	DBS2-4.bin38+NODE_47014_length_3578_cov_0.818893_6	Sid_YqjI_regulator_for_YqjH_P64588_Escherichia_coli_180606	31.4	20	70	0	0	0	MAARYCKCGPFKVNMIPQGMLKPYILFLLSKRPMHGFEIMEEISNRSHGLWKPGPAAVYPSLAWLSKNSYIRPVSLGSKGEKARRQYKITSGGSEAIVGYKEFEEEWFGGMRRLKDLFD*
iron_gene_regulation	DPANN	MAS4.bin50+NODE_51_length_113581_cov_18.063929_43	Sid_YqjI_regulator_for_YqjH_P64588_Escherichia_coli_180606	31.4	20	71	0	0	0	MAARYCKCGPFKVNMIPQGMLKPYILFLLSKRPMHGFEIMEEISNRSHGLWKPGPAAVYPSLAWLSKNSYIRPVSLGSKGEKARRQYKITSGGSEAIVGYKEFEEEWFGGMRRLKDLFD*
iron_gene_regulation	DPANN	MAS3.bin171+NODE_8487_length_14697_cov_9.581263_17	Sid_YqjI_regulator_for_YqjH_P64588_Escherichia_coli_180606	31.4	20	72	0	0	0	MNGRRCRCGPFNVDVVPKGLLQPFMLRLLTERPMHGFEIMEQIFEKTDGMWRPGPAAVYPSLVQMEHSGYIEAVNRETKSEKTRKQYKITEKGKEAIKEYDKMSGNIAENMHQFTRFLKRF*
iron_gene_regulation	DPANN	LSA5.bin112+NODE_6423_length_14122_cov_5.806217_16	Sid_YqjI_regulator_for_YqjH_P64588_Escherichia_coli_180606	31.3	20	73	0	0	0	MKHGDSEREDGDGWHRNPWNFERFGNDWRMRFGQRGWLRPLVFRLLEEKPMNGIEIMNRMQEMSQGWWRPSPGSIYPLLDTLATEGLARKRQDGRYELTQEYRKERGPASQVDQVLASMESEVSYLQELAQSNRKEFEEHKKKIMEIAQRLSKLK*
iron_gene_regulation	DPANN	YP3.bin1+NODE_45218_length_3067_cov_1.26837_1	Sid_YqjI_regulator_for_YqjH_P64588_Escherichia_coli_180606	31.3	20	74	0	0	0	MKHGDSEREDGDGWHRNPWNFERFGNDWRMRFGQRGWLRPLVFRLLEEKPMNGIEIMNRMQEMSQGWWRPSPGSIYPLLDTLATEGLARKRQDGRYELTQEYRKERGPASQVDQVLASMESEVSYLQELAQSNRKEFEEHK
iron_gene_regulation	DPANN	HSP2.bin18+NODE_33_length_168008_cov_4.137264_94	Sid_YqjI_regulator_for_YqjH_P64588_Escherichia_coli_180606	31.2	20	75	0	0	0	MKNKEDDFNEINFGFNIDPNMVHKLAHSMHGITRGFGIKYWILMLVSKEKMTGAQMIDKIYEMSFGFWRPSPGSIYSILKYLSESGFVKVEQNDNKKYYSITDKGKEYLDSSWFPWRSASSFMNKDEGTSIDETIETLDNLSEFISEKEKLLSKENKKTLKKIDDRLHSLLK*
iron_gene_regulation	DPANN	WH2.bin75+NODE_743_length_57347_cov_3.253600_18	Sid_YqjI_regulator_for_YqjH_P64588_Escherichia_coli_180606	31.2	20	76	0	0	0	MKNKEDDFNEINFGFNIDPNMVHKLAHSMHGITRGFGIKYWILMLVSKEKMTGAQMIDKIYEMSFGFWRPSPGSIYSILKYLSESGFVKVEQNDNKKYYSITDKGKEYLDSSWFPWRSASSFMNKDEGTSIDETIETLDNLSEFISEKEKLLSKENKKTLKKIDDRLHSLLK*
iron_gene_regulation	DPANN	FK1.bin66+NODE_299_length_77068_cov_1.802628_27	Sid_YqjI_regulator_for_YqjH_P64588_Escherichia_coli_180606	31.2	20	77	0	0	0	MSAMPDIEIKNTVKLFTVLLLSEKGQHGYEIMKEVEKRTGKNVSPGQIYPFLKQLKKYNYVETKGREERDKQAYYLTPEGRKFVKRLSDKFGDMFEIAIKPKLTVCAHCNCEIYRGGYKERINGRLKSFCCENCAKSYRTPNAR*
iron_gene_regulation	DPANN	WH2.bin146+NODE_17603_length_7835_cov_1.075765_1	Sid_YqjI_regulator_for_YqjH_P64588_Escherichia_coli_180606	31.1	20	78	0	0	0	MRSNEKNFEDGHEAWRRAAQWRMNFGQRGWIRPTVLKVLESGPKNGIEIMDSIQEMSKGWWRPSPGSIYPLLEQLSEDGLVKKNTSGKYELTKVYHKESGPINDTEDIITKMEGSVSYFEELAQSNKKMFSEYKDKIEKISKRLSKLT*
iron_gene_regulation	DPANN	TL2-2.bin29+NODE_525_length_29700_cov_124.997464_25	Sid_YqjI_regulator_for_YqjH_P64588_Escherichia_coli_180606	30.9	20	79	0	0	0	MKNKEDGFDEINFGFNLDPNIVHKFAHSIHGISRGFGIKYWILMLVSKEKMTGAQMIDKIYEMSFGFWRPSPGSIYSILKYLSESGFVKVEQKDNKKYYSITDRGKEYLDSSWFPWRSASSFMNKDEGTSIDETIETIDNLSEFISEKGKLLSKENKKILKKIDDRLHSILK*
iron_gene_regulation	DPANN	YF1.bin22+NODE_35086_length_3838_cov_5.520614_9	Sid_YqjI_regulator_for_YqjH_P64588_Escherichia_coli_180606	30.7	20	80	0	0	0	MRGRHSNEEFGWKRGDQRNMGGFGMDTDFGSWRMRFGRKGFLRPLVLKIIEDKPMTGAEIMDKMQELSMGWWRPSPGSIYPLLDQLV
iron_gene_regulation	DPANN	LSA5.bin52+NODE_26_length_185828_cov_2.887319_89	Sid_YqjI_regulator_for_YqjH_P64588_Escherichia_coli_180606	30.7	20	81	0	0	0	MGKDKVKITNMVKFYTLALLYEKPRHGYEIIKSLSNTLNKGVSAGEIYPFLELLNKNNYISFRTEKLRGKKTYHLTKEGRNLVKELFVRSEALANALIETRLEVCAHCNCEIYKGGVEERIKGRTLRFCCKYCAKSYTSKSG*
iron_gene_regulation	DPANN	YP1.bin77+NODE_7_length_586910_cov_38.658937_399	Sid_YqjI_regulator_for_YqjH_P64588_Escherichia_coli_180606	30.7	20	82	0	0	0	MGKDKVKITNMVKFYTLALLYEKPRHGYEIIKSLSNTLNKGVSAGEIYPFLELLNKNNYISFRTEKLRGKKTYHLTKEGRNLVKELFVRSEALANALIETRLEVCAHCNCEIYKGGVEERIKGRTLRFCCKYCAKSYTSKSG*
iron_gene_regulation	DPANN	MAS5.bin21+NODE_10_length_132035_cov_49.729008_6	Sid_YqjI_regulator_for_YqjH_P64588_Escherichia_coli_180606	30.7	20	83	0	0	0	MSVKNDSDMGNLIGQNFRWRMRLGQRGWLRPTVLNVLEEKPMNGIEIMNSIHGLSHGWWRPSPGSIYPLLEELANENMIRKGDDGRYELVHKGKGAFGPVSEIDDIVTNIEGYASYLEELAQADRTKFSAYKKRIEKVAARLEKLK*
iron_gene_regulation	DPANN	FK1.bin51+NODE_4207_length_14693_cov_1.339283_4	Sid_YqjI_regulator_for_YqjH_P64588_Escherichia_coli_180606	30.6	20	84	0	0	0	MADRYCKCGPFRVNMMPQGMLKPYILFLLSKRPMHGFEIMGEISDRSHGLWKPGPAAVYPSLAWLSRKKYISPVSRRPMGEKSRRQYRITGSGANAVAGYREFEAEWFGGMRRLRDLFS*
iron_gene_regulation	DPANN	HSP1.bin13+NODE_19_length_161545_cov_9.716723_72	Sid_YqjI_regulator_for_YqjH_P64588_Escherichia_coli_180606	30.4	20	85	0	0	0	MAKRTENDFELNDSGFSFNQNVINKFVHSFHDSGRGFGIKYWILMLISKEKLTGAQMIDKMYEMSFGFWKPSPGSIYTILKYLLENKFVKVNEKDNKKYYFITEKGKEYLDSSWFPWRSISGFTNGHKEVGVSDTVEMVDNLSEFLLEKYKVLSVDDKKAIKRIEERLQKILKR*
iron_gene_regulation	DPANN	LSA4.bin68+NODE_402_length_62658_cov_3.160912_21	Sid_YqjI_regulator_for_YqjH_P64588_Escherichia_coli_180606	30.4	20	86	0	0	0	MMNGHCRCGPFRVNMMPQGVIKPYILKLLSERPMHGFEIMQEIFDRSKGLWRPSTAAVYPALSQLERGGFIKKVDTDENLPEKAKKEYKITEKGKEALSSFSDFKKDWAENLNSMKDFF*
iron_gene_regulation	DPANN	LSA5.bin34+NODE_959_length_47444_cov_5.402794_48	Sid_YqjI_regulator_for_YqjH_P64588_Escherichia_coli_180606	30.3	20	87	0	0	0	MQNEDDNFNKINFGFDIDPNVMIHKFRHSMHGMTRGFGIKYWILMLVSKEKMTGAQMIDKIYDMSFGFWRPSPGSIYSILKYLSEGGLVKVEQSDNKKYYSITPKGKEYLDSSWFPWRSASSFMNKDEGASIDETVETLDNLSEFILEKEKLLNKENKKILKKIDERLHSILK*
iron_gene_regulation	DPANN	MAS3.bin171+NODE_2314_length_34426_cov_8.477740_13	Sid_YqjI_regulator_for_YqjH_P64588_Escherichia_coli_180606	30.3	20	88	0	0	0	MKDKEDNFNEIKFGFNLDQHVMQKIAHSMHGISRGFGIKYWILMLVSKEKMTGAQMIDRIYEMSFGFWRPSPGSIYSILKYLSESGFVKVEQKDNKKYYSVTNKGKEYLDSSWFPWRSASSFMNKDEGTSINETIETLDNLSEFISEKEKLLSNENKKTLKKIGDRLHAILK*
iron_gene_regulation	DPANN	DBS1-1.bin81+NODE_5445_length_17522_cov_2.042943_13	Sid_YqjI_regulator_for_YqjH_P64588_Escherichia_coli_180606	30.3	20	89	0	0	0	MMQHMSRGFVGLKYMILRFAKDNEISGSQIIESVNEMTMGHRRPSPGNVYPALKDLESEGYLKMREENHVKYYKITDKGLKVIDNISMPMFGMAGKRQEPDTSAYLKKYNISSELDKINDELNYILENSNKVSNDAELKKKIEQLSKKLDLIKGNNA*
iron_gene_regulation	DPANN	MAS4.bin58+NODE_2_length_242713_cov_17.979080_143	Sid_YqjI_regulator_for_YqjH_P64588_Escherichia_coli_180606	30.2	20	90	0	0	0	MNNEKHRNSSNINEAFTWRRNFGQRGWIRPSVLRVIQEGPKNGIEIMDTLEEMSHGWWRPSPGSIYPLLEQLSKERLIKKNKDGKYEIAESYRKEAYPGNSTDEVITNIESSISYLEELKQSEKGRFNEYKARINLISKRLRSLE*
iron_gene_regulation	DPANN	MAS5.bin1+NODE_4599_length_7623_cov_6.379536_5	Sid_YqjI_regulator_for_YqjH_P64588_Escherichia_coli_180606	30	20	91	0	0	0	MAKDKVKITNMVKFYTLALLYEKPRHGYEIIKNLSNSLNKGVSAGEIYPFLELLNKNNYISFRTEKLRGKKTYHLTREGRNLVKELFTRSEALANALIETRLEVCAHCNCEIYKGGVEERIKGRTLRFCCKYCAKSYTSKSG*
iron_gene_regulation	DPANN	YP3.bin95+NODE_681_length_57529_cov_2.13458_64	Sid_YqjI_regulator_for_YqjH_P64588_Escherichia_coli_180606	29.9	20	92	0	0	0	MHAHNEGSGRGNNAWQHAAQWRMNFGQRGWIRPTVLKVLESGPKNGIEIMDSIQEMSRGWWRPSPGSIYPLLEQLSGEGVIKKSSSGKYELTKTYRRESGPVNDTDDIITKMEGSASYLEELAQSDKKAFSEYKDRIRKVAKRLSGLA*
iron_gene_regulation	DPANN	MAS4.bin27+NODE_19_length_148156_cov_22.149437_108	Sid_YqjI_regulator_for_YqjH_P64588_Escherichia_coli_180606	29.8	20	93	0	0	0	MADEDLLGRRGFGDFSWRMRLGRRGWLRPVVIKMLENGPMNGMQMMDRIQEVSHGWWRPSPGSIYPLFDLLAREGVIKKRRDGKYELSARYRDEVAPEDETEDIFTNMEGNVSYLEELSKSSKRSELAKYRKRIKSLVERLSVLR*
iron_gene_regulation	DPANN	WH2.bin119+NODE_2009_length_33521_cov_6.936186_22	Sid_YqjI_regulator_for_YqjH_P64588_Escherichia_coli_180606	29.8	20	94	0	0	0	MFEHGNFGQFGTHREIGLRYWVLTMLYKDDATGAMIMDRMEKQSMGFWRPSPGSVYPLLSKMASDGELELSMKGGKKYYKITEKGKDVINSSWFPWKNFIEPQDTSLEKTIKEIENDVEYLLEKSEDIKKNPSMMVKLRRITDKLKKV*
iron_gene_regulation	DPANN	LSA4.bin62+NODE_5730_length_12989_cov_17.452729_14	Sid_YqjI_regulator_for_YqjH_P64588_Escherichia_coli_180606	29.7	20	95	0	0	0	MKNKEDNFNEINFGFNIDPNIVHKIAHSMHGISRGFGIKYWILMLVSKEKMTGAQMIDKIYEMSFGFWRPSPGSIYSILKYLSESGFVKVEQKDNKKYYLITDRGKEYLDSSWFPWRSASSFMNKDESTSIDETIETLDNLSEFIFEKEKLLSKENKKTLEKIDSRLHSILK*
iron_gene_regulation	DPANN	WH2.bin75+NODE_877_length_53331_cov_2.913935_14	Sid_YqjI_regulator_for_YqjH_P64588_Escherichia_coli_180606	29.7	20	96	0	0	0	MKNKEDNFNEINFGFNIDPNIVHKIAHSMHGISRGFGIKYWILMLVSKEKMTGAQMIDKIYEMSFGFWRPSPGSIYSILKYLSESGFVKVEQKDNKKYYLITDRGKEYLDSSWFPWRSASSFMNKDESTSIDETIETLDNLSEFIFEKEKLLSKENKKTLEKIDSRLHSILK*
iron_gene_regulation	DPANN	FK2.bin60+NODE_3619_length_19694_cov_1.376246_14	Sid_YqjI_regulator_for_YqjH_P64588_Escherichia_coli_180606	29.5	20	97	0	0	0	MCGPFRIDLVPRGLLKPYVLSLLFERPMHGFEIMQEISERTNGAWRPGPAAIYPTLMMLEKGGYIERMHEKKQGERARLPFKITKKGEEVVLKHKKTIEEVSRNAGL*
iron_gene_regulation	DPANN	FK4.bin48+NODE_4390_length_15480_cov_18.577868_1	Sid_YqjI_regulator_for_YqjH_P64588_Escherichia_coli_180606	29.5	20	98	0	0	0	MIESHNWRLKFGQKGWLRPTLLKILGNGNFTGMEMMNEIQEMSHGWWKPSPGSVYPLLETMKKEGIIKKLSNGKYALTSKYRKVTGDAE
iron_gene_regulation	DPANN	MAS1.bin30+NODE_62_length_105536_cov_79.738106_8	Sid_YqjI_regulator_for_YqjH_P64588_Escherichia_coli_180606	29.5	20	99	0	0	0	MKNERRRTDSSRINERFAWRRNFGQRGWIRPSVLRVIQEGPKNGIEIMDTLEEMSHGWWRPSPGSIYPLLEQLSKERLIKKNNDGKYEISESYRKEAHASSSTDDVITNIESSISYLEELKQSDMEKFNGCKARIKVISKRLRALE*
iron_gene_regulation	DPANN	LSA5.bin34+NODE_1620_length_34785_cov_6.881874_48	Sid_YqjI_regulator_for_YqjH_P64588_Escherichia_coli_180606	29.4	20	100	0	0	0	MRGRRCRCGPFNVDIIPKGLLQPFMLRLLMDKPMHGFEIMEQIFEKTDGMWRPGPAAVYPSLSQLESSGYIEAVNKGNKGEKARKQYRITERGKEAIKGYEKMSVDLAEDLDQFIPFLKRF*
iron_gene_regulation	DPANN	LSA5.bin95+NODE_9141_length_10850_cov_4.434580_6	Sid_YqjI_regulator_for_YqjH_P64588_Escherichia_coli_180606	29	20	101	0	0	0	MDIFAHGPHRRSFGLKYWILGMLYKQDMSGAMVIDTMSQKSFGIWRPSPGSIYPMLKDMEKNGEITVKKTIATQKIYGITEKGRKSLDSIEMPLFGRFWESDGTSVSGTIDTIEDNISYLEDKAQELGKDKSSMARLKKVNGRISKLLEQ*
iron_gene_regulation	DPANN	MAS2.bin48+NODE_1732_length_22354_cov_16.298736_21	Sid_YqjI_regulator_for_YqjH_P64588_Escherichia_coli_180606	29	20	102	0	0	0	MDIFAHGPHRRSFGLKYWILGMLYKQDMSGAMVIDTMSQKSFGIWRPSPGSIYPMLKDMEKNGEITVKKTIATQKIYGITEKGRKSLDSIEMPLFGRFWESDGTSVSGTIDTIEDNISYLEDKAQELGKDKSSMARLKKVNGRISKLLEQ*
iron_gene_regulation	DPANN	YF1.bin64+NODE_3199_length_19029_cov_1.706063_2	Sid_YqjI_regulator_for_YqjH_P64588_Escherichia_coli_180606	28.9	20	103	0	0	0	MKYGEQETGGKAQGEAEGILGGMRNRWGHRAGYARMHFGQRGWLRPSVLSLLEEKPMNGMEIMNKFYEASRGWWKPSPGSIYPLLETLEAEGLVSKGSDGRYLLTRKLKTRGAMPNDQVEEMLTNVEGTLSYFEDMAKSDRNELSKYRSRLLKISARLSKLK*
iron_gene_regulation	DPANN	DBS2-1.bin171+NODE_1237_length_47296_cov_1.708198_35	Sid_YqjI_regulator_for_YqjH_P64588_Escherichia_coli_180606	28.9	20	104	0	0	0	MDKGYKDKLDEAIDNANDALGMFGKHISDKTWRMRLGQRGWLRPTVLRVLEEKPMNGIEIMNKIQDMSHGWWRPSPGSLYPLLEQLAQEEILNKRDDGKYELAKAYRMRHEAVNEIDDVLQNMESNVTYLEELMQSSKGKLTPYKTRIEKINKRISRIK*
iron_gene_regulation	DPANN	TL1-5.bin98+NODE_276_length_74625_cov_1.959368_48	Sid_YqjI_regulator_for_YqjH_P64588_Escherichia_coli_180606	28.6	20	105	0	0	0	MRENMDGASNGEWGFNYNSWRRRFGQKGFLRPFVLKILEEGPVNGIGIMDRMQEVSRGWWRPSPGSIYPLLEQLVNEGMIRKRDDGRYELTRRYKRETRGVGDADEVLMILESNVSYLEELAESDKKKFALYKVRIKDITKRLSELQ*
iron_gene_regulation	DPANN	DBS2-5.bin41+NODE_37_length_152742_cov_7.501746_159	Sid_YqjI_regulator_for_YqjH_P64588_Escherichia_coli_180606	28.6	20	106	0	0	0	MSDIEIKNVIKLFTVLLLSEKEQHGYELMKKMEERTGKKISPGQIYPFLKQLKEHKYVDTEGREERDKLVYYLTPEGKRFVVRLSEKFGDLFEIAIKPKLTECAHCKCEIYKGGYKKKIGGRYLDFCCRNCANSYGKGNRH*
iron_gene_regulation	DPANN	WY2.bin23+NODE_12106_length_9476_cov_1.078832_3	Sid_YqjI_regulator_for_YqjH_P64588_Escherichia_coli_180606	28.6	20	107	0	0	0	MMPQGMLKPYILFLVSKRPMHGFEMIEEIEDRSHGIWKSGPAAVYPSIEWLNKEGYIEPAWRGRKSEKARRQYRITRKGLDVIRNYREFEKEWFGNLKKLTDLFK*
iron_gene_regulation	DPANN	WY5.bin59+NODE_27537_length_5770_cov_0.900585_3	Sid_YqjI_regulator_for_YqjH_P64588_Escherichia_coli_180606	28.6	20	108	0	0	0	MMPQGMLKPYILFLVSKRPMHGFEMIEEIEDRSHGIWKSGPAAVYPSIEWLNKEGYIEPAWRGRKSEKARRQYRITRKGLDVIRNYREFEKEWFGNLKKLTDLFK*
iron_gene_regulation	DPANN	DBS1-1.bin81+NODE_5445_length_17522_cov_2.042943_9	Sid_YqjI_regulator_for_YqjH_P64588_Escherichia_coli_180606	28.6	20	109	0	0	0	MADIEIKNMVKLFTVLLLSEKEQHGYEIMKEVEKKTGKKVSPGQIYPFLKQLKKYRYVETKGRAERDKQAYYLTPEGRKFMARLSDKFGDMFEIAIKSKLTVCAHCNCEIYKGGYKERINGRLLSFCCENCAKSYGTLNAR*
iron_gene_regulation	DPANN	YP1.bin68+NODE_157_length_114365_cov_52.213038_134	Sid_YqjI_regulator_for_YqjH_P64588_Escherichia_coli_180606	28.4	20	110	0	0	0	MFDKIRNMHQGRREFGLKFWLLSLLEKQESTGAMLIDKMERSSMGFWKPSPGSVYPLLSTLVSDGYLKLKAQDGKKYYKITDKGRELINDSWFPWKKFMQPQTTNTVENTLNDMENEIEYLTEKSEDINKNPSTKAQLKKLAEKLKKI*
iron_gene_regulation	DPANN	YF1.bin131+NODE_3658_length_17414_cov_1.401169_7	Sid_YqjI_regulator_for_YqjH_P64588_Escherichia_coli_180606	28.3	20	111	0	0	0	MGPHGRHWNEEGAEAHGPRFGGFGAGMGGGFRGRGIKYWALYLLREKPMTGAEIMESMESQSMGWWRPSPGSIYPMLNGLVEDGVLSRDDDGRYSLTNKGYEYMGISRDRSAPIERALSEMEGMVEYLHDNRELLKKYSDRLKKIKEGVDRL*
iron_gene_regulation	DPANN	FK1.bin85+NODE_5_length_771545_cov_9.506659_62	Sid_YqjI_regulator_for_YqjH_P64588_Escherichia_coli_180606	27.9	20	112	0	0	0	MGWGTQMDSHWRRHFGQRGWVRPTVLRVLESGPKTGMEIMETIESMSYGWWRPSPGAIYPLLEQLVTEGIAKKDKDGKYELTAEYRKAYGPMNDTEEILTNMEGNASYLEELAQGNKKEFEAYRTRVDGIAKRLSKLA*
iron_gene_regulation	DPANN	MAS1.bin63+NODE_1003_length_31420_cov_20.170869_31	Sid_YqjI_regulator_for_YqjH_P64588_Escherichia_coli_180606	27.9	20	113	0	0	0	MSIFEDIHGEHGRSFGLRYYIVSLLAKKEMTGAMIIDEISRITLGYLKPSPGSIYPMLSILANSGYLKSRTQKGRKFYTLTSKARDRFSEMSVPPMAFLNRSSRNDSIEESIASIQYSIDYLLDNIDSLRKDRKSYQELLKITKQMQRML*
iron_gene_regulation	DPANN	LSA5.bin95+NODE_1187_length_41732_cov_5.320683_23	Sid_YqjI_regulator_for_YqjH_P64588_Escherichia_coli_180606	27.9	20	114	0	0	0	MRNGHCRCGPFRVNMMPQGIIKPYILKLLSERPMHGFEIMQEIFDRSKGLWRPSTAAVYPALSQLERGGFIKKVDSDENLPEKARKEYKITEKGKEAISGFSDFKKDWADNLNSMKDFF*
iron_gene_regulation	DPANN	MAS2.bin48+NODE_174_length_66022_cov_14.135959_22	Sid_YqjI_regulator_for_YqjH_P64588_Escherichia_coli_180606	27.9	20	115	0	0	0	MRNGHCRCGPFRVNMMPQGIIKPYILKLLSERPMHGFEIMQEIFDRSKGLWRPSTAAVYPALSQLERGGFIKKVDSDENLPEKARKEYKITEKGKEAISGFSDFKKDWADNLNSMKDFF*
iron_gene_regulation	DPANN	MAS3.bin115+NODE_2046_length_36873_cov_1.628558_11	Sid_YqjI_regulator_for_YqjH_P64588_Escherichia_coli_180606	27.9	20	116	0	0	0	MMNGHCRCGPFRVNMMPQGVIKPYILKLLNERPMHGFEIMQEIFDRSKGLWRPSTAAVYPALSQLEKRGFIEKTGADKNLPEKARKEYRITEKGKEALSDFSKFKKDWIESVDNMKDFF*
iron_gene_regulation	DPANN	FK3.bin83+NODE_3515_length_26661_cov_2.628439_33	Sid_YqjI_regulator_for_YqjH_P64588_Escherichia_coli_180606	27.8	20	117	0	0	0	MPDMEIKNMVKLFTVLLLSEKGQHGYEIMKEVEKKTGKKVSPGQIYPFLKQLKKYRYVDTKGREERDKQAYYLTPEGRKFVTRLSEKFGDMFEIAIRPKLTVCAHCDCEIYKGGYREKINGRSLSFCCENCAKGYKVMNNQ*
iron_gene_regulation	DPANN	MAS3.bin159+NODE_14062_length_9922_cov_0.934048_6	Sid_YqjI_regulator_for_YqjH_P64588_Escherichia_coli_180606	27.6	20	118	0	0	0	MIPQGMLRPYILFLLSKKPMHGFEIMGEISERSHGLWKPGPAAVYPSLAWLSAKNYIIPAFRRPRGEKSRRQYKITKSGREAVAEYKAFGEEWFGGIMRLKDLFD*
iron_gene_regulation	DPANN	DBS1-1.bin141+NODE_5513_length_17372_cov_1.956335_18	Sid_YqjI_regulator_for_YqjH_P64588_Escherichia_coli_180606	27	20	119	0	0	0	MSDIEIKNMVKLFTVLLLSEKGQHGYEIMKEVEKKTGKKVSPGQIYPFLKQLKKYRYVETKGRAERDRQVYYLTPEGRKFMERLSDKFGDMFEIAIKPKLTVCAHCNCEIYKGGYKERINGRLLSFCCENCAKGYSTLNAR*
iron_gene_regulation	DPANN	MAS4.bin50+NODE_5354_length_13516_cov_22.126821_15	Sid_YqjI_regulator_for_YqjH_P64588_Escherichia_coli_180606	26.8	20	120	0	0	0	MIYVMADIEIKNMVKLFTVLLLSEKEQYGYEIMKAVEKKTGKRVSPGQIYPFLKQLKKYNYVETKGRAERDKQAYYLTPDGRKFVARLSDKFGDMFEIAIKPKLTVCAHCNCEIYKGGYKERINGRPMNFCCENCARSYRMLNAR*
iron_gene_regulation	DPANN	WY5.bin13+NODE_23893_length_6328_cov_1.091114_4	Sid_YqjI_regulator_for_YqjH_P64588_Escherichia_coli_180606	26.8	20	121	0	0	0	MAKVLCCDMRGMLSFLILFLLSKKPMHGQEIAKELEKRKGEKPSPGTIYPALASLKKAGLIKEKKPGKAIVYELTAEGRDGLAHAKKHFCRMFMDVF*
iron_gene_regulation	DPANN	SKS1.bin82+NODE_5685_length_17747_cov_4.515096_16	Sid_YqjI_regulator_for_YqjH_P64588_Escherichia_coli_180606	26.7	20	122	0	0	0	MLKPYILFLVSKRPMHGFEMIEEIEDRSHGIWKSGPAAVYPSIEWLNKEGYIEPAWRGRKSEKARRQYRITRKGLDVIRNYREFEKEWFGNLKKLTDLFK*
iron_gene_regulation	DPANN	YP3.bin45+NODE_2053_length_27564_cov_2.29712_2	Sid_YqjI_regulator_for_YqjH_P64588_Escherichia_coli_180606	26.6	20	123	0	0	0	MGKDKVKITNMVKFYTLALLYEKPRHGYAIIKSLSNTLNKGVSAGEIYPFLELLNKNNYIAFRTEKLRGKKTYHLTREGRNLVKELFSRSGALANALIESSYRYARTVIAKFTKVALKR*
iron_gene_regulation	DPANN	LSA4.bin68+NODE_878_length_43134_cov_3.240124_11	Sid_YqjI_regulator_for_YqjH_P64588_Escherichia_coli_180606	26.6	20	124	0	0	0	MDFFTSSTHRRSFGLKYWVLGMLYRQDMSGAMIIDTMSQKSFGMWRPSPGSIYPLLRDMENRGEIKMKKTVVGQKIYGITDKGKRSLNSFDIPFFGRFWESDGSSVSSTIDSMEADLDYLSDKSEELKKDKEAVKRLNKIKDDLSRLAK*
iron_gene_regulation	DPANN	MAS5.bin1+NODE_17133_length_3626_cov_6.078308_1	Sid_YqjI_regulator_for_YqjH_P64588_Escherichia_coli_180606	26.3	20	125	0	0	0	IYSDTLPDIEIKNMVKLFTVLLLSEKGQHGYEIMKEVEKKTGKRVSPGQIYPFLKQLKEYRYVETKGRAEREKQVYYLTLEGKRFVARLSGKFEDMFEIAIKPKLTVCDNCNCEIYKGGYKERINGKLLSFCCENCAKSYRTLNTQ*
iron_gene_regulation	DPANN	FK1.bin29+NODE_268_length_81095_cov_34.541547_82	Sid_YqjI_regulator_for_YqjH_P64588_Escherichia_coli_180606	26.3	20	126	0	0	0	MEKDKVKITNIVKFYTLALLYEKPRHGYEIIKNLSNTLDKGVSAGEIYPFLELLNKNNYVAFRTEKLRGKKTYHLTREGRNLVKELFSRSGALANALIGSRLEICAHCNCEIYKGGVEERIKGRTLRFCCKYCAKSYTSKSEKYCRRPDM*
iron_gene_regulation	DPANN	YP2.bin58+NODE_611_length_53633_cov_9.534202_5	Sid_YqjI_regulator_for_YqjH_P64588_Escherichia_coli_180606	26.3	20	127	0	0	0	MDGSTWERNFDYSTWRMRFGQKGFLRPFVLRILEDGPTNGIGIMDRMQEISRGWWRPSPGSIYPLLEQLAGEGMIKKRTDGKYELTSKYAHGAYAGGEADDALMNLEGSVSYLEELAESDKKKFALYKTRIKEIAKRLSELL*
iron_gene_regulation	DPANN	YP1.bin76+NODE_136_length_124238_cov_22.143484_104	Sid_YqjI_regulator_for_YqjH_P64588_Escherichia_coli_180606	26.3	20	128	0	0	0	MGFGQGAGSGPAWHMGRFRSRGIRYWALYLLKDKPMTGAEIMDAMESQSMGWWRPSPGSIYPMLNELVQEGVLNRGEDGRYTITERGFEYIGIRKDKTANIERTLSELEGLISYLQDNKDGLEKYKDRIKKIRDEVGKL*
iron_gene_regulation	DPANN	LSA4.bin48+NODE_393_length_63177_cov_3.726122_43	Sid_YqjI_regulator_for_YqjH_P64588_Escherichia_coli_180606	26.3	20	129	0	0	0	MIYSDTLPDIEIKNMVKLFTVLLLSEKGQHGYEIMKEVEKKTGKRVSPGQIYPFLKQLKEYRYVETKGRAEREKQVYYLTLEGKRFVARLSGKFEDMFEIAIKPKLTVCDNCNCEIYKGGYKERINGKLLSFCCENCAKSYRTLNTQ*
iron_gene_regulation	DPANN	WH2.bin135+NODE_2185_length_31824_cov_6.313437_30	Sid_YqjI_regulator_for_YqjH_P64588_Escherichia_coli_180606	26.3	20	130	0	0	0	MIYSDTLPDIEIKNMVKLFTVLLLSEKGQHGYEIMKEVEKKTGKRVSPGQIYPFLKQLKEYRYVETKGRAEREKQVYYLTLEGKRFVARLSGKFEDMFEIAIKPKLTVCDNCNCEIYKGGYKERINGKLLSFCCENCAKSYRTLNTQ*
iron_gene_regulation	DPANN	FK5.bin94+NODE_17_length_315167_cov_3.555961_328	Sid_YqjI_regulator_for_YqjH_P64588_Escherichia_coli_180606	26.2	20	131	0	0	0	MPDIEIKNMVKLFTVLLLSEKGQHGYEIMKEVEKKTGKKVSPGQIYPFLKQLKKYRYVETKGRAERDKQAYYLTPEGKKFVARLSDKFGDMFEIAIKPKLTVCAHCNCEIYKGRYKERINGKLLSFCCENCAKGYRTLNTR*
iron_gene_regulation	DPANN	MAS3.bin115+NODE_2046_length_36873_cov_1.628558_44	Sid_YqjI_regulator_for_YqjH_P64588_Escherichia_coli_180606	26.2	20	132	0	0	0	MFGHRNLSQFGAHREMGLRYWILAILYNKDATGAMIIDMMEKQSMGFWRPSPGSVYPLLSKMVLDGELELSMKENKKYYKITEKGKETINGSWFPWKTFIEPQNTSIERIIEEIENDVEYILEKADEVNKSRSARAELKKIVEKLKKI*
iron_gene_regulation	DPANN	FK2.bin60+NODE_8385_length_11171_cov_1.594622_2	Sid_YqjI_regulator_for_YqjH_P64588_Escherichia_coli_180606	26.1	20	133	0	0	0	MADMEIKNMVKLFTVLLLSEKEQYGYEIMKEVEKKTGKKVSPGQVYPFLKQLKKYGYVETMGRAERDKQAYHLTSEGRKFVARLSDKFGDMFEIAIKPRLTVCAHCNCEIYKGGYKERINGRLMSFCCNNCARGYRELKTR*
iron_gene_regulation	DPANN	MAS1.bin30+NODE_1125_length_29548_cov_73.101662_28	Sid_YqjI_regulator_for_YqjH_P64588_Escherichia_coli_180606	26.1	20	134	0	0	0	MADMEIKNMVKLFTVLLLSEKEQYGYEIMKEVEKKTGKKVSPGQVYPFLKQLKKYGYVETMGRAERDKQAYHLTSEGRKFVARLSDKFGDMFEIAIKPRLTVCAHCNCEIYKGGYKERINGRLMSFCCNNCARGYRELKTR*
iron_gene_regulation	DPANN	WY3.bin72+NODE_108_length_163823_cov_3.197812_133	Sid_YqjI_regulator_for_YqjH_P64588_Escherichia_coli_180606	26	20	135	0	0	0	MTLGSIPSCMTPRATLFLLWFIQKREIHGYGILKALREGGMHGLGPGRLYPFLADMLKQGLISQKEKKTGRRVRKVYVITAKGRQMLEERRRLFRGLIREFVIDMLKGSAQDRHGRSKIGES*
iron_gene_regulation	DPANN	MAS4.bin58+NODE_2_length_242713_cov_17.979080_186	Sid_YqjI_regulator_for_YqjH_P64588_Escherichia_coli_180606	25.7	20	136	0	0	0	MPDMEIKNMVKLFTVLLLSEKEQYGYEIMKEIKKRTGKNVSPGQIYPFLRQLESYNYVEARGRKERDKQAYYLTPEGRRFVKRLSGRFGTIFEIAIKARLTVCAHCGCEIYKGGYKEMINGKSINFCCKNCAKGYMRMDLG*
iron_gene_regulation	DPANN	DS3.bin6+NODE_45407_length_3297_cov_1.210095_4	Sid_YqjI_regulator_for_YqjH_P64588_Escherichia_coli_180606	25.3	20	137	0	0	0	MKDIEIKNMVKLFTVLMLSEKAQHGYEIMNEVKKRTGKNVSPGQIYPFLKQLKKYHYVNTKGKAERDRQTYYLTAEGRRFVARLSDKFESIFEIALKARLTACAHCSCEIYKGGYKKMINGKSMDFCCENCAKGYMKINI*
iron_gene_regulation	DPANN	TL1-1.bin46+NODE_190_length_67114_cov_3.079269_4	Sid_YqjI_regulator_for_YqjH_P64588_Escherichia_coli_180606	25.3	20	138	0	0	0	MKDIEIKNMVKLFTVLMLSEKAQHGYEIMNEVKKRTGKNVSPGQIYPFLKQLKKYHYVNTKGKAERDRQTYYLTAEGRRFVARLSDKFESIFEIALKARLTACAHCSCEIYKGGYKKMINGKSMDFCCENCAKGYMKINI*
iron_gene_regulation	DPANN	MAS3.bin65+NODE_443_length_78895_cov_2.145795_43	Sid_YqjI_regulator_for_YqjH_P64588_Escherichia_coli_180606	25.3	20	139	0	0	0	MPNGYCTCGPFKVNMMPQGMLKPYLLFLISKKPMHGFEIMHEISSKSDGIWRPGASAIYPSLDWLSQNGYTKPLNATASGEKAQRKYCITKKGEDAVKNYRKFEAEWFGSMARLRKLFS*
iron_gene_regulation	DPANN	MAS3.bin71+NODE_2545_length_32576_cov_1.989830_8	Sid_YqjI_regulator_for_YqjH_P64588_Escherichia_coli_180606	25.2	20	140	0	0	0	MHSDMKIKNLTKLFAILLLNEKNQHGYDIMKSIEARLGSKPSPGQIYPFLRQLKRYGYIDAKGVKGERDKQIYYLTPEGIKFVKRLSSKLEDLFEIAIKPNISICAHCGCEIYKGGYKEKINGKYLSFCCSNCAKGYRLIPEFGINQRSV*
iron_gene_regulation	DPANN	YF1.bin131+NODE_10352_length_8781_cov_1.491102_1	Sid_YqjI_regulator_for_YqjH_P64588_Escherichia_coli_180606	24.9	20	141	0	0	0	MSDIEIKNLVKLFTVLLLSKKEQYGYEIMKEVEKKTGKKVSPGQIYPFLKQLKKYNYVETKGRAERDKQAYYLTPAGRRFVARLSDKFGDMFEIAIKPKLTVCAHCNCEIYKGGYKERINGKLLSFCCENCAKGYRTLNTQ*
iron_gene_regulation	DPANN	DBS2-4.bin38+NODE_62174_length_2903_cov_1.17687_3	Sid_YqjI_regulator_for_YqjH_P64588_Escherichia_coli_180606	24.5	20	142	0	0	0	MNKDYGCDMRGMLSFQILWLLSKNSMHGEEIAEEIEKRRGKKPKAGTLYPALRYLHEKGLISGEKKGKTVVYSLTPKGKRSVKAAKEYFLRSFRDILEA*
iron_gene_regulation	DPANN	MAS4.bin50+NODE_2277_length_22825_cov_21.297031_6	Sid_YqjI_regulator_for_YqjH_P64588_Escherichia_coli_180606	24.5	20	143	0	0	0	MNKDYGCDMRGMLSFQILWLLSKNSMHGEEIAEEIEKRRGKKPKAGTLYPALRYLHEKGLISGEKKGKTVVYSLTPKGKRSVKAAKEYFLRSFRDILEA*
iron_gene_regulation	DPANN	LSA5.bin54+NODE_423_length_69642_cov_2.026829_66	Sid_YqjI_regulator_for_YqjH_P64588_Escherichia_coli_180606	24.3	20	144	0	0	0	MMPQGMLKPYILFLVSKKPMHGFEIMDEISYRSHGVWASGPAAIYPALAWLRAKGYVKPAWSTLRSEKARRQYRITRKGAAAVMGYRDFEKEWFENLGKLKDLFK*
iron_gene_regulation	DPANN	MAS5.bin1+NODE_10087_length_4931_cov_5.834305_5	Sid_YqjI_regulator_for_YqjH_P64588_Escherichia_coli_180606	24.3	20	145	0	0	0	MADIEIKNMVKLFTVLLLSEKEQYGYEIMKEVEKKTGKKVSPGQIYPFLKQLKKYDYVETKGRAERDKQAYYLTPEGRKFVARLSDKFGDMFEIAIKPKLTVCAHCNCEIYKGGYKERINGRLLSFCCENCAKGYRTLNAR*
iron_gene_regulation	DPANN	MAS3.bin90+NODE_29474_length_5356_cov_1.201951_8	Sid_YqjI_regulator_for_YqjH_P64588_Escherichia_coli_180606	24.3	20	146	0	0	0	MKKPTCDMRGMLSFQILNILKKKDLCGEELANNIEKCRGKKPVASTIYPALKRLSDSELITWKRNGKRKVYSITKKGACEEKKALVYFEKLYSSIQK*
iron_gene_regulation	DPANN	FK5.bin71+NODE_5_length_483663_cov_28.211817_427	Sid_YqjI_regulator_for_YqjH_P64588_Escherichia_coli_180606	24.3	20	147	0	0	0	MPDIEIKNMVKLFTVLLLSEKGQHGYEIMKEVEKKTGKKVSPGQIYPFLKQLKKYRYVETKGRAERDRQAYYLTPEGRKFVARLSDKFGDMFEIAIKPKLTVCAHCNCEIYKGGYKERINGRLLSFCCENCAKGYRTLNTQ*
iron_gene_regulation	DPANN	FK3.bin83+NODE_4621_length_22052_cov_2.582303_5	Sid_YqjI_regulator_for_YqjH_P64588_Escherichia_coli_180606	24.3	20	148	0	0	0	MRHQFGQRGWLRPAIISMLEEKPMNGMEVINRFYDVSHGWWKPSPGSVYPLLETLESEGLIKKGSDGRYSVTKKYEDQKIPQGQADELLTNMEGTISYFEDMAKSDRSKFSGYKARIEKLSSRLSKLK*
iron_gene_regulation	DPANN	YP2.bin24+NODE_1_length_940636_cov_11.874883_552	Sid_YqjI_regulator_for_YqjH_P64588_Escherichia_coli_180606	24.2	20	149	0	0	0	MNGNEDGNEYGHRMGGRGMMHGMHGMHGMHEHMHPYGMAFGRRGALRPIVLSLLNESPKNGAELSDAIESMYEWRPSPGALYPLLEELESEGVIRKKGERYELADNAKAGEFWPHGLGRPASTFDIISRIDAWISYFEDMQKRNPKGFDAYADKLEEISTRLAALIGKVQKKQ*
iron_gene_regulation	DPANN	YS3.bin7+NODE_11298_length_3181_cov_1.534709_3	Sid_YqjI_regulator_for_YqjH_P64588_Escherichia_coli_180606	24.2	20	150	0	0	0	MNGNEDGNEYGHRMGGRGMMHGMHGMHGMHEHMHPYGMAFGRRGALRPIVLSLLNESPKNGAELSDAIESMYEWRPSPGALYPLLEELESEGVIRKKGERYELADNAKAGEFWPHGLGRPASTFDIISRIDAWISYFEDMQKRNPKGFDAYADKLEEISTRLAALIGKVQKKQ*
iron_gene_regulation	DPANN	LSA5.bin112+NODE_846_length_50430_cov_6.183846_6	Sid_YqjI_regulator_for_YqjH_P64588_Escherichia_coli_180606	24	20	151	0	0	0	MPDIEIKNMVKLFTVLLLSEKGQHGYEIMKEVEKKTGKKVSPGQIYPFLKQLKKYRYVETKGRAERDRQAYYLTPEGRKFVARLSDKFGNMFEIAIKPKLTVCAHCNCEIYKGGYKEKINGRLLSFCCENCAKGYRTLNTQ*
iron_gene_regulation	DPANN	YF1.bin65+NODE_245_length_81252_cov_6.413424_36	Sid_YqjI_regulator_for_YqjH_P64588_Escherichia_coli_180606	23.9	20	152	0	0	0	MLNHAPWRFWGGSKRGILRPIILTLLRNTKLSGTEIMDKVQEMSGGWWRPSPGSIYPLLEDMVRESMLNKNKDGKYEINSKHRESVESPFFGSVFGAPATSIHDALVEIESYISYMEDLSRNGKKEFVKNRKRITEIIKRLSALIE*
iron_gene_regulation	DPANN	YP1.bin76+NODE_1342_length_29178_cov_20.677636_17	Sid_YqjI_regulator_for_YqjH_P64588_Escherichia_coli_180606	23.7	20	153	0	0	0	MSDIEIKNLVKLFTVLLLSEKEQYGYEIMKEVEKKTGKKVSPGQIYPFLKQLKKYNYVETKGRAERDKQAYYLTPAGRRFVARLSDKFGDMFEIAIKPKLTVCAHCNCEIYKGGYKERINGKLLSFCCENCAKGYRTLNTQ*
iron_gene_regulation	DPANN	TL1-2.bin19+NODE_11614_length_7138_cov_20.982_5	Sid_YqjI_regulator_for_YqjH_P64588_Escherichia_coli_180606	23.5	20	154	0	0	0	MIYTVADMEIKNIVKLFTVFLLSEKEQYGYEIMKEVEKKTGKKVSPGQIYPFLKQLKKYDYVETKGRAEREKQAYYLTPEGRKFVARLSDKFGDMFEIAIKPKLTMCTHCNCEIYKGGYKKRINGKLLSFCCENCAKGYRMLNTR*
iron_gene_regulation	DPANN	YP3.bin95+NODE_4000_length_17440_cov_2.0692_4	Sid_YqjI_regulator_for_YqjH_P64588_Escherichia_coli_180606	23.2	20	155	0	0	0	MHGNYGCDMRGMLSFQILWLLSRRSMHGEEIAEELEKRRGEKPKPGTLYPALKDMNEKGLITGNKKGKIIVYSLTSNGKKSVKLAREYFIRSFGDILGA*
iron_gene_regulation	DPANN	DS3.bin6+NODE_36040_length_3805_cov_1.170745_4	Sid_YqjI_regulator_for_YqjH_P64588_Escherichia_coli_180606	23.2	20	156	0	0	0	MPDMEIKNMVKLFTVLLLSEKEQCGYEIMKEVEKKTGKKVSPGQIYPFLKQLKKYDYVETKGRADRDKQAYYLTPEGKKFMARLSDKFGDMFEIAIKPKLTVCAHCNCEIYKGGYKERINDKLLSFCCKNCAKGYKVLNTQ*
iron_gene_regulation	DPANN	TL1-5.bin78+NODE_1645_length_30604_cov_2.555140_33	Sid_YqjI_regulator_for_YqjH_P64588_Escherichia_coli_180606	23	20	157	0	0	0	MIYTVADMEIKNIVKLFTVFLLSEKEQYGYEIMKEMEKKTGKKVSPGQIYPFLKQLKKYDYVETKGRAEREKQAYYLTPEGRKFVARLSDKFGDMFEIAIKPKLTMCTHCNCEIYKGGYKKRINGKLLSFCCENCAKGYRMLNTR*
iron_gene_regulation	DPANN	MAS3.bin136+NODE_2490_length_33012_cov_2.490132_29	Sid_YqjI_regulator_for_YqjH_P64588_Escherichia_coli_180606	22.8	20	158	0	0	0	MHSDIEIKNLTKLFAILLLNEKDQHGYDIMKSIEARLGSKTSSGQIYPFLRQLKRYGYIDAKGAKGERDKQVYYLTPEGIKFVKRLSSKLEDFFEIAIKPNIITCAHCGCEIYKGGYKEKINGKYLSFCCSNCAKGYKLIPQIRVNQRSV*
iron_gene_regulation	DPANN	WY3.bin25+NODE_77022_length_3043_cov_0.642318_3	Sid_YqjI_regulator_for_YqjH_P64588_Escherichia_coli_180606	22.8	20	159	0	0	0	MPDMEIKNIVKLFAVLLLSEKEHYGYEIMKEVERRTGKKASPGQVYPFLKQLKKYGYVETKGRAERDKQAYYLTPEGRKFVTRLTNKFGDMFEIAIKPKLTVCAHCNCEIYKGGYKDKIGGRYLTFCCENCAKGYRAMNAK*
iron_gene_regulation	DPANN	WY5.bin59+NODE_73133_length_3136_cov_0.520106_3	Sid_YqjI_regulator_for_YqjH_P64588_Escherichia_coli_180606	22.8	20	160	0	0	0	MPDIEIKNIVKLFAVLLLSEKEHYGYEIMKEVERRTGKKASPGQVYPFLKQLKKYGYVETKGRAERDKQAYYLTPEGRKFVTRLTNKFGDMFEIAIKPKLTVCAHCNCEIYKGGYKEKIGGRYLTFCCENCAKGYRAMNAK*
iron_gene_regulation	DPANN	YP3.bin81+NODE_1167_length_41085_cov_16.8129_22	Sid_YqjI_regulator_for_YqjH_P64588_Escherichia_coli_180606	22.8	20	161	0	0	0	MPDIEIKNIVKLFAVLLLSEKEHYGYEIMKEVERRTGKKASPGQVYPFLKQLKKYGYVETKGRAERDKQAYYLTPEGRKFVTRLTNKFGDMFEIAIKPKLTVCAHCNCEIYKGGYKEKIGGRYLTFCCENCAKGYRAMNAK*
iron_gene_regulation	DPANN	DBS2-1.bin138+NODE_5993_length_17128_cov_1.869243_21	Sid_YqjI_regulator_for_YqjH_P64588_Escherichia_coli_180606	22.5	20	162	0	0	0	MKSIYGCDMRGMLSFQILWLLSKKTMHGEQIAKEIEKRRGEKPKAGTIYPALKELKESRLIRGRKSGKLITYSLTEPGRTALRHALDYFCRSFGEIIEESR*
iron_gene_regulation	DPANN	TL2-1.bin30+NODE_1612_length_20471_cov_2.765041_15	Sid_YqjI_regulator_for_YqjH_P64588_Escherichia_coli_180606	22.3	20	163	0	0	0	MPDIEIKNIVKLFAVLLLSEKEHYGYEIMKEVERRTGKKASPGQVYPFLKQLNKYGYVETKGRAERDKQAYYLTPEGRKFVTRLTNKFGDMFEIAIKPKLTVCAHCNCEIYKGGYKEKIGGRYLTFCCENCAKGYRAMNAK*
iron_gene_regulation	DPANN	DX2.bin12+NODE_2029_length_21516_cov_6.285614_8	Sid_YqjI_regulator_for_YqjH_P64588_Escherichia_coli_180606	22.3	20	164	0	0	0	MPDIEIKNIVKLFAVLLLSEKEHYGYEIMKEVERRTGKKGSPGQVYPFLKQLKKYGYVETKGRAERDKQAYYLTPEGRKFVTRLTNKFGDMFEIAIKPKLTVCAHCNCEIYKGGYKDKIGGRYLTFCCENCAKGYRAMNAK*
iron_gene_regulation	DPANN	LSA5.bin54+NODE_311_length_79685_cov_2.040725_21	Sid_YqjI_regulator_for_YqjH_P64588_Escherichia_coli_180606	22.1	20	165	0	0	0	MPDIEIKNLVKLFTVLLLSEDGQSGYDIMKNVGSRLGRKASPGQIYPFLKQLERHGYVTAGERAGRDRQAYYLTADGKKFVRRLSERFGDVFDMVIKPRLTVCAHCSCEIYKGAYVEKIGGRPLSFCCENCARGYRALNR*
iron_gene_regulation	DPANN	LSA5.bin73+NODE_1930_length_31277_cov_4.583756_18	Sid_YqjI_regulator_for_YqjH_P64588_Escherichia_coli_180606	22	20	166	0	0	0	MADIEIKNMVKLFTVLLLSEKEQYGYEIMKEVEKKTGKKVSPGQIYPFLKQLKKYDYVETKGRAERDKQAYYLTPEGRKFVARLSDKFGDMFAIAIKPKLTMCAHCSCEIYKGGYKERINGRLLSFCCENCAKGYRMLNTQ*
iron_gene_regulation	DPANN	YP1.bin29+NODE_2571_length_17854_cov_2.102386_9	Sid_YqjI_regulator_for_YqjH_P64588_Escherichia_coli_180606	21.7	20	167	0	0	0	MHGNYGCDMRGMLSFQILWLLSKREMHGEELAEEIAKRRGVKPKAGTIYPALKALEENGVITGKKKGKTIVYSLTAEGSRDVKRAVVYFCHSFGDIFESVG*
iron_gene_regulation	DPANN	MAS5.bin3+NODE_8373_length_5475_cov_4.255610_4	Sid_YqjI_regulator_for_YqjH_P64588_Escherichia_coli_180606	21.3	20	168	0	0	0	MKKFEFKDKEINGYIDKTFMKGVLKLMLLKIIEKEKIYPYALLKKINSNKHLNMKISKNDLYNLITVMEKSNLITAKEIIKNKKSHKILIITPKGKNITIKSKNILIKHIKSVKDLMAEMDG*
iron_gene_regulation	DPANN	MAS5.bin1+NODE_15034_length_3913_cov_7.337559_5	Sid_YqjI_regulator_for_YqjH_P64588_Escherichia_coli_180606	21.2	20	169	0	0	0	MADMEIKNIVKLFTVLLLSEKEQYGYEIMKEVEKKTGKKVSPGQIYPFLKQLKKYGYVETKGRAERDRQAYYLTPEGRKFVARLSDKFGDMFDIAIKPKLTVCAHCNCEIYKGGYKKKINGKLLSFCCENCAKGYRTLNTQ*
iron_gene_regulation	DPANN	HSP1.bin13+NODE_156_length_79403_cov_9.934091_52	Sid_YqjI_regulator_for_YqjH_P64588_Escherichia_coli_180606	21.2	20	170	0	0	0	MKKTGCDMRGMLSFQILSMLKKNDLCGEELAKKIEKYRGKKPVASTIYPALKRLSKAGLIIGKRKGKRKVYSITKRGLSEEKRALEYFERLYAEIKN*
iron_gene_regulation	DPANN	DBS1-1.bin141+NODE_19404_length_7335_cov_1.707686_7	Sid_YqjI_regulator_for_YqjH_P64588_Escherichia_coli_180606	21	20	171	0	0	0	MKKTCGTCDMRGMLSFQILWLLSKKSMHGEELAEEIEKRRGAKPKAGTIYPALKELKNNGLIEGRKDGKIIIYELTKDGKSEVKRAKAYFVRSFKDIIISE*
iron_gene_regulation	DPANN	MAS5.bin21+NODE_964_length_17212_cov_49.529997_4	Sid_YqjI_regulator_for_YqjH_P64588_Escherichia_coli_180606	20.9	20	172	0	0	0	MDTKSGIKVKSLAKLYTILLLNKRGMHGYEIMKEIKSKLGSESSPGQIYPFLKQLEKQRYVKFEGVGERDKKVYLMTPLGREFVADLSENFGNILELVIEQKLTTCAHCNCKIYNGDYKKKINGSYVDFCCRNCADAYSVKK*
iron_gene_regulation	DPANN	DBS2-5.bin35+NODE_293_length_60012_cov_2.479569_11	Sid_YqjI_regulator_for_YqjH_P64588_Escherichia_coli_180606	20.9	20	173	0	0	0	MIRDFGCDMRGMLSFQIMWLLSKREMNGEELAEEIEKRRGEKPKPGTLYPALKQLNERLLVEGDKEGRAIIYSLTIKGEESLEDAMEYFVSCFGEIFRDEE*
iron_gene_regulation	DPANN	YF1.bin65+NODE_9_length_316490_cov_7.212297_213	Sid_YqjI_regulator_for_YqjH_P64588_Escherichia_coli_180606	20.9	20	174	0	0	0	MIRDFGCDMRGMLSFQIMWLLSKREMNGEELAEEIEKRRGEKPKPGTLYPALKQLNERLLVEGDKEGRAIIYSLTIKGEESLEDAMEYFVSCFGEIFRDEE*
iron_gene_regulation	DPANN	MAS3.bin65+NODE_16063_length_8915_cov_1.833182_8	Sid_YqjI_regulator_for_YqjH_P64588_Escherichia_coli_180606	20.3	20	175	0	0	0	MAYVEGCDMRGFLSFQILWLLSRRDMHGEEIAVEIERRRGEKPKAGTLYPALKELSDKGLIEGKKSGRIITYTLTEKGRTAVNDAKLYFVKCFGDIFSGDAEVNVGARAGTKT*
iron_gene_regulation	DPANN	YF1.bin103+NODE_5205_length_13864_cov_1.974449_4	Sid_YqjI_regulator_for_YqjH_P64588_Escherichia_coli_180606	20.1	20	176	0	0	0	MRGMHGHRTMRGGYCCDMRGMLSFQVLWLLSRKPMHGDEIAEELAKRRGFKPKAGTIYPALKEMNERGLIEGRKKGKIIVYSLTPEGARGIRQAVIYFCHSFGDIFESAA*
iron_gene_regulation	DPANN	LSA5.bin54+NODE_543_length_61197_cov_2.067234_14	Sid_YqjI_regulator_for_YqjH_P64588_Escherichia_coli_180606	20	20	177	0	0	0	MSYIKIYKYIGYHIGIAVNMAYVDGCDMRGFLSFQILWLLSKREMHGEEIAEEIAKRRGEKPKAGTLYPALRELSERDLITGRKSGRIITYTLTAQGRETVREAKVYFAKCFGDILTER*
iron_gene_regulation	DPANN	WY4.bin88+NODE_268_length_86805_cov_2.427294_47	PF01325-Iron_dependent_repressor-dtxR_family_N	75	40.1	178	0	0	0	MASREQEDYLESIYDLIGRKGHARIKDIASDLGVKPPSVTGMLAKLHRDGLVEYEKYGGARLTMAGRKIGAETREKHEVLRKFLTTIGVPEKIANEDACTMEHSLHKETTNRIKKFFSKTGKRKR*
iron_gene_regulation	DPANN	WY4.bin88+NODE_1792_length_29840_cov_2.186585_12	PF02742-Iron_dependent_repressor-dtxR_family_metal_binding_domain	84.5	20.7	179	0	0	0	MTSKNKEDYLRSIYELQTKAGGSVKAGAIASKLGISKPSVSEMMGKLKNDGLVESAPYGAVSLTGKGVEEARKILRRHRLLEVFFSDFLGINAFHDEAHETEHALSEEAERRLEKLLKHPKKCPDGDEIPRRGAKVLPLARAPKGKPLRVLFSTLENEEELASIKALGIIHGEKARVLKKINRGPLILLVKGAEIAIGADVSSNIYVEVGG*
iron_gene_regulation	DPANN	WY5.bin13+NODE_76552_length_3051_cov_1.075581_1	PF02742-Iron_dependent_repressor-dtxR_family_metal_binding_domain	78	20.7	180	0	0	0	FCMTNESRENYIRAIYVISKRKGIVRGKDLAEYLSVSKNTVSAMLSRIRGDGYLTYKSYGALTLTRKGTALAKKLTQKHRLIELFLTNVLKRDPAKVHPEACLLEHDFSPKSISAMKKLLGNPKADPHGSPIYQ*
iron_gene_regulation	DPANN	FK5.bin88+NODE_900_length_42381_cov_1.756236_30	PF02742-Iron_dependent_repressor-dtxR_family_metal_binding_domain	86.1	20.7	181	0	0	0	MVSIHKEDYLRELYIIEEKGEMPSVTAVAWRLGVSKPSVSQMMRALSKEGLVRFDKYGDIKLKSKGKKIGRELTTKHRILETFLKEFLKLDLKEIHEEAHKLEHAIGDKTLAKLRELLGNPKLDPHGKEIPQNK*
iron_gene_regulation	DPANN	WY5.bin9+NODE_4802_length_18570_cov_1.080247_3	PF01325-Iron_dependent_repressor-dtxR_family_N	57	40.1	182	0	0	0	MKHPKPVSDNVDEYLEEMYRRESKGEEITTKGLASALEISMPSVSQMLAKLKRAGYVEHEPRRQTALTAKGRSAGKTVYSKHETLKKFLLSLGFGEKKAEQEACRLEHAVSEELEQALRKRI*
iron_gene_regulation	DPANN	LSA1.bin89+NODE_42249_length_3075_cov_1.018657_1	PF02742-Iron_dependent_repressor-dtxR_family_metal_binding_domain	58.7	20.7	183	0	0	0	MNFKNNEEDYVKTIFSLSEAFELVNEHQISKDLNVSMATVSEYLVKLEKKKLIKKDGRNITLTGNGYAMAIPIIKKHRISEVFAVKMLEVPWEYSHSAVMDIEHTIEDKYFDNFIKNLGNPMKCPHGNIIYNIAKINDINPLQAVSGRYKISRIVYEDTSVLKKMADLGMYPDTEVEVIRTDTTILSNCNGELKLPYLMLKTIKLVK*
iron_gene_regulation	DPANN	YP2.bin24+NODE_1_length_940636_cov_11.874883_285	PF02742-Iron_dependent_repressor-dtxR_family_metal_binding_domain	66.7	20.7	184	0	0	0	MELTRKERECLVIISGLDSPFPSRLIDVARKANIKPPTAYNLVKRLSRKGLIEERKGAIIVTARGKEEYSEIIRAHRCIETLLSRAGLDKDYACKEAQKIDYMLSEKDVKYLLKFLGNPKNCPHGRPIVV*
iron_gene_regulation	DPANN	YS3.bin7+NODE_9961_length_3438_cov_1.163395_2	PF02742-Iron_dependent_repressor-dtxR_family_metal_binding_domain	66.7	20.7	185	0	0	0	MELTRKERECLVIISGLDSPFPSRLIDVARKANIKPPTAYNLVKRLSRKGLIEERKGAIIVTARGKEEYSEIIRAHRCIETLLSRAGLDKDYACKEAQKIDYMLSEKDVKYLLKFLGNPKNCPHGRPIVV*
iron_gene_regulation	DPANN	YP3.bin114+NODE_10949_length_8371_cov_1.34304_7	PF02742-Iron_dependent_repressor-dtxR_family_metal_binding_domain	57.2	20.7	186	0	0	0	MQFTRRERDCLEQVRKEGGITLVRLSKGLRIKPSTAHALVLRLVRKGAMSKDRNNVLRLTPTGERSVERIIFRHRVLEILLANNGVSADEACAECKKMDFLMSDKVANELFERLRRPKVCPHGNPIRIAPKSGKGA*
iron_gene_regulation	DPANN	DBS2-4.bin38+NODE_65938_length_2782_cov_0.955556_2	PF02742-Iron_dependent_repressor-dtxR_family_metal_binding_domain	55.2	20.7	187	0	0	0	MKITKRERDCLEIITNNGSIKLTRLSKTLGVKPSTAYILVKKLTKSGMVKRSIDGLIEATAAGRKEAEGIKFRHRVMETLLARNGVDLKEACSECDKLDFVISDRTAAEIFEKLHKPGVCPHGKPIRQSYR*
iron_gene_regulation	DPANN	YF1.bin22+NODE_13880_length_7220_cov_5.044974_10	PF02742-Iron_dependent_repressor-dtxR_family_metal_binding_domain	51.5	20.7	188	0	0	0	MNPRIGDQMETKFTRRERDCLEQIRDEGSVKLVRLSKYLNVKPPTAYSIVQRLIGKGAVSRDKNNTIMLTALGEKNAESIIFRHRVLETLLTKNGVSVSDACTECKKLDFLISDRVAKELFIRLKEPKLCPHGRPIRVLQNSANMV*
iron_gene_regulation	DPANN	YP1.bin76+NODE_136_length_124238_cov_22.143484_51	PF02742-Iron_dependent_repressor-dtxR_family_metal_binding_domain	47	20.7	189	0	0	0	MKIKFTRRERDCLEQINNEGRVTLVRLSKDLDVKSPTAHSIVKRLIEKGVVSRDKNNAITLTTFGERNVARIIFRHRVLETLLARNGVNVNDACAECRKLDFLVSDKVANELFEKLREPRLCPHGLPIRIQQNSANTV*
iron_gene_regulation	DPANN	HSP2.bin36+NODE_135_length_90871_cov_3.764635_51	PF02742-Iron_dependent_repressor-dtxR_family_metal_binding_domain	40.5	20.7	190	0	0	0	MEKLTQRERDCLVAILSVNSEFPIRLSEIANKLSVRSPTALNVIKRLSEKNLIKDKGGMIIVTKEGKKVYKEIIEAHRCFEALLTESGISLDEACKQVRKFDYLIDPNTASKVLSHIGNPKLSKHGRKVIVN*
iron_gene_regulation	DPANN	DS3.bin6+NODE_12164_length_7565_cov_1.067760_10	PF02742-Iron_dependent_repressor-dtxR_family_metal_binding_domain	29.4	20.7	191	0	0	0	MNRLTKRERDCLFSVAEITKDEVVARLYEISKKIEVSSPTTHEIIRRLETKGLIKNKHGSISITKKGMRSYHFILSTHRSLESIFSNAGIDPDKACEEIKRFDYKIDGSTGRMLINTIRSTNCPHGKPIR*
iron_gene_regulation	DPANN	MAS1.bin37+NODE_110_length_86596_cov_55.301611_22	PF02742-Iron_dependent_repressor-dtxR_family_metal_binding_domain	29.4	20.7	192	0	0	0	MNRLTKRERDCLFSVAEITKDEVVARLYEISKKIEVSSPTTHEIIRRLETKGLIKNKHGSISITKKGMRSYHFILSTHRSLESIFSNAGIDPDKACEEIKRFDYKIDGSTGRMLINTIRSTNCPHGKPIR*
iron_gene_regulation	DPANN	MAS2.bin27+NODE_1686_length_22703_cov_11.542612_6	PF02742-Iron_dependent_repressor-dtxR_family_metal_binding_domain	29.4	20.7	193	0	0	0	MNRLTKRERDCLFSVAEITKDEVVARLYEISKKIEVSSPTTHEIIRRLETKGLIKNKHGSISITKKGMRSYHFILSTHRSLESIFSNAGIDPDKACEEIKRFDYKIDGSTGRMLINTIRSTNCPHGKPIR*
iron_gene_regulation	DPANN	SKS5.bin61+NODE_12278_length_10437_cov_13.018720_3	PF02742-Iron_dependent_repressor-dtxR_family_metal_binding_domain	27	20.7	194	0	0	0	MVTLTKRERDCLFSIAEISSGKRMARLFEVSKKINVSGPTTLNLVRRLEKKNLIRNNRGVITITQKGMYSYKSILLIHRCFESIFSEAGINAEVACKNAGMFDYNIGQDVGKMLLNILKVSKCPHGKPINGIS*
iron_gene_regulation	DPANN	LSA4.bin48+NODE_1578_length_30339_cov_3.801437_21	PF02742-Iron_dependent_repressor-dtxR_family_metal_binding_domain	25.9	20.7	195	0	0	0	MNQLTKRERDCLFGVAEITKAEGIARLYEISKKIEVSSPTAYEIIRRLEAKGLIKNKHGSISITRKGSRSYHFILSTHRSLESIFSNAGIDADKACEEIKRFDYKIDGSTGRMLINTTNSTNCPHGKPIR*
iron_gene_regulation	DPANN	WH2.bin135+NODE_1995_length_33608_cov_7.538395_21	PF02742-Iron_dependent_repressor-dtxR_family_metal_binding_domain	25.9	20.7	196	0	0	0	MNQLTKRERDCLFGVAEITKAEGIARLYEISKKIEVSSPTAYEIIRRLEAKGLIKNKHGSISITRKGSRSYHFILSTHRSLESIFSNAGIDADKACEEIKRFDYKIDGSTGRMLINTTNSTNCPHGKPIR*
iron_gene_regulation	DPANN	WY3.bin25+NODE_81687_length_2935_cov_0.669160_3	PF04773_FecR	58.6	21.3	197	0	0	0	MQFFFTFFLIFVTTNAPECVIIVNTENNSITKVLENMNKNIDINTLVSKLLTGEISEEEGKELLSRVEQDASLKDKIEHLMNEDDFLQRYHLYKSIDAEKAKATFKASLQHAEEQEDRNDDKAATIIWLRRIAAAAAIALILMGTWMYFGHQGSTPPAVITAELHQAIERVQQNDMNGATLTINGKTIKVKDAQSALAQAEKVADSKDGSSFFGSDEITESSLITKKDKEFWMVLDDGTYVHLNYNTTLIYPNHFVGSERKVKLKGEAYFIVANDSKKRPFIVETANGDVHDYGTEFNVNTMKEKGVTSVVLVKGKVGVSSKYGKEYLLKPGDMATLKAGRTPDIQQVDVNLYTSWNTGNFLFDGCTLQ
iron_gene_regulation	DPANN	WY3.bin72+NODE_601_length_65489_cov_3.645604_49	PF04773_FecR	24.6	21.3	198	0	0	0	MARLFVMLCMAMALLLSAGIIQAQVPEVPDAVCAGGFTASGEYIPKEQGGCCQGAECCQYEAFKNNAGCSAATGGQTTGSTGQTTGTPTNLTGTIESENSSFRIFHADGTIAPPGDNNLRAGDTLRVAKGDVALKLSDGTRLHVYSGTSVTMKEDSYTVRGLAWVTMPDGHMYKTGRGTILTLMKNLAPVLLDGDLKLAERMSKSWFNFYILTPNAVIAPRGTEFILEQNENITTLYLHEGLVDVTPIVGGVNRTDLKKTVEAGQLAVVDARGVVNITQLTQEQWDARNSLFENSTQEAGSAQDEIQDAYIASTAALQKAASAAASSGGAKPAACPLSMFALSVVALFAVLAARRG*
iron_gene_regulation	DPANN	FK3.bin85+NODE_1327_length_48229_cov_1.260259_20	Sid_PvdS_regulator_Paeruginosa_PA2426_180620	39.6	18.7	199	0	0	0	MAGNIEKQATESAKAVSGIELRKDDTADSKSRDAGVRSFTPKEKLTREELERMYIEQRMSIKRIANETDTTPKTVIKYLRSAGIRTRKSVEAKRPASFKKPTDDEIKDLYLQQGIGKKELMKRFRVGGKTLDQWLKESGIRKRTPSEAMLPPWFKTPDKKTLEKWYVEIGMSANAIAKNMGISHVTVINLLKKAGIKRRQKGLPEGFVNPTEDALREMYEGQRMTKKRMAEVLGVSVSKVHSMLKKTEIRIRGVSEAKLPKGFVKPTDTELKDWYVEGHMTAKEIAKRLNVSPGIIFKMLKDAGIQVRGVSEAKLPKGFVKPTDTELKDWYVEGHMTAKEIAKRLNVSSELVVKMLKDADIQVRGVSEAKLPKGFVKPTEEELNKMREKRMSIVDIAKQ…
iron_gene_regulation	DPANN	WY3.bin25+NODE_81687_length_2935_cov_0.669160_2	Sid_PvdS_regulator_Paeruginosa_PA2426_180620	30.5	18.7	200	0	0	0	MRIFALMSEKSDIEIAIICQWDNQAIELLYDKYYRALVSYGCQFVEMTIAEDIVQDLFSVLWERRPFFNSISKFSAYLYNTVHNSALNHLRHQTVHNNYRQSIVDNLQEFMLVDDTLDIFNKEEIYRQLFAAIDELPPRQKEVFLLCMEGKKNREIAEQLDISAETVKVQKRRAIARLRDKLSPMLIEIILVLIRKSFDA*
iron_gene_regulation	DPANN	WY3.bin25+NODE_93349_length_2705_cov_0.418154_3	PF01475-Iron_dependent_repressor-fur_family	81.9	23.8	201	0	0	0	MKQTEAYQRLVEKGIRPSLQRIAIMDWLIKHPTHPTIEDVYKGLAESIPTLSKTTVYNTLRMLSEHNAAQMITIDEHRVCYDGNIKSHVHFYCRNCGKVIDFFGEPAPTVEPGKEIEGNIILEEQLYYRGICAECAKKGVKSPLTETVH*
iron_gene_regulation	DPANN	YF1.bin18+NODE_3670_length_17378_cov_2.584952_15	PF01475-Iron_dependent_repressor-fur_family	80.3	23.8	202	0	0	0	MIGLKRQRKTRQKTAIVKFLNNNTTHPTAEEVYFAVVKEVPRISLGTVYRELKKLSREAKVHEIEGKKRRFDPNTSSHAHFHCEKCDNVFDIDYSIDYEKVKELKNFDVKAHEIMFEGTCKKCER*
iron_storage	DPANN	WY4.bin88+NODE_5431_length_14040_cov_2.468123_12	PF00210-Ferritin_like_domain	138.1	44	203	0	0	0	MEIGKKMQDAINKQINQELFSGYLYLSMAAYFEAGNLKGFAHWMRKQAEEEKKHAMKFFDFVTERGGIVSLEAIEKPAHSWKGPLGVFEDALGHEKKVTGMIYGLADLAESEKDRASESMLKWFIDEQVEEEKTANEIVQKLKMVGSSGSGLVMLDKELGKRE*
iron_storage	DPANN	WY5.bin13+NODE_27521_length_5772_cov_0.962445_4	PF00210-Ferritin_like_domain	104.2	44	204	0	0	0	MAKPCLAGFWLPGYFMRNHYNQGSAIPISSGAQLRIVEVDNMGTKAIEVAGPGAKETVELLNKALADEWLAYYQYWAGALIVKGPLRPDVQKELKEHAGEEFKHAGMLAERIIQLGGTPILDPSEHAKKTNCGYDAPKDPNVEIILAQNVKGEQCAIGAYFSILQKLKGSSDMITLNMVRKIMEDEEKHEQDLQDLQDDIKLAKE*
iron_storage	DPANN	YF1.bin18+NODE_5307_length_13708_cov_2.547382_2	PF00210-Ferritin_like_domain	63	44	205	0	0	0	MNKDLISQFNQALELEHAAKIQYLSHAEVIRGLNAEPVMSRLKEISGDEEKHAEKFRSIISMLGGVPSTGVAKTYSVKSVKEILEVNLKAEKEAIDFYKKILGSLKNCKGLEYEDFYILHELEHVIIDEMEHVQELKLLMGKV*
iron_storage	DPANN	WY2.bin89+NODE_176_length_128690_cov_6.251169_83	PF00210-Ferritin_like_domain	53.3	44	206	0	0	0	MLKGSETAKNLLKAFAGESQARNRYTYFASVAKKEGFEQISGIFQETADNEKEHAQIFFEYLEKLGGELLGITAEYPAGKIGTTKENLFAAAEGEKLEWGKLYPEFEKIARQEGFKEIADSFREIAEVEEKHEKRYRKLLENLKSGKVFKREKIVRWKCRNCGYIHEGKEAPKSCPACKHPQAYYELFEETY*
iron_storage	DPANN	WY4.bin88+NODE_12099_length_7859_cov_2.177703_7	PF00210-Ferritin_like_domain	48.3	44	207	0	0	0	MSKKQKLIDLMNGALETEHQAYVQYLSHAEIVAGINCEPIIGRLKEIAGDEEKHQAKFREMIGDYLGGVPSTKIAKAYEAKTIDEILRVNLKNEMEAVDLYTKLLEELKGAKDELRYEYVKLEHEVRHILMEEQEHISELKRLLGQ*
iron_gene_regulation	CPR	WY1.bin137+NODE_39971_length_4166_cov_0.712800_8	Sid_PchR_pyochelin_regulator_Pseudomonas_aeruginosa_PA4227_180623	38.9	18.3	208	0	0	0	MHQATRNKIIENDTLQIAIDALAKSIARWTDRPDRIMTAIPELSFFRRDEPSQPTSAIYEPSICLTTQGAKRVLLGDDIYVYDARHFLITSVDLPTVVQIIEASPEQPFLGLILKLDQREISQLMVDSNLPPPRPQQSSRGMATGEVTVQILTAFHRLIELLDEPRDIPILAPTIQREICYRLLVSDQGARLRQMASAGSQSQQIAKAIYWLKGNYAQPLRIDDLAAQVNMSTSTFHHHFRQVTAMSPLQYQKWLRLNEARRLMLAEDQDAAAAAFQVGYESPSQFSREYSRLFGAPPLRDISSLRQTANSAQ*
iron_gene_regulation	CPR	DBS2-1.bin80+NODE_13071_length_10024_cov_3.167323_8	Sid_YqjI_regulator_for_YqjH_P64588_Escherichia_coli_180606	79.5	20	209	0	0	0	MWGSRHGMGGNWLGGFGVGGFGPRFGRGDIKFVILDLLQNKPRHGYEIIQELENRFHGFYSPSPGAVYPTLQLLEDEDMVTNDQKTGKKVYAITDQGLKYLKEHKDELEEMRQRVHGPWGKQDNLFSKIREEIRQTAGLIFSNAAKGNLNTEKMKKIHGAFEHFREEVEKIISR*
iron_gene_regulation	CPR	WY5.bin132+NODE_53_length_244523_cov_6.470032_123	Sid_YqjI_regulator_for_YqjH_P64588_Escherichia_coli_180606	69.1	20	210	0	0	0	MYRHHDFEYGGHRHYRFFERGILKYAVLDLIKEKPRHGYDIIQELEDKFHGFYTPSAGSVYPILQLLEDQGFVRIDQKEGKKIYSITEEGEDYLDDHEDELEHLKRRSEHFEERFGPYAYDLLSEVKDIMPLIIKNIRHGALKDGKKMTELRIALKEFREKVETIFQEEGE*
iron_gene_regulation	CPR	FK3.bin102+NODE_1055_length_54412_cov_1.388781_59	Sid_YqjI_regulator_for_YqjH_P64588_Escherichia_coli_180606	50.4	20	211	0	0	0	MQKKFNFNDRLDGYGMWHGHRARRGDISSLILTQLSQKPMHGYEIINALEEKSHGLWRPSAGSVYPTLQMLEDQDMLSSKEANGKRIYALTEKGKEAAKTAESDHAERWEKRERYALHFLELKPYVKDIMISLHRIAGEDSNAKTQKVKTILQETKNKLNDLID*
iron_gene_regulation	CPR	TL1-5.bin121+NODE_23091_length_4758_cov_1.138199_2	Sid_YqjI_regulator_for_YqjH_P64588_Escherichia_coli_180606	50.1	20	212	0	0	0	MYKKFYFNDQLDGYGGWHGHRARRGDISSLILTQLSQKPMHGYEIISALEEKSHGLWRPSAGSVYPTLQMLEDRDLLSSKEENGKRIYSLTEKGEEAAKAAESDHAERWEKREHYAMHFLELKPYVKDIMVTLHRIAGEDSEDKTQKVKTILKETKSKLDDLIK*
iron_gene_regulation	CPR	FK3.bin123+NODE_1403_length_46533_cov_1.665582_22	Sid_YqjI_regulator_for_YqjH_P64588_Escherichia_coli_180606	42	20	213	0	0	0	MYKDAWNGMYGYGWHGHRVRRGDISPLILQVLLEKPMHGYEIITKLEEKHHGLWRPSAGSVYPNLQMLEEQGLVVSKEADGKRIYELTADGKKRANNVDAERRDRWDERARMARHFIELKPTFIELMATLRRIAGEESEQKTNQAKQVLKEALEKLKDM*
iron_gene_regulation	CPR	LSA1.bin28+NODE_28595_length_4135_cov_1.110030_2	Sid_YqjI_regulator_for_YqjH_P64588_Escherichia_coli_180606	38.5	20	214	0	0	0	MHKEQYFATNRTRRGDMAPLILTVLKNKGPMHGYEIMVVLANRTAGLWRPSAGSIYPNLQLLEEQDMVVSSQVKGKRVYSLTTQGEKAASEAEERFKDRTAPCQPYINGYQDIRHQLMSIRQQLRMLAEDKDKLKLQKAEKILRSANAKLTELINQKAK*
iron_gene_regulation	CPR	LSA3.bin95+NODE_25180_length_5288_cov_1.063747_3	Sid_YqjI_regulator_for_YqjH_P64588_Escherichia_coli_180606	38.5	20	215	0	0	0	MHKEQYFATNRTRRGDMAPLILTVLKNKGPMHGYEIMVVLANRTAGLWRPSAGSIYPNLQLLEEQDMVVSSQVKGKRVYSLTTQGEKAASEAEERFKDRTAPCQPYINGYQDIRHQLMSIRQQLRMLAEDKDKLKLQKAEKILRSANAKLTELINQKAK*
iron_gene_regulation	CPR	JA1.bin59+NODE_3495_length_13649_cov_2.513607_16	Sid_YqjI_regulator_for_YqjH_P64588_Escherichia_coli_180606	31.6	20	216	0	0	0	MRRQYNQLPQVAFSILLALSLRERHGYEIIKQVVDDSNGKIKLSPGALYTSIKQLNEQHLVSEVEHRDDPRRRYYRLTNKGKQTLGAELEYYENSVVLGRQRQVLETSYGTNA*
iron_gene_regulation	CPR	WY3.bin137+NODE_22249_length_6797_cov_1.257721_3	Sid_YqjI_regulator_for_YqjH_P64588_Escherichia_coli_180606	28.3	20	217	0	0	0	MKELENEGYWRRLINQGLIKFFLLKVLYKDKESYGYKIVQRIEEVSDSFCRPTESTIYPALDELKAGGYVQTRWLSAGKRKRKIYILTPTGRDAYRTAVKTYGTILPILRENTIL*
iron_gene_regulation	CPR	WY4.bin120+NODE_5522_length_13842_cov_1.397011_6	Sid_YqjI_regulator_for_YqjH_P64588_Escherichia_coli_180606	28.3	20	218	0	0	0	MKELENEGYWRRLINQGLIKFFLLKVLYKDKESYGYKIVQRIEEVSDSFCRPTESTIYPALDELKAGGYVQTRWLSAGKRKRKIYILTPTGRDAYRTAVKTYGTILPILRENTIL*
iron_gene_regulation	CPR	DBS2-1.bin109+NODE_1117_length_49952_cov_1.616939_53	Sid_YqjI_regulator_for_YqjH_P64588_Escherichia_coli_180606	28.1	20	219	0	0	0	MSKHKSFLNTNVSLTPQIFYILLALATKESHGYDIMKQVNNDSRGKIKLGPGTLYGAIKRMLEEKLISEVSTGQTRRKYYKLTEKGRSIFSSELRRLNTAVELAKKRKLMAGAPAVKLAFSYV*
iron_gene_regulation	CPR	BP9.bin6+NODE_27792_length_6206_cov_0.965290_4	Sid_YqjI_regulator_for_YqjH_P64588_Escherichia_coli_180606	27.8	20	220	0	0	0	MAKRYNQLPQVAFSILLALSLKPRHGYEIMKQVAEDSKAKIKLAPGALYTSIKLLNEQGLVREVEDNADTRRRYYELTDAGRRKLNAELEYYENTVKLAKQRKVYESVIGAKA*
iron_gene_regulation	CPR	TL1-5.bin122+NODE_16415_length_6256_cov_0.795236_8	Sid_YqjI_regulator_for_YqjH_P64588_Escherichia_coli_180606	27.8	20	221	0	0	0	MLVSKEKMTGAQMIDKIYEMSFGFWRPSPGSIYSILKYLSESGFVKVEQKDNKKYYSITDRGKEYLDSSWFPWRSASSFMNKDEGTSIDETIETIDNLSEFISEKGKLLSKENKKILKKIDDRLHSILK*
iron_gene_regulation	CPR	WY5.bin132+NODE_53_length_244523_cov_6.470032_215	Sid_YqjI_regulator_for_YqjH_P64588_Escherichia_coli_180606	26.4	20	222	0	0	0	MNSKTIETISPQVLYILLALAVKERHGYEIMKQVKADSDGKVIMGPGTLYGAIKRMLKNGWIKEAGEKDRRKYYSLTELGRKNLSVELQRYEEMLEKARKKNLLGNPVTAKFAFSYVRKSL*
iron_gene_regulation	CPR	JA1.bin59+NODE_8901_length_6715_cov_2.316485_7	Sid_YqjI_regulator_for_YqjH_P64588_Escherichia_coli_180606	24.2	20	223	0	0	0	MCIVYRYIVLRYTDVMNRQSTNLLPHVSFSILFALSIKPRHGYELMQQIEDDSDGRVKLGPGTLYGALKQLHEDTLIEELPFENEHTRRRYYRITRKGLSRLTADVVYYRKISKLANDRQLS*
iron_gene_regulation	CPR	DBS2-1.bin176+NODE_1065_length_51206_cov_3.129838_14	Sid_YqjI_regulator_for_YqjH_P64588_Escherichia_coli_180606	20.8	20	224	0	0	0	MNSKTIDSISPQVLFILLSLAVKDRHGYDIMKQVKADSKGKVAMGPGTLYGAIKRMLKSGWVKEAGEKDRRKYYTLTSLGRRNLSSELQRYEETLHRAKKINVLEDPATLKLFLCYV*
iron_gene_regulation	CPR	WY2.bin33+NODE_1_length_881187_cov_3.460649_797	Sid_YqjI_regulator_for_YqjH_P64588_Escherichia_coli_180606	20.6	20	225	0	0	0	MNKELLKGNSELLILSLLAGEPMHGYALSKKLVSTMPDMFRFGVGMLYPLLHKLEHEGLITSRWREIDNKNRRVYEVTKRGRRGLIARKKDWFTFQKTINTLVQNATHEQ*
iron_gene_regulation	CPR	FK3.bin15+NODE_251_length_109613_cov_2.790622_6	PF01325-Iron_dependent_repressor-dtxR_family_N	42.9	40.1	226	0	0	0	MDKNDTNTIEDNIIDLITEIKSNFIYGNNFLSSALLLKMIHEDKKGIRVVDIARRINISPPSVTEALSKLEKKGYVKKIEGEDRREKILSITKKGEERMKKFTEFMRLEMKEKMSVLTDDEKKKLEKSLSNIVNILHKVK*
iron_gene_regulation	CPR	BP9.bin93+NODE_108_length_149207_cov_2.829011_30	PF02742-Iron_dependent_repressor-dtxR_family_metal_binding_domain	22.5	20.7	227	0	0	0	MDICIKTIPHTEQNYDTVGDYWTNEDGLVEFRISKIGDDYEFLVLIHELIEQYLTKRRGITEKSICEFDVQYEEERKKGLHPKDAEPGDDLKAPYRKEHKFATLLERLLAHELGVDWEEYEDIVMSLEY*
iron_gene_regulation	CPR	DBS2-1.bin105+NODE_2108_length_34295_cov_1.504185_10	PF09012_sub-FeoC_like_transcriptional_regulator	26.3	20.9	228	0	0	0	MAKSGDLNDLILLIFNTRRLIAERYRQASGFSLLQLETLRYIAENENPTMKDVADYLAVTPPSATALIELLVKSGKIKRLSTKGDRRVVCLSLTIGGKKALAAGFKEKTARMRALLETLSADDRKNLARILKNLLK*
iron_gene_regulation	CPR	BP8.bin57+NODE_2658_length_24182_cov_3.164955_24	PF09012_sub-FeoC_like_transcriptional_regulator	21.6	20.9	229	0	0	0	MKTSAKILNYLKSKRQADGNDLAHYLEISPRGVRKQLKNLLDKGKITKIGKPPKVFYLIKEETSKDETIEIDPEIEKIINERFLFVSPTGKREEGFEGFIHWCRKTKQPLQKTAKEYLKALEKYDFFRKKIYGNLIDGTDKIETTFQKSYLDKLFYVDFYSIERFGKTKLGQLLLYAKQSQNRTLMKELTKEVKIKINFILKKYKIDGVGFVPPTVKREIQFIRELEKNLSLKKRKISIVKVKTDIIVPQKTLNKLPDRVENAKKTFVVDENNEYKNILLIDDAVGSGATLNELASQMKTRKICRGKIIGLSITGSFKGFDVISEV*
iron_gene_regulation	CPR	DBS1-2.bin41+NODE_18970_length_6678_cov_1.764005_6	PF09012_sub-FeoC_like_transcriptional_regulator	20	20.9	230	0	0	0	MTTNTRAKILEYTRLHNQVRAHDLTRVLGITRASVHRQLNKLINEGKLEKIGKPPKVYYFLSSKKISKQLSGDKATVDLINDRYLYISPIGEERQGWEGFIAWCEKTKQDPVKTAIEYISTIKRYDKFKKNGIINGMPKMKNTFKDVYLDKLYYLDFYSIERFGKTKLGQMLLYAKQSQNVGLINQLINQIRPEIIRVIKENKIEGILFVPPTVKREIQFVKELEKQLDLPTRALSVTKIKTEIIIPQKTLSKLEDRVENAKRTIIIDDKKEYTNVLLIDDAVGSGATMNETAKKIKDKNLVSGEIIGLAITGSFKGFDIISEI*
iron_gene_regulation	CPR	SKS1.bin109+NODE_93_length_170771_cov_2.975317_141	PF04773_FecR	41	21.3	231	0	0	0	MKKAQKIALGCFAAVIFFLFAEWFWSLGAVASVDVAQVRVEKVNATVEIRKAGEKDWRAVDTAAEVSEGDTVRTDAVGKAEIRWGDRGVTRLDSGTEVVIDKLPVDLPVLTKMSVGLRLNSGRVWSRVMKLLDLDSTFEVRTNEVAATVRGTSFGVIDSAEGADVVVTDSAVSVMPASGEGQLSIVREGRVARYSTSGTLAGMRDLTEQDEWPNENRALDEKYDDELRQEWMQRAKKLHIAVPDWLVLMSENLHLSLAKGEQRRVLASEYIKRDLATLALDPARYASAEAFRNRNKQALPLVLSGKERDNFLLEISRTLFLLRGQEKRILPAEKALVDLRSSLFATEDNGESFARALDYDDRIDDIVQALKSGDQKARVEKTTVAGELEQWLGRLAIKQ…
iron_gene_regulation	CPR	SKS1.bin109+NODE_127_length_150827_cov_3.124068_51	PF04773_FecR	37.8	21.3	232	0	0	0	MRKWGFIVLFCLLLVGGLGWWFWSWGNINIQDNGSIGLKIQNPGVQVMRNGSSDWSDAEDNATLSPGDHVKTDGQGMATIVFFGQAEARLAPQSELVLQGIDHASDGSRPTKIDLKLELGRVWSRILHLAELEDSYSVTVNQVSATVRGTTFELAKTPSGSELVVWESAVEVGPSPGQDGASAPTVVSEGFNAKFDSAGKISGIQVTADDQDDSDWHHNNINLDNAFAKSAAEQQEQRLIDMGGALPGGPLDGLYRLSENLHLKLDAEKAPQLYAAYVERRLYGIKRLIERNRSGAAFSTLTVLEQDINSRLRGPAAETFGRPLRRALFGMSDLLRDVGPSSPYYRLKQKIEDMEVGLSINDDADGIYARMRAMDARLDEAIVLIGQMSLDEAKDALDA…
iron_gene_regulation	CPR	BP8.bin59+NODE_13659_length_8848_cov_1.267859_7	PF04773_FecR	35	21.3	233	0	0	0	MRSFNPHSHHTPGRALKRWLFFLILLGIAGASLYWFFKRQGDDFLVTLTATKGSVEFRKNEKENWTTVDSLPLTLEKSSEIRTLNDSGAEIQMKDNGIIRLDNFTHLVLTSNQGEIDWVQTDGNTHHQLLPNSQRKNYKLALSEGEISAFGTAFEVKNRDSDTTVLELEGTIKINFKDKTVQEVKEGEKITLNPVGRKISELTEDDLKETWTFQNLEKDQKDNLKLADNIIQKAGIVTSFTNENENITDSSNNLNSNENQTVFNSQDDQTANSNSNQSLEIKEKTEIVANTNANSSDKADQTNTNDNNTNKTQTPSSSNDSSTTTSASSGVTTRGQCENSGGHWYSANKTCKCPPSNYFANGKCNKK*
iron_gene_regulation	CPR	BP8.bin57+NODE_779_length_51794_cov_2.808040_46	PF04773_FecR	34.8	21.3	234	0	0	0	MINVYNRSNSMNNSQGAERAFRKWFLFLLIIAVIGVVVYWIMVSRGKEFEVKVIEKKGNVEYRENDKDGWKEIPSVPFGILPSYEIRTFESSEATLSIEDGSEVRLGEFGRLVLIANQGKIDFVQTDGSSHHQVAKNNDRKEYKVSFGDGDVYAQGTAFELKIKENETDIFALSDNLRLVYKDKSVASLKTGEKLIITPVGKVTNALEESDLKDEWTLNNLKEDQIKKLPIDQSILNKAGIEETQNISSESVSNANSNENNNGNDNGQDNSNLNTNSSNNNSITSQINVKEPASNNNQNNSNSNSNSSGLIQDQNQPTETAETSTASNPSQPSPVKTGTTSRNKCENSGGHWNTSNSVCTCSSSRVFSGGKCVTSSSATSANSNNGGKDLVNTLVLRGN…
iron_gene_regulation	CPR	SKS1.bin109+NODE_194_length_123227_cov_3.018920_104	PF04773_FecR	32.6	21.3	235	0	0	0	MLVVALVGLGAGCFKLGPRVVKDSAATQPTVATQQQTGQQKQTDGSTGQALQPGYQDAAVVGYLEMASDVKVDITRDGTRQAAQDSTELLDNDELQVTQGTAYIIYSDAGRARLDEGTDLVLLKDESADGNIFSQLRLNAGRVWTRFERLLGQDEYYSVSANGVVATVRGTAFGVAVKDDGVDIQVADHEVEVSNEAAVLVSANLEDANRIKLTAGQGIKIVTKGLLLPNVRILQSAVRQLSVGEKLDDAFKFGLTKLPLDKLMRPAQPVLLPLKPVVNQDLKLYRDLLLQRRIMSQGASSTFIAPDRAPLLQEIQPTTTPRVIGPSG*
iron_gene_regulation	CPR	BP7.bin31+NODE_24118_length_6527_cov_1.125469_4	PF04773_FecR	31.3	21.3	236	0	0	0	MFSFWRKFSESPRPARFERSLLRLFVRPRLDAATRANIKKRVLNHIAAECEELRSAELLDLKLSGQKVHSSGLLDLLAAIAEALLNLPKVLPRHNLREATREHFQPRIFFRLFAVLRQTTAFVVLLVFVGGITLTTFISQAQTAVAQLSVSSGVVKIRVADSPFFEDVREFATVRLGDTIRVGENSTAELAFYDASKMFLTESTEVEITDFKPDLLTRENSSVKVALLSGAVDAEVAKSDSSFAVETSTGIVEATSAKFSVAVNPTTGSTKIETSEDSVAVKSANDSEAVALAAGESVTFADTAPTVAVAEIPELPALSKIQTDLELVKVWSFDALIAAENGDQTVAQQTLETNRAKLSDLLIAGGAESVEGDEIAAFTDFLQQNYPDGPGRASALADL…
iron_gene_regulation	CPR	DBS2-1.bin133+NODE_2895_length_27834_cov_1.737142_18	PF04773_FecR	31.2	21.3	237	0	0	0	MITLRRIRREHVLAAVFFFLVAALVVGQRFGFRWAGGEGYQTPREARVLQLQGSGTVDRDGTKRPLTVGGAVARGETVATNAGGYALLAFDGERIALDERTTATVDENDAGGVRVDLMQGRVLVDTRRTSDGPPITVKTGNATSSVARGALSVVFYDFLWQADVWPLRATMTVASPADGSLASSTALRVSTDGAAKATPSAADFDHGPSAAFYRWTQSFDPFR*
iron_gene_regulation	CPR	SKS1.bin59+NODE_1926_length_37070_cov_2.349566_5	PF04773_FecR	28.9	21.3	238	0	0	0	MKKSITYLALTVSLAGISFFGWGCNKPASNVTRDTSNVQQQAEATSTSGVATSTDEIVPAQPQPLAYLLMTKDAKITVTRGVEQRQGVPNMELYYADQIQVVSGEARLLYPDAGMSVLEQGTQVTLGPNGEPKEGGVGIKIILKAGKIWTRLERLLGPDEAMSVDASNVVATVRGTGFGVQYVGKEVDVTVADHQVEVVTQTALNTGNTVSESVLLAAGSGLRLDPASIDKITDMRALMLKNIRSLSATERKQPGYIFGINKIDPIELKRPENPFRWSVPVAWDDYWNTGLTPEQMKRWLGSILWMQEKQPELLRAEQLYMASSSTIIKFQPPLRSINLLEVTPTTTPRAAGPSA*
iron_gene_regulation	CPR	DBS2-1.bin109+NODE_3531_length_24611_cov_1.708504_24	PF04773_FecR	25.5	21.3	239	0	0	0	MKKYLVLAFKHPASFFILAAVLGSLAAYLYIKQPVGLAGITTAQFIIKHTLKPSPFNPEIAPSDSMKGKIATYSGVVKWQSRVATEAAQIKLPDFIQQGETLETGDFGRTTVKFPGVSRIILFSQTKLDFAQTLPANIVLVQGKGKVEYQKLGDKDISVRALHLLIEQLWGNVVVSMSKDDPTMTVDVRSGAVKIAYNDSQNISREETVNTGQWLVFDDKTREITLW*
iron_gene_regulation	CPR	FK3.bin113+NODE_31_length_283856_cov_3.502479_175	PF04773_FecR	25.1	21.3	240	0	0	0	MLKKLLLFLIFFSLGVALVFVADFMVSNNTIQKLNPAIKSKFSIDNPPSDSLKGEISSLSGTVSFQPRSKDYATLINAPVEILQGEDLNTGGNGSATVIFDRIGEISLSENTQISFIQTLPQNFVISQKQGIATFQKTGNIPFSVRGLDLLINLESGKVSVNVDSDNSIITVDVLEGSVSAAFNDTDNLSNVITIESPRRYIFNNNTKKGRISYL*
iron_gene_regulation	CPR	DBS2-1.bin136+NODE_1091_length_50626_cov_1.455672_33	PF04773_FecR	22.5	21.3	241	0	0	0	MKALFGFFLLLGVLAALGFFILSKSSPPSVIPVKTQTGQLPTESFSIANPPTESLKGLVSGMKGTIMWESRVATAPATISTLKEVSQGELLNTGKNGAISLVFSNLAAIEEKSNSSLSIVQTLPSNLVFSQSKGDIVYEKNGDSPLSVRVADGVLLVENGRFEVAVDEKKDQVTIDALQGSAKFGFEDENNVSQVFDIKAGKKFLFDGPSKTGDFIGG*
iron_gene_regulation	CPR	SKS1.bin59+NODE_2527_length_31132_cov_2.232737_18	PF04773_FecR	21.7	21.3	242	0	0	1	MKKRSAIILAILSGLLLLVLVIWWFWSLGNVSAQVPPKLQLAVEKGTVLVTKAGGQNEEQAKDGMELKPGDRVRTEQGSTASVMAYGRAESRLDEKTMVTISDSNLSGTTFTMRWKLDAGRVWSRVLRLLDLDSVFEGQSSQVIATVRGTAFAMANNDQKVSLMVEHAGVREAKSQNQLKPEFIVGGQWINLKPTGELINRGEAPTSTMSDDIRQRINIEEDAWKSFNLSADQTFADKAKGDLVMSLGAAHGVPPDSGIYTVALWSENFHLWLAGKKAPALRSSYIGRRLEYVYDLILRGKSGLAYKILSQTDKEVDAVLSGDQSDQYRTSLKNVVGRALLAVTEIDPNDSLFRYKLDLEDMYAHLWDNDPAQTFYARSLSVDARLDEAERFTCQSENQ…
iron_gene_regulation	CPR	BP5.bin54+NODE_15575_length_8431_cov_5.683165_7	Sid_PvdS_regulator_Paeruginosa_PA2426_180620	52.8	18.7	243	0	0	0	MKQPYEDAFLKAFDEYADALFRHAFFRVSNRERAKDLIQDAFLKAWNYIQEGNEVQHWKSFLYRILNNLIIDEYRRVKEQSLDSLLENSASELNPLIAVGSRSEKEDRLDDDITLKKVRTLIKELPDTYRVALTMRYIDGLSMKEIATLLDVSENVVSVRIHRALARLKELCVKAHIII*
iron_gene_regulation	CPR	BP6.bin145+NODE_22040_length_7010_cov_1.365684_4	Sid_PvdS_regulator_Paeruginosa_PA2426_180620	52.8	18.7	244	0	0	0	MKQPYEDAFLKAFDEYADALFRHAFFRVSNRERAKDLIQDAFLKAWNYIQEGNEVQHWKSFLYRILNNLIIDEYRRVKEQSLDSLLENSASELNPLIAVGSRSEKEDRLDDDITLKKVRTLIKELPDTYRVALTMRYIDGLSMKEIATLLDVSENVVSVRIHRALARLKELCVKAHIII*
iron_gene_regulation	CPR	BP7.bin85+NODE_38695_length_4945_cov_1.165006_4	Sid_PvdS_regulator_Paeruginosa_PA2426_180620	52.8	18.7	245	0	0	0	MKQPYEDAFLKAFDEYADALFRHAFFRVSNRERAKDLIQDAFLKAWNYIQEGNEVQHWKSFLYRILNNLIIDEYRRVKEQSLDSLLENSASELNPLIAVGSRSEKEDRLDDDITLKKVRTLIKELPDTYRVALTMRYIDGLSMKEIATLLDVSENVVSVRIHRALARLKELCVKAHIII*
iron_gene_regulation	CPR	BP5.bin75+NODE_505_length_73805_cov_4.665545_26	Sid_PvdS_regulator_Paeruginosa_PA2426_180620	45.6	18.7	246	0	0	0	MMQEALPRAHRMTRPYENAFLEAFDEYADALFRHASFRIKGRDRAIDLTQDTFLKAWDYVREGNEVRNWKSFLYRVLNNLIIDEYRRTKEESLDSLLEDSSAWANTLVAAGSRAEKEEKLDDEFMLEKIRTFISLMPDAYRAALTMRYSDGLSAKEIAGALGISENVAAVRIHRALAHLKKLCGSMDI*
iron_gene_regulation	CPR	BP4.bin97+NODE_10823_length_9095_cov_1.075045_6	Sid_PvdS_regulator_Paeruginosa_PA2426_180620	37.7	18.7	247	0	0	0	MERNNVTSDRLTKLALRMKKGDRRAAEALYDDLLPKVYGFLFVRTGTREIAEDLAQDVFVKLVEKIGMFSEDRGRFTVWFWQITRNVLIDHYREKKETPFSVFEDEAVEGMAVTEMPDIEKRMRYGTLREFVAGLREDERELFELRYVAEMSYKDIAAMLGRSEGSLRVAAMRLKEKIHKELGS*
iron_gene_regulation	CPR	BP5.bin68+NODE_226_length_106073_cov_2.818823_66	Sid_PvdS_regulator_Paeruginosa_PA2426_180620	37.7	18.7	248	0	0	0	MERNNVTSDRLTKLALRMKKGDRRAAEALYDDLLPKVYGFLFVRTGTREIAEDLAQDVFVKLVEKIGMFSEDRGRFTVWFWQITRNVLIDHYREKKETPFSVFEDEAVEGMAVTEMPDIEKRMRYGTLREFVAGLREDERELFELRYVAEMSYKDIAAMLGRSEGSLRVAAMRLKEKIHKELGS*
iron_gene_regulation	CPR	BP5.bin105+NODE_19420_length_7253_cov_2.052484_2	Sid_PvdS_regulator_Paeruginosa_PA2426_180620	34.2	18.7	249	0	0	0	MTPATTASTWRMLETATPFRAAAMRESYEQAFLKAFDEYADALFRHASFRLSNRDRARDITQDTFIKAWDYARKGETVRHWKSLLYRILNNLIIDEYRRTKEGSLDALLEEDPVQTEALFSTGSRAEKEEQFDTAQDAARVRALIPRLPDSYRVVVTMRYLDDLSPKEIAAALGTSENVVSVRLHRAVARLRAWYSERQ*
iron_gene_regulation	CPR	BP5.bin133+NODE_13113_length_9485_cov_1.228040_6	Sid_PvdS_regulator_Paeruginosa_PA2426_180620	34	18.7	250	0	0	0	MERNNVTSDHLTKLALRMKRGDRRAAEALYDDLLPKVYGFLFVRTGKREIAEDLAQDVFVKLVEKIGMFSEDRGRFTVWFWQITRNVLIDHYREKKETPFSVFDDEAVEGMAVVEMPDIEKRMRYGTLKEFVAGLQDDERELFELRYAAEMPYHDIAALLGRSEGSLRVAAMRLKEKIKKELGS*
iron_gene_regulation	CPR	WY3.bin67+NODE_20109_length_7275_cov_3.881505_2	Sid_PvdS_regulator_Paeruginosa_PA2426_180620	32.4	18.7	251	0	0	0	MERVDTRTDEALVAAGNDGDEAAFPILVERYLTLIYNFARRGGCDEHSADDVSQDVFIKAWKNLPRFNATSASFKTWLFHIARNTIIDFLRKKKHIAFSRFDTDDGVNMLEETVAYDAPLPDEVFAQTQDAAMIERALQELPYRAREVIMLRHFDEMTFDEIGRTLGEPLNTVKSRHRRALASLRIIVEKHQNRS*
iron_gene_regulation	CPR	WY2.bin133+NODE_6796_length_13588_cov_1.426640_7	Sid_PvdS_regulator_Paeruginosa_PA2426_180620	32.1	18.7	252	0	0	0	MIYSVAMPTEYLTLEMDAPEERSDEELLRASIAHPSLFALIVRKYEAPFLRKAGSIVKSREEAEDVVQEAFTKIYLHAATFKKQDGASFSSWAWKIVINTALSHYAKNRRHQDKRADIEPEILELIPDKNLRQFEAKEFADEVASVLARMPAPFARVLDAFFLRGLSQEEIAREEGMTVGAIKTRVHRAKREFRRIYALFDSRGA*
iron_gene_regulation	CPR	WY5.bin125+NODE_61421_length_3484_cov_1.308311_2	Sid_PvdS_regulator_Paeruginosa_PA2426_180620	31.9	18.7	253	0	0	0	MRNLFAADNLTRLATDLKKGNNRAAEKLYEELFSKVFGFCMNKCSNRSVAEDLTQDIFLKLVDRIQTFDPQKGNFLVWFWQLARNTVTDYYRKQKEVHFSDLEEAKIEKSAGQLSVESLDSKIEIKRIKDFLNTISSDERELFELHFVADLKYKDISKILSKPEGNLRVAVSRLKEKIQRNLS*
iron_gene_regulation	CPR	WY3.bin27+NODE_2328_length_29902_cov_1.264954_10	Sid_PvdS_regulator_Paeruginosa_PA2426_180620	30.9	18.7	254	0	0	0	MELTEENRLIAGCKQGDAQSFGQLYDAYLEKLYRFVYYRTHHKQTAEDITSQAFLQAWHKIASFNAQKARFSTWLFQIARNLLIDHYRRSVSTEDIESAWDVGAEAGLETDAETALLIDKIKPYLAQLTAQQKQVLVMRIWEDLPYSEIAQILGASEAACKMSFSRAVASLRDKLPVILLILQIIKPN*
iron_gene_regulation	CPR	BP9.bin135+NODE_42797_length_4609_cov_1.417448_4	Sid_PvdS_regulator_Paeruginosa_PA2426_180620	30.4	18.7	255	0	0	0	MDNIQPKNLSDAEILAVSLKQPSVFSELVERYEKAFLRKAVSILRDEEDARDAVQETFVRVYAAANKYHEQAEATFASWAYAILTNQCYTTYRKRQKHQAVSFEADPELAEVLPDQAGINEFERRLDANEIMVMLSRLPLLLRRAVEQHFLDGLPQKEIARREGVSHGTIRQRIYRAKQQLRELALKPAYQPANHISPS*
iron_gene_regulation	CPR	WY5.bin180+NODE_10696_length_10803_cov_1.151649_3	Sid_PvdS_regulator_Paeruginosa_PA2426_180620	30.2	18.7	256	0	0	0	MIYPVAMDYLSEDRELADEEVLAASVATPSLFAILVRKYEDAFLRKAMSIVREREEAEDIVQEAFTKIYLNAGKFQKQEGASFSSWGYRILINTALTHYAKRKKQRLHTAELDEEIWALIPDRNLRQFEKKELSDLVASVLTRMPDAMARALSSFLLEGKSQEEMAEEEGVSVGAIKTRVHRAKAEFKKVYETISTKSELP*
iron_gene_regulation	CPR	FK3.bin131+NODE_374_length_92794_cov_4.772735_33	Sid_PvdS_regulator_Paeruginosa_PA2426_180620	30.2	18.7	257	0	0	0	MGSDEKLVELCLQGEEHLFDVLVKRYADHIFNFIHQYIKDEGKAEDLTQDVFFRVWKHLKKFDTKRKFKVWIFQIARNAVIDYLRKRKELKFSDLETDDGENAIMDIKDEGENMNDALERKETKEEVEKILQELSPAHRSVLILHYQDDLNFREIAEVTGASENTVRSRHRRALATLKTKLEAENAPKL*
iron_gene_regulation	CPR	BP5.bin54+NODE_12865_length_9605_cov_7.146761_8	Sid_PvdS_regulator_Paeruginosa_PA2426_180620	29.7	18.7	258	0	0	0	MEEDGAIIEQSRDNPQIYERVYKKYADKIFNYFWYRTGHDKPLSEDLMQETFLRAFQQRAKYRAKGYSYLTYLLTIAHNLLIDHYRKSKSIPVEDIPTDAVPYEITDELVNKSDAEALWRALQTLPQTNRDALLMFYQQDMSVTDIAKVMSTSENAVKLNLSRTRRRLAGHPYLQDIGEFEDTKKKYTKPRFLRQK*
iron_gene_regulation	CPR	BP6.bin145+NODE_42825_length_4654_cov_1.560857_5	Sid_PvdS_regulator_Paeruginosa_PA2426_180620	29.7	18.7	259	0	0	0	MEEDGAIIEQSRDNPQIYERVYKKYADKIFNYFWYRTGHDKPLSEDLMQETFLRAFQQRAKYRAKGYSYLTYLLTIAHNLLIDHYRKSKSIPVEDIPTDAVPYEITDELVNKSDAEALWRALQTLPQTNRDALLMFYQQDMSVTDIAKVMSTSENAVKLNLSRTRRRLAGHPYLQDIGEFEDTKKKYTKPRFLRQK*
iron_gene_regulation	CPR	BP7.bin85+NODE_5437_length_16260_cov_1.379285_11	Sid_PvdS_regulator_Paeruginosa_PA2426_180620	29.7	18.7	260	0	0	0	MEEDGAIIEQSRDNPQIYERVYKKYADKIFNYFWYRTGHDKPLSEDLMQETFLRAFQQRAKYRAKGYSYLTYLLTIAHNLLIDHYRKSKSIPVEDIPTDAVPYEITDELVNKSDAEALWRALQTLPQTNRDALLMFYQQDMSVTDIAKVMSTSENAVKLNLSRTRRRLAGHPYLQDIGEFEDTKKKYTKPRFLRQK*
iron_gene_regulation	CPR	DBS1-1.bin14+NODE_13234_length_9563_cov_7.886499_3	Sid_PvdS_regulator_Paeruginosa_PA2426_180620	29.7	18.7	261	0	0	0	MEEDGAIIEQSRDNPQIYERVYKKYADKIFNYFWYRTGHDKPLSEDLMQETFLRAFQQRAKYRAKGYSYLTYLLTIAHNLLIDHYRKSKSIPVEDIPTDAVPYEITDELVNKSDAEALWRALQTLPQTNRDALLMFYQQDMSVTDIAKVMSTSENAVKLNLSRTRRRLAGHPYLQDIGEFEDTKKKYTKPRFLRQK*
iron_gene_regulation	CPR	BP8.bin124+NODE_7316_length_12979_cov_1.938998_2	Sid_PvdS_regulator_Paeruginosa_PA2426_180620	29.7	18.7	262	0	0	0	MNEQTVINLIKNGEHDAYRQLVERYQVGLIIHCDRLLGDRDVAEDVAQEAFVRAYYSIDKFNSAKGSFSTWLYRIATNIAKDHYKKSHKSQPLPEFDIPAVTEGLSSGEASEIRRVVSHLEPPEYAKVIQAYYWEGKRYETIAEELRVPVATVGTWIKRAKSKLRKELA*
iron_gene_regulation	CPR	WY2.bin70+NODE_2344_length_26872_cov_1.782651_7	Sid_PvdS_regulator_Paeruginosa_PA2426_180620	29.3	18.7	263	0	0	0	MGSDEKLVELCLQGEENLFDVLVKRYADHIFNFIHQYIKDEGKAEDLTQDVFFRVWKNLTKFDTRRKFKVWLFQIARNAVIDHLRKRKELKFSDIEAEDDGSIIENIEDDDEGPSEILERKEIKMVVGKMLEGLSPAYRSVLALYYENQMNFREIAEATGTSENTVRSRHRRAIQALKKKLETGDAPKP*
iron_gene_regulation	CPR	WY5.bin38+NODE_21253_length_6831_cov_1.562053_2	Sid_PvdS_regulator_Paeruginosa_PA2426_180620	29.3	18.7	264	0	0	0	MGSDEKLVELCLQGEENLFDVLVKRYADHIFNFIHQYIKDEGKAEDLTQDVFFRVWKNLTKFDTRRKFKVWLFQIARNAVIDHLRKRKELKFSDIEAEDDGSIIENIEDDDEGPSEILERKEIKMVVGKMLEGLSPAYRSVLALYYENQMNFREIAEATGTSENTVRSRHRRAIQALKKKLETGDAPKP*
iron_gene_regulation	CPR	BP5.bin44+NODE_70_length_171991_cov_7.026050_18	Sid_PvdS_regulator_Paeruginosa_PA2426_180620	29	18.7	265	0	0	0	MTSGPEQAFLKAFESHADALFRHALYRVSDREKAYDLTQETYLKAWEFIAEGGEVKHYKSFLYRILHNLIIDEYRKKKSVSLDELLEDEAAAPALEARLAEGSAVEAEEALDESTLIEQVRARIADLPVDYRIALTLRFVDGLSPKEIAEAIDASENVVSVRIHRGIQKLRILCDL*
iron_gene_regulation	CPR	BP9.bin138+NODE_34118_length_5397_cov_1.330930_3	Sid_PvdS_regulator_Paeruginosa_PA2426_180620	28.8	18.7	266	0	0	0	MIGRRSEQDEITLIRKATEGEALAFGVLYDKYQPSIYRFIFLKVSHREEAEDLTHQVFLSAWEHMGSFHHGDVPFASWLYRIARNKVIDHYRTRKMHAPLESVPEEIIAIDVDLAQRIDSRAQLEGVYQALMRLSDDQRDVLIMRFVNELSYKDIAHALGKNQATVRVIQYRALARLKKLLS*
iron_gene_regulation	CPR	DBS2-1.bin164+NODE_11286_length_11074_cov_1.602996_2	Sid_PvdS_regulator_Paeruginosa_PA2426_180620	28.1	18.7	267	0	0	0	MDAHTLTDEDVAQRALEDKELFAILIERYAAKLTRYLARLGVSVPEDREDILQNAFLNAYRNMNSFDPALSFSSWMYRIVHNEAMSFFRRKKARPTVVLAPEDEPLLYAIQDDNADTSAHAERRLSSAELARALTTLPQKYRDILALRFFEERSYEEISDILEMPIGTVSTMIHRAKRALRKELGDRLQ*
iron_gene_regulation	CPR	WY5.bin38+NODE_2117_length_31075_cov_1.913759_18	Sid_PvdS_regulator_Paeruginosa_PA2426_180620	27.8	18.7	268	0	0	0	MGSDEKLIELYLRGEENLFDVLVKRYADYVFNFIKQYIQDDAKAEDLTQDVFFRVWKHLKKFDTKRKFKVWIFQIARNAVIDSLRKRKELKFSDLETDDDENAIAEIKDEGEDVNDALERKETKEEVGRLLQELSPAHRSVLVLHYQEELNFREIAEITGASENTVRSRHRRALAALKMKLARNAPKP*
iron_gene_regulation	CPR	WY5.bin180+NODE_6537_length_15067_cov_1.143909_7	Sid_PvdS_regulator_Paeruginosa_PA2426_180620	27.8	18.7	269	0	0	0	MDTHAFSQAFEDYSDELLRHCLLRVRDRERALELVQDAFTRTWEYIQKGQTVEQVRPFLYRTLRHLIIDEYRKKKSVSLEAIAEANEMEPESLMPADETNTLEAAIERHEGKRALKALEELPDLYREAVSLRYVEGLSPGEIAEILDESENVVSVRVHRGLKKLRDMLDSLEKTRDE*
iron_gene_regulation	CPR	BP9.bin126+NODE_5050_length_19774_cov_1.482007_4	Sid_PvdS_regulator_Paeruginosa_PA2426_180620	27.7	18.7	270	0	0	0	MSVNDQELIKNYLDGDDSNSLKELISRYSNHIFNFIRQYVGDFEQSADLTQDTFIKVWKNIKKFDPQKSFKVWIFQIARNTAIDFLRKKKEIHFSELENEEGDQVDFEDDSQNIEKIIEKKESREKIRKIFESLPENYKATLLMYYQAELNFREISEITGMPIDTVKSRHRRAILAIKKEIAKENAPKHH*
iron_gene_regulation	CPR	DBS2-4.bin171+NODE_23322_length_6115_cov_1.20491_2	Sid_PvdS_regulator_Paeruginosa_PA2426_180620	27.7	18.7	271	0	0	0	MGLNNIEEIVRQCQQGNWDQFGLLFDAWHEKIYRFVFFRTQHKETAEDITSQIFTKALERLGTYNSSRAKFSTWLYQIARNAVIDHYRTRKEISGIEEAWGAMGGVFVEEELNAKQSLEQAVKYLQGLAPQQRDIVIMRVWDGLPYKEIAEVMGMSEAGVKMAFSRVMAKFQNNAAAVLLLLAVLYSSRQS*
iron_gene_regulation	CPR	DBS1-3.bin117+NODE_120_length_140654_cov_1.93945_74	Sid_PvdS_regulator_Paeruginosa_PA2426_180620	27.6	18.7	272	0	0	0	MAEAKEKSDSELIGLAKENPESFGLLMERYQGPLFHYVRRLTQGTHEEIEDLLQEIFIKIYQHLNEYESSLKFSSWAYRVAHNHVVDHFRKISARPKADALEEKEWETLIRASIDPEKDFSNRDCLDRIKECLEDLPLQYKEILILRFLEEKSYDEIMDILKKPKGSVATLIARGRGKLLDKMREKNINCF*
iron_gene_regulation	CPR	WY4.bin85+NODE_1126_length_40116_cov_2.394834_23	Sid_PvdS_regulator_Paeruginosa_PA2426_180620	27.5	18.7	273	0	0	0	MKDTDFEKIYNEYADHIFRYCFFRVSNREVAKDLTQETFIRTWNSLEKGKQIENIKAFLYRVATNLVIDYYRKHKEVSLDLLKENGFDFVKEGEETIDFMELQWVLKEMRQLPEKYQKVLTLRYIEDASPGDIAKTVGISENSASVLLHRGVKMLKKKLNLEEYDEER*
iron_gene_regulation	CPR	DX1.bin43+NODE_4290_length_19048_cov_3.165847_17	Sid_PvdS_regulator_Paeruginosa_PA2426_180620	27.4	18.7	274	0	0	0	MERTILTADRLTKLALRMKRGDRKAAGELYDELLPKVYGFLFARTGKKEVAEDLAQDIFLKLVEKVETFNKGRGRFTVWFWQMARNVLIDYYREKKAAPFSSFEDDVVEGMAVTEMPNVEERIRYGKLKDFLATLQYEERELFELRYVVEMPYKDIAVVLAKSEGSLRVAALRVKEKVRKEFGDAA*
iron_gene_regulation	CPR	DBS1-1.bin14+NODE_21088_length_6923_cov_5.109035_4	Sid_PvdS_regulator_Paeruginosa_PA2426_180620	27.3	18.7	275	0	0	0	MEDSAIIEKSKIDSEAYEQLYRKYVDKIFNYFWYRTGHDKPLSEDLMQETFLRAFERRGKYKAKGYSYLTYLLIIAHNLLIDHYRKPKSILVENLPIDILPYEITEDLANKFDAEMLWRAVQRLPQSQRDALLMFYQQDMPVRDIAKVMNTSENAVKLNLSRTRKKLSEHPYLQDIRAFADTKRKYTKPRFQKEK*
iron_gene_regulation	CPR	WY2.bin33+NODE_1_length_881187_cov_3.460649_202	Sid_PvdS_regulator_Paeruginosa_PA2426_180620	27.3	18.7	276	0	0	0	MYTPTRDTTGEADIPRLVREAQEGNEDSLSRLYELLSDRIYRYILMRVSHRETAEDITQVVFIEMIRSLPRYTERAGAKFSTWLFQIARHRLIDHYRRQKTVLSLDETLESHPNMQVDPAPPPDDALVSSGNLTNLLKHLSERQQTILHLFFQEEMSLREIADILDISIVSVRVEKHRALKKLKHMLLVKDSHLPLI*
iron_gene_regulation	CPR	DBS2-1.bin63+NODE_14_length_361715_cov_4.255465_23	Sid_PvdS_regulator_Paeruginosa_PA2426_180620	26.5	18.7	277	0	0	0	MEELRDEQLVSMYLEGDEKSLDILIKRYLKPIYNFLARNTGNNKEAEDLTQDVFLRVWNNLKKFDTEKVFRTWIYQIARNASIDYLRKKKALIFSDLDTEDRQFSESLADESEPVSDRLNREEAGMELAENLQKLSLDDRTVLLLHYNEDLTFREIADVLNEPMDTVKSRHRRALLKLKKFFKEQK*
iron_gene_regulation	CPR	YF1.bin123+NODE_4020_length_16329_cov_2.232934_7	Sid_PvdS_regulator_Paeruginosa_PA2426_180620	26.4	18.7	278	0	0	0	MLEGERDLVKKSKDGEVEAFGLLYDYYLPKIYRFVLVKVGQREEAEDLTHQAFLKAWQNITKYEHKGYSFGSWLYKIARNTVYDHYRQTKAEFGIEDADNLGLLIMEEDVESEAEKKIALSKILEHLKILKEVEEDVLIMRFVNDMPIKEVAATLGKTEGAVKLIQNRALKNLKESISKEK*
iron_gene_regulation	CPR	WY2.bin160+NODE_24963_length_5988_cov_1.070636_1	Sid_PvdS_regulator_Paeruginosa_PA2426_180620	26.4	18.7	279	0	0	0	MLRHVILEKASATLMTTATTSMRARMITLHPVQVSPMAHSLENAYLEAFDTYADALFRHAQLRLSSRAQAIDLTQDTFIRAWDYLSSGGTIHHWKSFLYRTLNNLIIDEYRRSKADSLDALLETDPSGNAALVSTGNREEREAQLDTSLTIERVHAVLPQLSDNDRTIIVLRFLDGLSPKEISEVIGVSENATSVRIHRALGKLRLLCEPFA*
iron_gene_regulation	CPR	DBS2-1.bin181+NODE_92908_length_2559_cov_0.685444_3	Sid_PvdS_regulator_Paeruginosa_PA2426_180620	26.3	18.7	280	0	0	0	MSTLEAAILNNPQFLEEIRRTMIKFAMMQLGDKHMAEDVVQEAILGALKNSQQFQGESAFKTWLFAILKNKIIDLIRHKSRHITIGSMTEDDEANLDELFDQKGMWLDDERPVAWSNPEQTAIDKQFWLVLEICLEHLPKKQGQIFMMREYLGLEVKEIEASLDLTVTNINVLLYRARLRLRECLENNWFLENTSKKNVELS*
iron_gene_regulation	CPR	YP3.bin32+NODE_946_length_47455_cov_6.15931_41	Sid_PvdS_regulator_Paeruginosa_PA2426_180620	26.2	18.7	281	0	0	0	MDFHILGRHDELTALAVRMKKGDRRAAEKLYNELMPKAYGFFFARTGERETAQDLSQDVFLRLAEKVGSFDESRGRFAVWFWQMARNLLVDHYRAKKERPFSSMEESSVESLAVEELPDMDDRLRYRQVREFVKLMDGEERELFELRYIAELPYREIAELLGKTEGALRIATLRIKKKIKRAFKHEEI*
iron_gene_regulation	CPR	WY4.bin53+NODE_4064_length_17209_cov_2.341471_5	Sid_PvdS_regulator_Paeruginosa_PA2426_180620	26	18.7	282	0	0	0	MSISQKEERNQQAVLTTAYAQYERGLRTHVFFKIRNGDAGEDLLQDTFMKAWLYLRKGGKIEKMKSFLFHILNNLIIDEYRRHAPVSLDTLLEKGYEFGTDTQERLIDMVDAKAALRLLQYLPKRYQGVMRMRYVQDLSLEEIAHRTGQSKNTVAVQLHRGLVRLRGIYAESAQAASMRLTAKALLHT*
iron_gene_regulation	CPR	WY2.bin154+NODE_6700_length_13706_cov_1.102585_12	Sid_PvdS_regulator_Paeruginosa_PA2426_180620	25.8	18.7	283	0	0	0	MEQNEWKDEEVLRQAMDDPSYFSILVDRYQAAFLRKAMGVVHSREEAEDIVQETFAKIYRYAHLFKKQKGIEFKSWAYKILMNTSFTHYQKIKKQGAHVEYLDPVLYEDKIEVHHDYANIHDVKAAVNAVISQMPEHFARVLKLYYLDDKSYADICKEEKISIPTLKMRLFRAKRLFEKLSAEPENHDAV*
iron_gene_regulation	CPR	DBS1-3.bin42+NODE_49826_length_4222_cov_1.0779_4	Sid_PvdS_regulator_Paeruginosa_PA2426_180620	25.8	18.7	284	0	0	0	MKRGDRRAASELYDELLPKVYGFLFTRTGKKEAAEDLCQDIFVKLVEKIDTFDKDRGRFTVWFWQMARNVLIDYYREKKEAPFSAFEDDVVAAMATTEMPNIEERMRYSKLREFLATLQHEERELFELRYVVEMPYKEIAVVLAKSEGSLRVAALRIKEKVRRELGNTA*
iron_gene_regulation	CPR	FK3.bin58+NODE_2494_length_33428_cov_1.951983_36	Sid_PvdS_regulator_Paeruginosa_PA2426_180620	25.8	18.7	285	0	0	0	MINKFENIYKEESDAIFRFCLLRVSDREKALDLTQETFLRLWKSMLKGEEILNNKAFLFKIAHRLIIDWYRKKKSFSLESILERREDEEYDILDENTDTESLSTQAEARHLIEKINDLPSYHRTPVYLRYVEDLSPVEIGKILGISANAASVRINRGLKELKEQYEK*
iron_gene_regulation	CPR	WY5.bin78+NODE_1336_length_40985_cov_2.042170_26	Sid_PvdS_regulator_Paeruginosa_PA2426_180620	25.6	18.7	286	0	0	0	MPVNDQELIKNYLNGDVNALKELIGRYSNHIFNFIRQYVGDFEQSADLTQDTFVKVWKNIKKFDVQKSFKVWIFQIARNTAIDFLRKKKEIHFSDLENEEGDPIDFEDNAQDIEKIIEKKEVQEKIRKIFESLPENYKTTLLMYYQSELNFREISEIMGMPIDTIKSRHRRAILAIKKEIAKENAPKRR*
iron_gene_regulation	CPR	WY1.bin8+NODE_24497_length_5764_cov_0.803087_1	Sid_PvdS_regulator_Paeruginosa_PA2426_180620	25.6	18.7	287	0	0	0	MRNLFAADNLTRLATDLKKGNNRAAEKLYEELFSKVFGFCMNKCSNRSVAEDLTQDIFLKLVDRIQTFDPQKGNFLVWFWQLARNTVTDYYRKQKEVHFSDLEEAKIEKSAGQLSVESLDSKIEIKRIKDFLNTISSDERELFELHFVADLK
iron_gene_regulation	CPR	DBS1-3.bin59+NODE_267_length_102163_cov_2.97539_2	Sid_PvdS_regulator_Paeruginosa_PA2426_180620	25.5	18.7	288	0	0	0	MMQVRQRRDSMVQSAKESYLEAFDLYADALFRHAQLRLPSRAQAIDLTQDTFIKAWDYLRGGGTIHHWKSFLYRTLNNLIIDEYRRSKSDSLDALLEADLADATARASTGSREELEAGFDAAFALERVHAVLPQLPDTDRSVIVMRYLDGLSPHEIADVIGISENATSVRLHRALGKLRKLCEPFA*
iron_gene_regulation	CPR	BP7.bin39+NODE_576_length_61361_cov_1.748767_14	Sid_PvdS_regulator_Paeruginosa_PA2426_180620	25.5	18.7	289	0	0	0	METEKTDVELVREVLAGSETAFRPLLDRHLQGVHRFAYSYLKDRDVADDIAQETFVRAWKNLRKFDQERNFRTWIFAIAKNAALDHLKKKRAIRFSEIGEEEGVLDAFLAPFVDEGETSEEAYERAAAITGLARAMDELPPIYRAVLGMRSRDNLKFREIAEMLGEPVDTVKSKYRRGLALLRQAAER*
iron_gene_regulation	CPR	WY2.bin145+NODE_25962_length_5835_cov_1.405396_8	Sid_PvdS_regulator_Paeruginosa_PA2426_180620	25.4	18.7	290	0	0	0	MLDGEEKVIRAAVGGDSSAFGSLYDHYLPQIYRFIVVKVGSREEAEDITHQVFLSAWAKIKTYSYRGHPFSSWLYQIARNLVVDHYRSRRNNVSLEKLDPDSSAIPAAAQLDLAAKLEFEAVRAAMRELKPEYQDVIILRFIEDMPLKDVAGILKRSEGAIKLVQHRAIKALRKKIGAPEEEKDDETI*
iron_gene_regulation	CPR	WY4.bin119+NODE_11593_length_8118_cov_1.526968_6	Sid_PvdS_regulator_Paeruginosa_PA2426_180620	25.4	18.7	291	0	0	0	MRIFSIEQPNEDPSADRLNRIAARLKRGDASAGEETFRYFSPLLYRFFASRTGNRALSEDLTQDAFIKIVGKIDTFDETKGNFPGWVWQIARNTLIDHYREKKEISFADAGEGIEHIATHDAVDEQLRVKAIMSAVARLSEEDQELFSLRFVSDVSYREISQLTGKSETALRVALHRINKKVKDIVREV*
iron_gene_regulation	CPR	SKS1.bin110+NODE_3064_length_27211_cov_6.323844_4	Sid_PvdS_regulator_Paeruginosa_PA2426_180620	25.2	18.7	292	0	0	0	MIDGHLTNEVEILKQAIAGESSAFGLLYDKYQPPIFRFIYLKVSHREEAEDLTHQVFLSAWENISSFQEQGLPISSWLYQIARNRVIDYYRTKHTTIPIEDIDEESHTVMQDMVGTVHNKIQLEHVHAALRSLHPDQQDVIIMRFVEGLSNAETAIAIGKHEGTVRVLQHRALRNLKKEIQKNEQQKHENEE*
iron_gene_regulation	CPR	SKS1.bin43+NODE_53_length_213292_cov_3.190327_69	Sid_PvdS_regulator_Paeruginosa_PA2426_180620	25.2	18.7	293	0	0	0	MDFEQLIARAKQGDKEARTNLYEEYATPLYRFVYIRINDKEEADDIVQDAFIRAFAALDRYNDQGRGMLPYLFTIARNLIINRAKKKKADAIDNDFLNAHDSGDRTDREALLTDLRGDIFRAMEALSETERDVVALKFYGERSYAEIAEELGKREDAIRQHVARALRKMRAVLTTEQHDNE*
iron_gene_regulation	CPR	WY5.bin86+NODE_2436_length_28478_cov_2.218440_7	Sid_PvdS_regulator_Paeruginosa_PA2426_180620	25.1	18.7	294	0	0	0	MKEELELVQRAQSGETEAFGKLYDTYFSKIYRFILLKVTKRVDAEDLTHQVFLNAWQNIRSYRFQGNPFSSWLYRIAHNAVIDFYRTQKPHIDIELVSEDSIAHIPDLEQELDRGAELIHVRHALTQLKPEEQTALIMKFVDELSNKEIAEALHKTEGAVRVMHHRALKQLRKIIDESRNTQTIKTA*
iron_gene_regulation	CPR	WY4.bin110+NODE_7221_length_11365_cov_1.772023_4	Sid_PvdS_regulator_Paeruginosa_PA2426_180620	25.1	18.7	295	0	0	0	MEALDPEITKRAKKGDKNAFAEVYKFYLSRIYRFAFYLVNNEALAEDLTQEAFIKTWNYLPKFEESKGTIQSLLFAIVRNLVIDYQRKKKEEKISQEAEGFIASSEDVVEDFSKAERIENVRKSLSVLPEDDREVIILRYFEDMGFAEISKIVGKEEGALRVRVHRALKLLKNALSK*
iron_gene_regulation	CPR	WY1.bin105+NODE_4477_length_18562_cov_7.041280_7	Sid_PvdS_regulator_Paeruginosa_PA2426_180620	24.7	18.7	296	0	0	0	MAEVTKKNLKEILEQAYDQFADAIFRYCYFHTSSREKALDITQDTFVKTSEYLSSGRKIDNLRPFLYRVARNLVIDERRKKKSYSLDRMKEDGFELWSGESEITARENVFEARMALETIEQLGDKYKEVIILRFAEDMSVKDIARVLGKSENAVSVRIHRAVEKLKKILDQNE*
iron_gene_regulation	CPR	SKS1.bin109+NODE_791_length_60529_cov_3.147379_18	Sid_PvdS_regulator_Paeruginosa_PA2426_180620	24.5	18.7	297	0	0	0	MESQIAERSLEQDHELFLRLKQDPAAVGEVYDLYADRLYGFILKRCGHKETAEDLLSHIFTKFLESVPSLEWKNAPLSAWLFKAASNALIDHYRRASTRLDSQLDEDWDPPGKDDPAWNTEIKIDSEQIRIAMKELPDRDQQVLDLRFFAGLEANEIAVQLDVTPNHAAVLVYRALGRLRQKIQTK*
iron_gene_regulation	CPR	WY4.bin71+NODE_7894_length_10694_cov_1.442226_4	Sid_PvdS_regulator_Paeruginosa_PA2426_180620	24.4	18.7	298	0	0	0	MNDIDFEKIYNEHADPIFRYCFFRVSSREVAKDLTQEVFIRTWRSFEKGQQILNIKAFLYKVATNLVIDYYRKHKEVSLDLLKEKGFDFVNEGRQAPDFLDLELVSREIQKLPEKYQQVVSMRYIEDMSPKEIADIIGASENSASVLIHRGIKMLKKNLNVEDFDEQR*
iron_gene_regulation	CPR	DX1.bin43+NODE_596_length_62661_cov_2.956344_31	Sid_PvdS_regulator_Paeruginosa_PA2426_180620	24.4	18.7	299	0	0	0	MNDAEIIAAIQVGDTEQFGLLYDAYFQRIFAYIFYRTRNRAVAEDLVSTTFFKAVNGIGKFDSRKGTFSAWLYRIARNTLYDHGRRKANVVPIEYAENVSSGDNPDKTVADRRLVEEVRAILADLPSGQREIVSMRAWDGLSYTEIAEILGKSEGSCKMAFHRASIKFRTLLP*
iron_gene_regulation	CPR	SKS1.bin59+NODE_5606_length_17920_cov_2.133929_4	Sid_PvdS_regulator_Paeruginosa_PA2426_180620	24.3	18.7	300	0	0	0	MADQNIDLEQEKALFERLKSDPEAVGEVYDKYAQQLYAFLLKRCGHKETAEDLVALSFTRLLESSQKLEWKGVPVCAWLYRVATNALADHWRSSAVRKSTSLDDEDEGWDPPSLDDPAWTAEMTIEGERLRAAMDQLSIRDQEVLSLKFYAGLATEEVAEELGISNNHAAVLVYRALGRMRKVLTQTTK*
iron_gene_regulation	CPR	WY1.bin50+NODE_40058_length_4159_cov_1.002232_3	Sid_PvdS_regulator_Paeruginosa_PA2426_180620	24.3	18.7	301	0	0	0	MTAKPQTDKSSNKSDRNIFLSLKKYQDKEAFMQAYDLYFDQIFRFIFFKIGNREDAQDLASATFLRCWGYVQEGKLKSEQEYKSLRSFLYKIARNLTIDYYRQARPQASLEEAEEIAADFNPGLIEAETSIEVEFITAKLKELKSEYRNILVLKYVNDLTISEIAPILGKTKGNVRVTLYRALEALKNLTRDHDGEGITKTIK*
iron_gene_regulation	CPR	FK3.bin112+NODE_8088_length_14848_cov_2.853339_3	Sid_PvdS_regulator_Paeruginosa_PA2426_180620	24.3	18.7	302	0	0	0	MDFNSVFNISTFDSKDSNNHVLAGILDKAKRGEDGAFTEIYNLYFKKIYQFIYYRVSHKETAEDLAEEVFLKAFSKLHSISENQAFAGWLYQIARNLVIDHYRANKSTVGLEEIENTLEYETNVVDAIDLNAQQKLALKLMRELAPEQQTVVRLKFFEDLNNAEIAEILNKSEGAIRVIQHRAILKLQDLSKNLKN*
iron_gene_regulation	CPR	SKS1.bin87+NODE_3860_length_23191_cov_4.483394_20	Sid_PvdS_regulator_Paeruginosa_PA2426_180620	24.2	18.7	303	0	0	0	MINKFENIYKEESDAIFRFCLLRVSDREKALDLTQETFLRLWKSMLKGEEILNNKAFLFKIAHRLIIDWYRKKKSFSLESILERRDDEEYDILDENTDTESLSTQAEARHLIEKINDLPSYHRTPVYLRYVEDLSPVEIGKILGISANAASVRINRGLKELKEQYEK*
iron_gene_regulation	CPR	DBS2-4.bin128+NODE_161_length_130435_cov_5.14391_88	Sid_PvdS_regulator_Paeruginosa_PA2426_180620	24.2	18.7	304	0	0	0	MDQIDIQKNIERISEGDDAGFVEILNFYIKPVFNFVYRICGNSKDAEDITQEVFIKLWKNLKKYRPGTSFKAWLFSIARNTAIDWLRKKKNINFSAFEDEEGENKLFDSVVDESPWPDDLAIKAENSGMIEGFISKLPAIYKEVIVLRYKNQLTFDEIGEVIGRPANTVKSQHQRALNYLKKMLDASN*
iron_gene_regulation	CPR	WY3.bin141+NODE_45394_length_4250_cov_3.015038_2	Sid_PvdS_regulator_Paeruginosa_PA2426_180620	24.2	18.7	305	0	0	0	MLSYYYMSDTSADNKSSNKSDKNLFLSLKKYQDKEAFLQAYDLYFDPIWRFIFFKIGNREDAQDLASATFLKCWGYVQAGKLKSENEYKSLKGFLYKIARNLAIDYYRQARPQTSLEEAEELVIDFDSAVSQTEAALEAEFIIAKLKELKSEYRNVLVLKYVNDLSITEIALVLGKTNGNIRVTLYRALEALKNLTRDHDGERTAETIK*
iron_gene_regulation	CPR	BP5.bin54+NODE_15734_length_8372_cov_6.821104_5	Sid_PvdS_regulator_Paeruginosa_PA2426_180620	24	18.7	306	0	0	0	MGRTDEELIAEYLTGNEDAFALLVQRHLKSVYSFAARSVGDEAEDVVQDTFLKVWKNLKKYDSSNAKFKTWLMHIARNTAIDYLRKKKSFVFSDIEREYGDAEILNVVDPEDLPDEIVARTHDALYVEALFKKLTPEYREVLLLRYMNQMTFEEISKIIDEPINTVRSRHHRGLIKLRQYLDEMHQNGT*
iron_gene_regulation	CPR	BP6.bin145+NODE_23758_length_6695_cov_1.522533_8	Sid_PvdS_regulator_Paeruginosa_PA2426_180620	24	18.7	307	0	0	0	MGRTDEELIAEYLTGNEDAFALLVQRHLKSVYSFAARSVGDEAEDVVQDTFLKVWKNLKKYDSSNAKFKTWLMHIARNTAIDYLRKKKSFVFSDIEREYGDAEILNVVDPEDLPDEIVARTHDALYVEALFKKLTPEYREVLLLRYMNQMTFEEISKIIDEPINTVRSRHHRGLIKLRQYLDEMHQNGT*
iron_gene_regulation	CPR	DBS2-1.bin164+NODE_4377_length_21151_cov_1.602359_3	Sid_PvdS_regulator_Paeruginosa_PA2426_180620	23.9	18.7	308	0	0	0	MIQGIMSISSTEYAALSDAEILARSRREPELFALLVDRYEKPFMRKAQYIVRTREDAQEVVQDTFTRIYLYADRYQPQEGATFASWAYAILTRVALTRYGKLKRTHDAMATLEIEHYEALPDTEHFIDRLTVRNEVFAALAKLPETAARMLRLQFLEGKTQEEIAEEEGTSVSAVKTRVHRAKKLFKQEIERNNNERHDQ*
iron_gene_regulation	CPR	WY2.bin154+NODE_23722_length_6190_cov_1.103249_3	Sid_PvdS_regulator_Paeruginosa_PA2426_180620	23.9	18.7	309	0	0	0	MTHVTDEQLIAEYLAGDEQALATLIAHTLKPVYAYSYRLVHNRTDAEDIVQETFVKVWRNIKKYHRGQNFRAWLFRIARNTAIDQMRKRKNLAFSDFENDEGENALEDRLADSDPLPDELAIRSEDVRLVNRLIDTLPVKYQEVLSLYYTEGLTFKEIGEVIHAPLDTVKSRHRRALIALKGLLHTQAPK*
iron_gene_regulation	CPR	WY5.bin96+NODE_11241_length_10422_cov_3.304711_3	Sid_PvdS_regulator_Paeruginosa_PA2426_180620	23.8	18.7	310	0	0	0	MEHTDIELIIAYRGGDTQALDTLILRYVTLVYNFVFRLVHHSAEAQDITQEVFVKMWKKLSQYNMQYNFKAWLFTIARNTTIDHMRKQKTFSFSDFDKEDTSDFEDSLVDTSPRPDEILFQKDQAEQIAIAMEKLSVQHKTVLVLKHESELTFEEIATVLRIPMNTAKGQYYRALQALKKNLSLS*
iron_gene_regulation	CPR	SKS1.bin43+NODE_53_length_213292_cov_3.190327_145	Sid_PvdS_regulator_Paeruginosa_PA2426_180620	23.7	18.7	311	0	0	0	MEDEPEPRAGKSDEQYFAHIYRMYYAQIYRFLFARLRNTDSVSDIIQDVFMKAYKGIVLKRNDETILPYLYTITRNTLIDHYRKHKDLFMHYEDIEQVDGGLRADTYTLDSEMSARVSDALLSISEEQRTVITLIYMKEMSISEVAGVIGKSEEAVRQIKSRGQRQLRGILEKYEKS*
iron_gene_regulation	CPR	WY1.bin115+NODE_3_length_549244_cov_3.694808_283	Sid_PvdS_regulator_Paeruginosa_PA2426_180620	23.5	18.7	312	0	0	0	MKSLLQPVDENVQELRDAEILTLSEKKPAVFQVLVERWRPRLFARAARVMGNADDAEDVVQETLVRVYKYAHRYQEQHEHSFASWVYTIFYNVAKTYQRRRHDRSVFVNASQLVANEEMAEFPDVAEQDFFRKFLDVDQVASVLTRLPATVARLLKLYILEGRSYTELAQSEGVSVGTIRVRLHRARQSFQDTLHRDKEEISLR*
iron_gene_regulation	CPR	DBS2-1.bin181+NODE_21142_length_7128_cov_0.937438_6	Sid_PvdS_regulator_Paeruginosa_PA2426_180620	23.5	18.7	313	0	0	0	MKRVLDKILSGDKQAVFDFYYEFSPKILSYLKKKLPREEDAQEVLQDVFLDALDSLALFEERSSMQTWLYKITRNKIADYYRKRKIKSLLFSQLPFLQFIAHEVTQPEFQYEKNKIREKIEATIHMLSARYRKILKRHYEDGVPIKQIALEMNLSPKATESLLYRARRDFMQKYAKE*
iron_gene_regulation	CPR	DBS2-4.bin171+NODE_22460_length_6290_cov_0.828979_4	Sid_PvdS_regulator_Paeruginosa_PA2426_180620	23.3	18.7	314	0	0	0	MGIEELVAKIQQGDSEAFGRVYDMFAQRIFRYVRLKISSREEAEDILQEVFVRAFGSIGTLDPKKMNFSAWLYRVASNTINDFYRKKYRTPEIVDIEAGMQIAGNSSPERDTETRLSMETVNKAIKLLPVQYRQVLELRFAQEFSVAETAKILGKTGLAVRLIQHRALKKLENIIANLYD*
iron_gene_regulation	CPR	WY2.bin154+NODE_21399_length_6594_cov_1.246482_5	Sid_PvdS_regulator_Paeruginosa_PA2426_180620	23.2	18.7	315	0	0	0	MIEGEQQYIHKAQHGDQEAFGVLYDHYLPQIYRFILFKVGAKAEAEDLTHEVFLSAWRTLPNYRMKGHPLSSWLYQIARNAVIDFYRTAKHHVQIEMVSEDALQPIASGQEALNMTLDMEQVQKCIAQLRPDYQDLIIMRFIEELPTAEIASVLGKSEGAVRLMQHRALNDLKAVYQKTNYGTSLHEA*
iron_gene_regulation	CPR	WY3.bin27+NODE_16820_length_8201_cov_1.302948_4	Sid_PvdS_regulator_Paeruginosa_PA2426_180620	23.2	18.7	316	0	0	0	MENLLIKAKKGETAAFGEIYNLFFKRIYTFIYYRVSHKETAEDMAEEVFLKAYTKLGSIKQAKSLEAWLYQIARNLIIDHYRSKKELVELKEIEQTLSYDDAVLEVLELSHQQKIRNELLKELPEDYRQILKMKFFEGLSNEIIAQLTNKSEGAVRVAQFRAITKLKELFEDYDE*
iron_gene_regulation	CPR	WY3.bin74+NODE_11938_length_10440_cov_1.106952_11	Sid_PvdS_regulator_Paeruginosa_PA2426_180620	23.1	18.7	317	0	0	0	MYFKYIDEVRISKLLRLIKMEGNITHIFEKAYENESDAIFRFCLVRVSNREQALDITQETFLRLWQSLSRGEKIQNERAFLFTVTHHLIIDWYRKKKSISLDNMQEKEDGEKYNIADKIAIENIEVEAEGRYLLEKIKELTPIHQDPVYLRFVEDLSPQEIGDILGVSANVISVRINRGLMELRKKTGYDKSNTQEIKDYQ*
iron_gene_regulation	CPR	BP8.bin112+NODE_143_length_141443_cov_12.068683_100	Sid_PvdS_regulator_Paeruginosa_PA2426_180620	22.6	18.7	318	0	0	0	MNLQEAEEKNDEDVIALVLRDKEFFGVLIRRYESRITNYVRRIAGGNEEMIEDIVQNIFIKAFVNINSFQKGKNFGSWLYGIAHNECIDNWRKYKKHAGNISLESNEELLAILASEENIEQSFIKKTQKESINRSLEKLPAKFREVLVLKYLEDKSYEEVGYILKKPISTVGTLLNRAKKRFKKILSENK*
iron_gene_regulation	CPR	SKS1.bin110+NODE_1026_length_52652_cov_6.401771_5	Sid_PvdS_regulator_Paeruginosa_PA2426_180620	22.5	18.7	319	0	0	0	MKGFLPTKRSYLNAQAAAMKRGDREAARVIYQELAQKAYAFFLSRVGQQSQAEDLTQETFMMVVRALDSFNENKGDFTVWFWQIARNKLIDFFRSQKNSVISLDEELQIPTEHNTEQMVHHALLREKISAQLAGYDPRDQELFRLRFFAGLPYKDIARIAGKTEGAMRLKINRMQKEIKKQLHEA*
iron_gene_regulation	CPR	DBS2-1.bin105+NODE_5975_length_17159_cov_1.580789_8	Sid_PvdS_regulator_Paeruginosa_PA2426_180620	22.3	18.7	320	0	0	0	MNFSDKNLKDEEVLAAALEEPAYFKILIDRYQEPFLRKALGILKQREEAEDIVQEAFVKIYFHGSKFKKMAGIEFKSWAYKILMNAAISRYRKLSGKWRMESAEPLDLELAFERADSTDNMALQKENQSITNELLSRLPKPLSRLMSLYYIEDKSYKEIAAQESITVPTLKMKLFRAKKFLKDSIKKDE*
iron_gene_regulation	CPR	DBS2-1.bin63+NODE_661_length_69355_cov_4.479633_71	Sid_PvdS_regulator_Paeruginosa_PA2426_180620	22.3	18.7	321	0	0	0	MFKEKLRYIGYYFQYKDKIYSYFWYRTGKNREIAEDLTQDVFLRAWKEFDKFSESRPFQSWIFKIAHNKLVDYYRAYKIEIDLDRLLSFSGKETPSPELEIILDKLPEKEKKVLVLKYIHGFEYKEIGKLTAQSEGAARVMAHRALKKIKKLKFK*
iron_gene_regulation	CPR	SKS1.bin112+NODE_6181_length_16642_cov_2.684771_10	Sid_PvdS_regulator_Paeruginosa_PA2426_180620	22.3	18.7	322	0	0	0	MLEDEQNLVKKSKDGEVEAFGLLYDHYLPKIYRFVLIKVGRREEAEDLTHQAFLKAWQNIARYEFRGYSFGSWLYKIARNTVYDYYRQAKTELDIEDADDLGWLVTEEDAAADTEKKLNLQQTIESLKKLKGIEEDVLIMRFVDDLPIKEVARTLGKTEGAIKLIQNRAIKNLKKLIAKEL*
iron_gene_regulation	CPR	DBS1-3.bin117+NODE_120_length_140654_cov_1.93945_37	Sid_PvdS_regulator_Paeruginosa_PA2426_180620	22.2	18.7	323	0	0	0	MSSVKLSDVKRKAGLIVRPESDANDNEVVKSVRDGERELYAVIIERYQGKLFAYLYRLVGGREEAEDLLQDVFIKAFKNLNSYDSNRKFSSWIYRIAHNEAVNYIKRKSLKKFISWEDVTSTKDKLAGNSTEESVDNIWMKKEAIREVNEAIDKLPIKYKQVLLLRYYSEKSYEEIGEILRKPVNTVGTLINRAKKKMAEEMERLENNKLKKS*
iron_gene_regulation	CPR	DBS1-1.bin14+NODE_3718_length_22641_cov_11.367682_21	Sid_PvdS_regulator_Paeruginosa_PA2426_180620	22	18.7	324	0	0	0	MGRTDEELIAEYLTGNEDAFALLVQRYLKSVYSFAARLVGDEVEDIVQDTFLKVWKNLKKYNSSNAKFKTWLMHIARNTAIDYLRKKKSFVLSDLEREYDDSRILNVVDPGDLPDEIVARTHDALYVETLLKKLTPEYREVLLLRYMNQMTFEEISKIISEPINTVRSRHHRGLIKLRQYLNGMHQNGA*
iron_gene_regulation	CPR	WY2.bin145+NODE_3392_length_21075_cov_1.344949_3	Sid_PvdS_regulator_Paeruginosa_PA2426_180620	22	18.7	325	0	0	0	MQRDRLGRLAAKMKSGDHAAAGALYDELAAKVYGFVYARTGKRETAEDLSQEIFLKLIDHIGEFDGKKGTFVSWFWRMARNTLIDHYRRRDAVPFSRFGDEEVAGMAVTAMPDTDAVLASRRLHAVIGAFAPDERELFELRFVAELSYRDIAEVMGRPEGTLRVAALRLKEKIRKEFKKQ*
iron_gene_regulation	CPR	BP9.bin24+NODE_17722_length_8496_cov_1.542837_8	Sid_PvdS_regulator_Paeruginosa_PA2426_180620	21.9	18.7	326	0	0	0	MVDGQFDKPDSEQSLLEQAIQGEASAFGLLYDKYQPRLYRFIYLKVSHREEAEDLTHQVFLSAWQNIKQFQDQGLPISSWLYHIARNKVIDYYRTKKFTADIDSLPEDLFGNEQDPTAQAHAKFLLEKITLVLHELSPDQQDVIIMRFVEELTNKEIARITGKNIGTVRVLQHRALRHLKKYTQDL*
iron_gene_regulation	CPR	DBS2-1.bin128+NODE_4_length_560124_cov_14.299098_521	Sid_PvdS_regulator_Paeruginosa_PA2426_180620	21.8	18.7	327	0	0	0	MQMNSADQQLISGIINKDERVLLNFYNRYSPQILRFIRRQLSDQGVAEEVTQDVFLDFIEKVRDFHGQSSVKTYLFSIARNKVVDVIRKKKLKKILFSALPGYVVEGLKTILIDDELEKKELANKIKRALNELPNDYRLVLRLKYIEGEKVVVIARKLALGFKATESLIYRARKAFVKIYENS*
iron_gene_regulation	CPR	BP6.bin87+NODE_381_length_90562_cov_2.886327_88	Sid_PvdS_regulator_Paeruginosa_PA2426_180620	21.8	18.7	328	0	0	0	MAIINKYMLASELDLIKRCQSGDLEAFGDIYEMYVNKIYDFIYFRTSHKETAEDLTSLVFMKALEKIKDFNIELGYFSAWIYKIARNSIIDHYRTKKVHANIDDHQEIKDSSDIEYEIEIKCSIEKVKKYIKKLNKEQRDILIMRIWDGLSYDEISKIIGKSEANCKVIVSRSLALIRKESILVFFILITNQIMSNFIKHN*
iron_gene_regulation	CPR	BP4.bin97+NODE_77043_length_2511_cov_0.536913_3	Sid_PvdS_regulator_Paeruginosa_PA2426_180620	21.6	18.7	329	0	0	0	MANTMTVERSFDARHEFETLISRTQKQAYNMAYRMTGNRDDAEDLTQEAYLRAFRSFDKYDRSLPFENWFFRILSNLFVDKLRRKPRLAPISLDQPLPGNDGDDDFTLELPDEEGDPQYQMLRDTMDERLQKALEIIPPDFRTAVLLCDVEGMSYEDIAEVMDTSIGTVRSRIHRGRLMLRKLLEGKQVSRRNRAKLDPIIA*
iron_gene_regulation	CPR	DBS2-4.bin108+NODE_6006_length_16843_cov_3.22392_3	Sid_PvdS_regulator_Paeruginosa_PA2426_180620	21.6	18.7	330	0	0	0	MLENELKLIKQAQAGESEAFGSIYDYYLPKIYRFVLLKVSEKEEAEDITHQVFLKAWTSLDSYKHRNLPFSSWLYKIAKNAIIDHYRRNRLTLNIEDEETNEVLIVKNDILSELDLKSDIAEIYKCLAELKNIEQEVVMMRFVDDLPIKEVAAALQKSEGAVKLIQHRAINALKEKLSKNQ*
iron_gene_regulation	CPR	MAS4.bin5+NODE_1236_length_32595_cov_6.422139_16	Sid_PvdS_regulator_Paeruginosa_PA2426_180620	21.6	18.7	331	0	0	0	MKADEEKRFLSDEELARTALRDPSAFSNLMNRHRKRLFSFISANLIKDWDQADDVVQETFIKAYLNLDKFDLAKKWTTWLYRIAINTAYSHLKKPKIHSLESYYVYTLSTGDVPERAVENKMQKEKIAQAIFSLESRHKLILNLYVEQELTYEEMSKLLDLSRGAVKNRVESALKNLRIILGPLE*
iron_gene_regulation	CPR	DBS1-3.bin162+NODE_15573_length_9422_cov_1.24174_6	Sid_PvdS_regulator_Paeruginosa_PA2426_180620	21.6	18.7	332	0	0	0	MPYCEGIFARNGNFVILFTLYMLDGEEKVIRAAVEGDSSAFGSLYDHYLPQIYRFVVVKVGSREEAEDITHQVFLSAWTKIKTYAYRGHPFSSWLYQIARNLVVDHYRARKNDVSLEKLDPDSSIIPAAARFDLAAKMEFEAVRSAMLTLKPEYQDVIILRFIEDLPVKDVAGILKRSEGAVKLTQHRAIKALRKTIGAPEEGKEDNETI*
iron_gene_regulation	CPR	DBS1-3.bin162+NODE_21149_length_7672_cov_1.10152_5	Sid_PvdS_regulator_Paeruginosa_PA2426_180620	21.4	18.7	333	0	0	0	MTALNDLFLAASLGGAPTAGAAGRSIADLRNAHAGDADAALVAAFLRGDGGSFTALVDRHMPMVYKFAYRYTGNADATNDIVQDVFIKVWKNIRKFDQSKSFTTWLLAITKNTALDAVKRKKGVLFSAI*
iron_gene_regulation	CPR	WY3.bin54+NODE_313_length_97518_cov_1.697487_62	Sid_PvdS_regulator_Paeruginosa_PA2426_180620	21.4	18.7	334	0	0	0	MDDTTLIKRLFAHDRKSVSAFYHEYAPQLHRFILGRVAFSQDAEEILQDTLFAFLEGLRDFQGKSSIRTYLFSICQHKIIDYYRRKKIKHLVFSQVPQLEMLVSPLMGPEASLDEKLVKEKIQKVLSRIAPVYRQVLVLKYLEQVPVEEIAQKLSISFKSAESRLFRARKNFVELFLSI*
iron_gene_regulation	CPR	FK1.bin110+NODE_11426_length_7443_cov_0.989065_3	Sid_PvdS_regulator_Paeruginosa_PA2426_180620	21.2	18.7	335	0	0	0	MTDGQFDNEEQVLKRAIQGEASAFGLLYDKYQPRLYRFIYLKVSHREEAEDLTHQVFLNAWQNIQHFHDQGLPISSWLYHIARNKVIDYYRTRKYTANIDEVSEELFQDEHDPASQTHKKMLLEQITAVLHELTQDQQDIIIMRFVEELTNKEIARIMDKHIGTVRVLQHRALKHLQKHIKDL*
iron_gene_regulation	CPR	WH2.bin17+NODE_4352_length_20757_cov_4.100000_17	Sid_PvdS_regulator_Paeruginosa_PA2426_180620	21.1	18.7	336	0	0	0	MMNGENDNERSVVQRAVKGDSSAFGALYDRYQPMIYRFVLIKVGRREEAEDITHQVFLSAWQNVAGYRHRGHPFSSWLYQIARNQVIDHYREHARRHDVSIDKTDPEAFAVAGDHEASLGTKLALEKVRSAVGRLKPDYQDVIILRFVEDMSLKETAAALRKTEGAIKLAQHRAIRELKRALGDEPSISFDSLTVSFDDSDEDL*
iron_gene_regulation	CPR	BP8.bin61+NODE_8854_length_11536_cov_1.553598_12	Sid_PvdS_regulator_Paeruginosa_PA2426_180620	20.9	18.7	337	0	0	0	MIEFAIFFKKMNLQEVEEKNDEEVIALVLRDKEFFGILIRRYEFKLTKYVRRITGGTKEMNEDIVQNIFIKAFVNINSFQKGKSFGSWLYGIAHNECIDNWRKYKKHAGNISLEGNEELFAILASDENIEQLLIKKDQKDSIGKALKRLPIKFREVLVLKYLEDKSYEEVGYILKKPVSTVGTLLNRAKKRFKKILSENK*
iron_gene_regulation	CPR	DBS2-1.bin146+NODE_18716_length_7787_cov_1.062272_9	Sid_PvdS_regulator_Paeruginosa_PA2426_180620	20.9	18.7	338	0	0	0	MDKRTDEQLVDAYLKGEEPALEILIGRYLSPLYNFAFKYVRSQMAAEDVAQEALVKIWRNLKKYKPAYKFKTWAFTITKNTALDYLKRKGLVALAETDGFEDGALMRALVSAAPLPEEIIERAENAQTIKTAVAKLSGKYRQVLALYYEYGLNFREIAETLKESIDTIKTRHRRAVIYLKKDLRDK*
iron_gene_regulation	CPR	YP3.bin130+NODE_39995_length_3337_cov_1.09533_3	Sid_PvdS_regulator_Paeruginosa_PA2426_180620	20.9	18.7	339	0	0	0	MQDPLRNLLTYPAFSMMNGENDNERSVVQRAVKGDSSAFGALYDRYQPMIYRFVLIKVGRREEAEDITHQVFLSAWQNVAGYRHRGHPFSSWLYQIARNQVIDHYREHARRHDVSIDKTDPEAFAVAGDHEASLGTKLALEKVRSAVGRLKPDYQDVIILRFVEDMSLKETAAALRKTEGAIKLAQHRAIRELKRALGDEPSISFDSLTVSFDDSDEDL*
iron_gene_regulation	CPR	WY5.bin96+NODE_31782_length_5267_cov_2.199416_3	Sid_PvdS_regulator_Paeruginosa_PA2426_180620	20.9	18.7	340	0	0	0	MLYTPHGGLWVLEGRNILLTYSLSMVDDRLTDEHEILKKAIAGESSAFGSLYDIYQPLLYRFIYLRVSHREEAEDLTHQVFLSAWQNIGSFQEQGLPISSWLYQIARNRVIDYYRTKHVSISLDTETEDIHPSLDDIADSLETKIQLEHIRTALRSLHPDQQDIIIMRFVEGLSNAEVAAALKKHEGTVRVLQHRALRTLKKQLEKRHEHEL*
iron_gene_regulation	CPR	DBS1-3.bin146+NODE_912_length_54021_cov_1.7555_47	Sid_PvdS_regulator_Paeruginosa_PA2426_180620	20.9	18.7	341	0	0	0	MYRAIWLSTMRQLDNEKDLIARCQNGETAFFGALYDRYVRIIYSFIYYKTFQKEVAEDLTSETFFKALSYIHTVDPHRSFQSWLYKIAQNCVIDHFRRERKTEHVDDVWDIADDTNLEIDANVSLQIGALRQELSQLSRVQRDIIIMRVWQELPYREIAEIVGKSEASCKMNYSRAVKHLKKVVPITVGSTDH*
iron_gene_regulation	CPR	WY3.bin123+NODE_899_length_51113_cov_1.738144_18	Sid_PvdS_regulator_Paeruginosa_PA2426_180620	20.9	18.7	342	0	0	0	MAVVASEADMIYSIAMEEFAGSEGVEERPDEEVLALSLKRPSLFALLVRKYEAPFLRKAESIVYSREEAEDIVQETFTKIYLNAAKFKKQDGAQFSSWAWRILINTSLTHYAKQKRKNGMAVQLDEEIWALVPDRDLRQFEKGEMTDLVASVLSRMSPIFARVLSAFFIDGLSQDEIAKREGVSVGSIKTRVHRAKKEFREVYKTLEGKI*
[truncated: 176 more rows]

## Sheet: Table S6
Table S6. Identification of modules that catalyze the breakdown, biosynthesis or modification of carbohydrates and glycoconjugates in CPR MAGs
[truncated: 35,535 more rows]
