# Supplementary material for: Biogeography and ecological functions of underestimated CPR and DPANN in acid mine drainage sediments
Source: mBio. 2025 Apr 29;16(6):e00705-25. doi: 10.1128/mbio.00705-25 (PMC12153355; doi:10.1128/mbio.00705-25)
Supplement: Supplemental tables, part 2 — Tables S7 to S13. [file mbio.00705-25-s0003.xlsx]

## Sheet: Table S7
Table S7. Biosynthetic gene clusters (BGCs) in CPR and DPANN MAGs
Genome	BGCs	Evalue	Description	Product Prediction	BiG-SCAPE class
WY5.bin96	NODE_10401_length_11023_cov_2.244218_6	1.06e-22	YcaO cyclodehydratase, ATP-ad Mg2+-binding	LAP	RiPPs
WY3.bin89	NODE_11865_length_10479_cov_1.761689_4	4.87e-22	YcaO cyclodehydratase, ATP-ad Mg2+-binding	RiPP-like	RiPPs
WY2.bin133	NODE_12804_length_9133_cov_1.470797_1	4.87e-22	YcaO cyclodehydratase, ATP-ad Mg2+-binding	RiPP-like	RiPPs
FK5.bin85	NODE_139_length_112218_cov_1.941405_117	7.02e-131	PFAM AMP-dependent synthetase	NRPS-like	NRPS
DBS2-1.bin133	NODE_1480_length_42673_cov_1.920463_13	6.08e-22	Nitroreductase family	LAP	RiPPs
LSA2.bin104	NODE_16609_length_6947_cov_2.206745_1	1.21e-192	COG1657 Squalene cyclase	terpene	Terpene
DBS1-3.bin59	NODE_16803_length_8934_cov_1.78983_6	3.73e-19	ATP diphosphatase activity	LAP	RiPPs
LSA2.bin104	NODE_18603_length_6387_cov_2.439936_3	8.59e-82	FAE1/Type III polyketide synthase-like protein	T3PKS	PKSother
LSA2.bin104	NODE_19050_length_6282_cov_6.023883_1	8.52e-193	COG1657 Squalene cyclase	terpene	Terpene
WY5.bin38	NODE_2117_length_31075_cov_1.913759_33	1.17e-36	tRNA pseudouridine synthase D (TruD)	nucleoside	Others
FK3.bin15	NODE_23932_length_6303_cov_1.749352_3	3.77e-14	TIGRFAM methanogenesis marker protein 1	RiPP-like	RiPPs
SKS1.bin108	NODE_243_length_110115_cov_3.983171_90	3.41e-17	ATP diphosphatase activity	RiPP-like	RiPPs
SKS1.bin135	NODE_25098_length_5679_cov_0.614013_5	0	Phosphopantetheine attachment site	NRPS-like	NRPS
WY3.bin111	NODE_28190_length_5797_cov_0.976720_5	1.53e-31	tRNA pseudouridine synthase D (TruD)	nucleoside	Others
TL1-5.bin122	NODE_44297_length_2784_cov_0.774558_2	2.02e-21	YcaO cyclodehydratase, ATP-ad Mg2+-binding	RiPP-like	RiPPs
BP7.bin85	NODE_4910_length_17323_cov_1.387474_9	0.000997	Encapsulating protein for peroxidase	RiPP-like	RiPPs
LSA2.bin104	NODE_53755_length_2743_cov_0.663226_3	7.85e-122	COG1657 Squalene cyclase	terpene	Terpene
WY5.bin132	NODE_53_length_244523_cov_6.470032_36	7.73e-26	YcaO cyclodehydratase, ATP-ad Mg2+-binding	RiPP-like	RiPPs
BP5.bin44	NODE_63_length_176607_cov_7.651672_185	3.77e-179	PFAM AMP-dependent synthetase	NRPS-like	NRPS
LSA5.bin38	NODE_709_length_54148_cov_1.618037_49	3.36e-15	ATP diphosphatase activity	RiPP-like	RiPPs
WY3.bin176	NODE_9643_length_12011_cov_1.507152_9	1.17e-36	tRNA pseudouridine synthase D (TruD)	nucleoside	Others
WY3.bin72	NODE_1314_length_41548_cov_3.285628_12	1.59e-40	Squalene/phytoene synthase	terpene	Terpene
YP3.bin49	NODE_1324_length_37942_cov_5.73093_36	4.44e-10	ATP diphosphatase activity	RiPP-like	RiPPs
MAS4.bin58	NODE_1329_length_31421_cov_22.490541_8	4.44e-10	ATP diphosphatase activity	RiPP-like	RiPPs
LSA1.bin89	NODE_20914_length_5229_cov_1.499608_3	4.9e-20	ATP diphosphatase activity	RiPP-like	RiPPs
JA1.bin9	NODE_21576_length_3390_cov_1.069568_1	1.68e-114	Elongator protein 3, MiaB family, Radical SAM	nucleoside	Others
JA1.bin9	NODE_23007_length_3226_cov_1.052598_1	5.14e-245	non-ribosomal peptide synthetase	NRPS	NRPS
WH2.bin146	NODE_25193_length_5998_cov_1.151422_2	4.9e-20	ATP diphosphatase activity	RiPP-like	RiPPs
JA1.bin9	NODE_29631_length_2634_cov_0.927403_1	5.45e-154	Beta-ketoacyl synthase	transAT-PKS-like	PKSother
DBS2-1.bin171	NODE_3481_length_24853_cov_1.653037_10	1.09e-19	YcaO cyclodehydratase, ATP-ad Mg2+-binding	RiPP-like	RiPPs
WY5.bin156	NODE_3965_length_20935_cov_1.608516_4	6.86e-36	Squalene/phytoene synthase	terpene	Terpene
JA5.bin8	NODE_5160_length_7042_cov_7.02704_2	7.75e-123	Lantibiotic dehydratase, C terminus	RRE-containing	RiPPs
WH2.bin1	NODE_54238_length_3394_cov_3.361188_2	9.52e-16	ATP diphosphatase activity	RiPP-like	RiPPs
LSA3.bin81	NODE_60786_length_2592_cov_1.266126_2	1.21e-24	bacteriocin biosynthesis docking scaffold, SagD family	RiPP-like	RiPPs
JA5.bin8	NODE_8183_length_5487_cov_7.89104_2	1.68e-114	Elongator protein 3, MiaB family, Radical SAM	nucleoside	Others
MAS1.bin61	NODE_8231_length_9537_cov_6.086716_11	4.9e-20	ATP diphosphatase activity	RiPP-like	RiPPs
WY5.bin13	NODE_9284_length_11924_cov_0.984742_1	4.97e-36	Squalene phytoene synthase	terpene	Terpene

## Sheet: Table S8
Table S8. Metabolic interaction potential(MIP) of CPR and DPANN genome pairs
Pair	Pair_1	Classification_1	Pair2	Classification_2	MIP Score	r_correlation
BP5.bin47_BP5.bin97	BP5.bin47	d__Bacteria;p__Patescibacteria;c__Paceibacteria;o__UBA9983_A;f__UBA2103;g__C7867-001;s__	BP5.bin97	d__Bacteria;p__Acidobacteriota;c__Acidobacteriae;o__Acidobacteriales;f__Acidobacteriaceae;g__Terracidiphilus;s__	0	0.904991
BP6.bin91_WY5.bin29	BP6.bin91	d__Bacteria;p__Patescibacteria;c__Paceibacteria;o__UBA9983_A;f__SIBU01;g__SIBU01;s__SIBU01 sp018968805	WY5.bin29	d__Bacteria;p__Acidobacteriota;c__Holophagae;o__Holophagales;f__Holophagaceae;g__;s__	0	0.916427
WY2.bin145_WY1.bin89	WY2.bin145	d__Bacteria;p__Patescibacteria;c__Paceibacteria;o__UBA6257;f__2-01-FULL-56-20;g__;s__	WY1.bin89	d__Bacteria;p__Acidobacteriota;c__Thermoanaerobaculia;o__Thermoanaerobaculales;f__Thermoanaerobaculaceae;g__RBG-13-68-16;s__	0	0.903494
WY2.bin145_WY3.bin42	WY2.bin145	d__Bacteria;p__Patescibacteria;c__Paceibacteria;o__UBA6257;f__2-01-FULL-56-20;g__;s__	WY3.bin42	d__Bacteria;p__Acidobacteriota;c__Acidobacteriae;o__Acidobacteriales;f__Acidobacteriaceae;g__Terracidiphilus;s__	0	0.93145
WY2.bin145_WY4.bin78	WY2.bin145	d__Bacteria;p__Patescibacteria;c__Paceibacteria;o__UBA6257;f__2-01-FULL-56-20;g__;s__	WY4.bin78	d__Bacteria;p__Acidobacteriota;c__Acidobacteriae;o__Acidobacteriales;f__Acidobacteriaceae;g__Terracidiphilus;s__	0	0.905043
BP4.bin5_BP4.bin2	BP4.bin5	d__Bacteria;p__Patescibacteria;c__Saccharimonadia;o__Saccharimonadales;f__UBA4665_A;g__;s__	BP4.bin2	d__Bacteria;p__Actinobacteriota;c__Acidimicrobiia;o__Acidimicrobiales;f__RAAP-2;g__RAAP-2;s__	0	0.924346
BP4.bin97_BP4.bin2	BP4.bin97	d__Bacteria;p__Patescibacteria;c__Paceibacteria;o__UBA6257;f__2-01-FULL-56-20;g__CAJAQL01;s__	BP4.bin2	d__Bacteria;p__Actinobacteriota;c__Acidimicrobiia;o__Acidimicrobiales;f__RAAP-2;g__RAAP-2;s__	0	0.909947
BP5.bin107_BP4.bin2	BP5.bin107	d__Bacteria;p__Patescibacteria;c__Paceibacteria;o__UBA9983_A;f__UBA2103;g__C7867-001;s__	BP4.bin2	d__Bacteria;p__Actinobacteriota;c__Acidimicrobiia;o__Acidimicrobiales;f__RAAP-2;g__RAAP-2;s__	0	0.934171
BP5.bin47_BP5.bin27	BP5.bin47	d__Bacteria;p__Patescibacteria;c__Paceibacteria;o__UBA9983_A;f__UBA2103;g__C7867-001;s__	BP5.bin27	d__Bacteria;p__Actinobacteriota;c__Actinomycetia;o__Propionibacteriales;f__Propionibacteriaceae;g__Fen-668;s__	0	0.927575
BP5.bin47_BP5.bin62	BP5.bin47	d__Bacteria;p__Patescibacteria;c__Paceibacteria;o__UBA9983_A;f__UBA2103;g__C7867-001;s__	BP5.bin62	d__Bacteria;p__Actinobacteriota;c__Actinomycetia;o__Propionibacteriales;f__Propionibacteriaceae;g__;s__	0	0.928808
BP5.bin47_BP9.bin99	BP5.bin47	d__Bacteria;p__Patescibacteria;c__Paceibacteria;o__UBA9983_A;f__UBA2103;g__C7867-001;s__	BP9.bin99	d__Bacteria;p__Actinobacteriota;c__Actinomycetia;o__Actinomycetales;f__Cellulomonadaceae;g__Cellulomonas;s__	0	0.921626
BP6.bin145_BP4.bin2	BP6.bin145	d__Bacteria;p__Patescibacteria;c__Paceibacteria;o__UBA9983_A;f__UBA2103;g__C7867-001;s__	BP4.bin2	d__Bacteria;p__Actinobacteriota;c__Acidimicrobiia;o__Acidimicrobiales;f__RAAP-2;g__RAAP-2;s__	0	0.97056
BP7.bin85_BP4.bin2	BP7.bin85	d__Bacteria;p__Patescibacteria;c__Paceibacteria;o__UBA9983_A;f__UBA2103;g__C7867-001;s__	BP4.bin2	d__Bacteria;p__Actinobacteriota;c__Acidimicrobiia;o__Acidimicrobiales;f__RAAP-2;g__RAAP-2;s__	0	0.944101
SKS1.bin136_SKS1.bin55	SKS1.bin136	d__Bacteria;p__Patescibacteria;c__Paceibacteria;o__UBA6257;f__Colwellbacteraceae;g__;s__	SKS1.bin55	d__Bacteria;p__Actinobacteriota;c__Thermoleophilia;o__BMS3ABIN01;f__BMS3ABIN01;g__;s__	0	0.900246
SKS1.bin36_SKS1.bin55	SKS1.bin36	d__Bacteria;p__Patescibacteria;c__Saccharimonadia;o__Saccharimonadales;f__UBA1547;g__UBA1547;s__	SKS1.bin55	d__Bacteria;p__Actinobacteriota;c__Thermoleophilia;o__BMS3ABIN01;f__BMS3ABIN01;g__;s__	0	0.938727
SKS1.bin80_SKS1.bin55	SKS1.bin80	d__Bacteria;p__Patescibacteria;c__Paceibacteria;o__UBA9983_A;f__UBA2103;g__C7867-001;s__	SKS1.bin55	d__Bacteria;p__Actinobacteriota;c__Thermoleophilia;o__BMS3ABIN01;f__BMS3ABIN01;g__;s__	0	0.960071
SKS1.bin87_SKS1.bin55	SKS1.bin87	d__Bacteria;p__Patescibacteria;c__Paceibacteria;o__UBA9983_A;f__UBA9973;g__UBA8515;s__	SKS1.bin55	d__Bacteria;p__Actinobacteriota;c__Thermoleophilia;o__BMS3ABIN01;f__BMS3ABIN01;g__;s__	0	0.991954
SKS1.bin80_FK1.bin16	SKS1.bin80	d__Bacteria;p__Patescibacteria;c__Paceibacteria;o__UBA9983_A;f__UBA2103;g__C7867-001;s__	FK1.bin16	d__Bacteria;p__Bacteroidota;c__Bacteroidia;o__Bacteroidales;f__Prolixibacteraceae;g__CAINVV01;s__	0	0.914164
WY1.bin140_WY5.bin103	WY1.bin140	d__Bacteria;p__Patescibacteria;c__Microgenomatia;o__Levybacterales;f__UBA12049;g__;s__	WY5.bin103	d__Bacteria;p__Bacteroidota;c__Bacteroidia;o__Chitinophagales;f__Chitinophagaceae;g__Hydrotalea;s__	0	0.922346
WY2.bin145_WY2.bin135	WY2.bin145	d__Bacteria;p__Patescibacteria;c__Paceibacteria;o__UBA6257;f__2-01-FULL-56-20;g__;s__	WY2.bin135	d__Bacteria;p__Bacteroidota;c__Ignavibacteria;o__Ignavibacteriales;f__Ignavibacteriaceae;g__FEN-1297;s__	0	0.903685
WY2.bin145_WY4.bin52	WY2.bin145	d__Bacteria;p__Patescibacteria;c__Paceibacteria;o__UBA6257;f__2-01-FULL-56-20;g__;s__	WY4.bin52	d__Bacteria;p__Bacteroidota;c__Kryptonia;o__Kryptoniales;f__;g__;s__	0	0.9197
WY2.bin145_WY5.bin159	WY2.bin145	d__Bacteria;p__Patescibacteria;c__Paceibacteria;o__UBA6257;f__2-01-FULL-56-20;g__;s__	WY5.bin159	d__Bacteria;p__Bacteroidota;c__Kryptonia;o__Kryptoniales;f__;g__;s__	0	0.927474
WY3.bin111_WY5.bin103	WY3.bin111	d__Bacteria;p__Patescibacteria;c__Paceibacteria;o__UBA9983_A;f__2-02-FULL-43-11;g__2-02-FULL-43-11;s__	WY5.bin103	d__Bacteria;p__Bacteroidota;c__Bacteroidia;o__Chitinophagales;f__Chitinophagaceae;g__Hydrotalea;s__	0	0.915575
WY3.bin176_WY5.bin103	WY3.bin176	d__Bacteria;p__Patescibacteria;c__Paceibacteria;o__UBA6257;f__GWB1-50-10;g__;s__	WY5.bin103	d__Bacteria;p__Bacteroidota;c__Bacteroidia;o__Chitinophagales;f__Chitinophagaceae;g__Hydrotalea;s__	0	0.915054
WY5.bin66_WY5.bin103	WY5.bin66	d__Bacteria;p__Patescibacteria;c__Paceibacteria;o__UBA9983_A;f__UBA1539_A;g__UBA1550;s__	WY5.bin103	d__Bacteria;p__Bacteroidota;c__Bacteroidia;o__Chitinophagales;f__Chitinophagaceae;g__Hydrotalea;s__	0	0.950934
DBS1-3.bin126_WH2.bin114	DBS1-3.bin126	d__Bacteria;p__Patescibacteria;c__CPR2;o__UBA1875;f__;g__;s__	WH2.bin114	d__Bacteria;p__Chloroflexota;c__Limnocylindria;o__Limnocylindrales;f__CSP1-4;g__;s__	0	0.949564
WY2.bin145_WY5.bin120	WY2.bin145	d__Bacteria;p__Patescibacteria;c__Paceibacteria;o__UBA6257;f__2-01-FULL-56-20;g__;s__	WY5.bin120	d__Bacteria;p__Chloroflexota;c__Anaerolineae;o__Thermoflexales;f__J036;g__CAIXPS01;s__	0	0.914622
BP8.bin59_BP5.bin86	BP8.bin59	d__Bacteria;p__Patescibacteria;c__Paceibacteria;o__CAIUEV01;f__CAIUEV01;g__;s__	BP5.bin86	d__Bacteria;p__Desulfobacterota;c__Desulfuromonadia;o__Geobacterales;f__Pseudopelobacteraceae;g__JACRCG01;s__	0	0.943642
SKS1.bin136_SKS3.bin27	SKS1.bin136	d__Bacteria;p__Patescibacteria;c__Paceibacteria;o__UBA6257;f__Colwellbacteraceae;g__;s__	SKS3.bin27	d__Bacteria;p__Desulfobacterota;c__Desulfobulbia;o__Desulfobulbales;f__Desulfurivibrionaceae;g__UBA2262;s__	0	0.908498
SKS1.bin36_SKS3.bin27	SKS1.bin36	d__Bacteria;p__Patescibacteria;c__Saccharimonadia;o__Saccharimonadales;f__UBA1547;g__UBA1547;s__	SKS3.bin27	d__Bacteria;p__Desulfobacterota;c__Desulfobulbia;o__Desulfobulbales;f__Desulfurivibrionaceae;g__UBA2262;s__	0	0.942061
SKS1.bin80_SKS3.bin27	SKS1.bin80	d__Bacteria;p__Patescibacteria;c__Paceibacteria;o__UBA9983_A;f__UBA2103;g__C7867-001;s__	SKS3.bin27	d__Bacteria;p__Desulfobacterota;c__Desulfobulbia;o__Desulfobulbales;f__Desulfurivibrionaceae;g__UBA2262;s__	0	0.957276
SKS1.bin87_SKS3.bin27	SKS1.bin87	d__Bacteria;p__Patescibacteria;c__Paceibacteria;o__UBA9983_A;f__UBA9973;g__UBA8515;s__	SKS3.bin27	d__Bacteria;p__Desulfobacterota;c__Desulfobulbia;o__Desulfobulbales;f__Desulfurivibrionaceae;g__UBA2262;s__	0	0.990321
WY2.bin145_WY2.bin153	WY2.bin145	d__Bacteria;p__Patescibacteria;c__Paceibacteria;o__UBA6257;f__2-01-FULL-56-20;g__;s__	WY2.bin153	d__Bacteria;p__Desulfobacterota;c__Desulfarculia;o__Desulfarculales;f__Desulfarculaceae;g__JACRDC01;s__	0	0.927442
BP5.bin47_BP5.bin24	BP5.bin47	d__Bacteria;p__Patescibacteria;c__Paceibacteria;o__UBA9983_A;f__UBA2103;g__C7867-001;s__	BP5.bin24	d__Bacteria;p__Elusimicrobiota;c__Elusimicrobia;o__UBA1565;f__UBA9628;g__GWA2-66-18;s__	0	0.905855
WY2.bin145_WY1.bin30	WY2.bin145	d__Bacteria;p__Patescibacteria;c__Paceibacteria;o__UBA6257;f__2-01-FULL-56-20;g__;s__	WY1.bin30	d__Bacteria;p__Myxococcota;c__Myxococcia;o__Myxococcales;f__Anaeromyxobacteraceae;g__JACRMN01;s__	0	0.912975
BP6.bin91_WY2.bin105	BP6.bin91	d__Bacteria;p__Patescibacteria;c__Paceibacteria;o__UBA9983_A;f__SIBU01;g__SIBU01;s__SIBU01 sp018968805	WY2.bin105	d__Bacteria;p__Nitrospirota;c__Thermodesulfovibrionia;o__Thermodesulfovibrionales;f__JdFR-88;g__JACWAF01;s__	0	0.930154
SKS1.bin36_SKS1.bin14	SKS1.bin36	d__Bacteria;p__Patescibacteria;c__Saccharimonadia;o__Saccharimonadales;f__UBA1547;g__UBA1547;s__	SKS1.bin14	d__Bacteria;p__Nitrospirota;c__Thermodesulfovibrionia;o__Thermodesulfovibrionales;f__Dissulfurispiraceae;g__Dissulfurispira;s__	0	0.936025
SKS1.bin80_SKS1.bin14	SKS1.bin80	d__Bacteria;p__Patescibacteria;c__Paceibacteria;o__UBA9983_A;f__UBA2103;g__C7867-001;s__	SKS1.bin14	d__Bacteria;p__Nitrospirota;c__Thermodesulfovibrionia;o__Thermodesulfovibrionales;f__Dissulfurispiraceae;g__Dissulfurispira;s__	0	0.953165
SKS1.bin87_SKS1.bin14	SKS1.bin87	d__Bacteria;p__Patescibacteria;c__Paceibacteria;o__UBA9983_A;f__UBA9973;g__UBA8515;s__	SKS1.bin14	d__Bacteria;p__Nitrospirota;c__Thermodesulfovibrionia;o__Thermodesulfovibrionales;f__Dissulfurispiraceae;g__Dissulfurispira;s__	0	0.984414
WY1.bin140_WY2.bin105	WY1.bin140	d__Bacteria;p__Patescibacteria;c__Microgenomatia;o__Levybacterales;f__UBA12049;g__;s__	WY2.bin105	d__Bacteria;p__Nitrospirota;c__Thermodesulfovibrionia;o__Thermodesulfovibrionales;f__JdFR-88;g__JACWAF01;s__	0	0.968689
WY1.bin140_WY3.bin5	WY1.bin140	d__Bacteria;p__Patescibacteria;c__Microgenomatia;o__Levybacterales;f__UBA12049;g__;s__	WY3.bin5	d__Bacteria;p__Nitrospirota;c__UBA9217;o__JACRHJ01;f__JACRHJ01;g__;s__	0	0.950333
WY2.bin145_WY1.bin25	WY2.bin145	d__Bacteria;p__Patescibacteria;c__Paceibacteria;o__UBA6257;f__2-01-FULL-56-20;g__;s__	WY1.bin25	d__Bacteria;p__Nitrospirota;c__UBA9217;o__JACRHJ01;f__JACRHJ01;g__;s__	0	0.927154
WY2.bin145_WY2.bin68	WY2.bin145	d__Bacteria;p__Patescibacteria;c__Paceibacteria;o__UBA6257;f__2-01-FULL-56-20;g__;s__	WY2.bin68	d__Bacteria;p__Nitrospirota;c__Thermodesulfovibrionia;o__Thermodesulfovibrionales;f__UBA6898;g__;s__	0	0.917368
WY3.bin111_WY2.bin105	WY3.bin111	d__Bacteria;p__Patescibacteria;c__Paceibacteria;o__UBA9983_A;f__2-02-FULL-43-11;g__2-02-FULL-43-11;s__	WY2.bin105	d__Bacteria;p__Nitrospirota;c__Thermodesulfovibrionia;o__Thermodesulfovibrionales;f__JdFR-88;g__JACWAF01;s__	0	0.934402
WY3.bin176_WY1.bin25	WY3.bin176	d__Bacteria;p__Patescibacteria;c__Paceibacteria;o__UBA6257;f__GWB1-50-10;g__;s__	WY1.bin25	d__Bacteria;p__Nitrospirota;c__UBA9217;o__JACRHJ01;f__JACRHJ01;g__;s__	0	0.947362
WY3.bin176_WY2.bin105	WY3.bin176	d__Bacteria;p__Patescibacteria;c__Paceibacteria;o__UBA6257;f__GWB1-50-10;g__;s__	WY2.bin105	d__Bacteria;p__Nitrospirota;c__Thermodesulfovibrionia;o__Thermodesulfovibrionales;f__JdFR-88;g__JACWAF01;s__	0	0.96003
WY3.bin75_WY2.bin105	WY3.bin75	d__Bacteria;p__Patescibacteria;c__ABY1;o__BM507;f__;g__;s__	WY2.bin105	d__Bacteria;p__Nitrospirota;c__Thermodesulfovibrionia;o__Thermodesulfovibrionales;f__JdFR-88;g__JACWAF01;s__	0	0.959782
WY5.bin66_WY2.bin105	WY5.bin66	d__Bacteria;p__Patescibacteria;c__Paceibacteria;o__UBA9983_A;f__UBA1539_A;g__UBA1550;s__	WY2.bin105	d__Bacteria;p__Nitrospirota;c__Thermodesulfovibrionia;o__Thermodesulfovibrionales;f__JdFR-88;g__JACWAF01;s__	0	0.957085
DBS1-2.bin37_DBS1-2.bin101	DBS1-2.bin37	d__Bacteria;p__Actinobacteriota;c__Acidimicrobiia;o__Acidimicrobiales;f__Acidimicrobiaceae;g__SCQM01;s__	DBS1-2.bin101	d__Bacteria;p__Patescibacteria;c__CPR2;o__UBA1875;f__;g__;s__	0	0.915672
DBS2-1.bin137_DBS1-3.bin126	DBS2-1.bin137	d__Bacteria;p__Actinobacteriota;c__Thermoleophilia;o__BMS3ABIN01;f__BMS3ABIN01;g__JACWAD01;s__	DBS1-3.bin126	d__Bacteria;p__Patescibacteria;c__CPR2;o__UBA1875;f__;g__;s__	0	0.994024
DBS2-1.bin137_DS4.bin43	DBS2-1.bin137	d__Bacteria;p__Actinobacteriota;c__Thermoleophilia;o__BMS3ABIN01;f__BMS3ABIN01;g__JACWAD01;s__	DS4.bin43	d__Bacteria;p__Patescibacteria;c__CPR2;o__UBA1875;f__;g__;s__	0	0.988679
DBS2-1.bin70_DBS1-3.bin126	DBS2-1.bin70	d__Bacteria;p__Actinobacteriota;c__Thermoleophilia;o__BMS3ABIN01;f__BMS3ABIN01;g__;s__	DBS1-3.bin126	d__Bacteria;p__Patescibacteria;c__CPR2;o__UBA1875;f__;g__;s__	0	0.987391
DBS2-1.bin70_DS4.bin43	DBS2-1.bin70	d__Bacteria;p__Actinobacteriota;c__Thermoleophilia;o__BMS3ABIN01;f__BMS3ABIN01;g__;s__	DS4.bin43	d__Bacteria;p__Patescibacteria;c__CPR2;o__UBA1875;f__;g__;s__	0	0.962559
TL1-5.bin19_TL1-5.bin121	TL1-5.bin19	d__Bacteria;p__Actinobacteriota;c__Acidimicrobiia;o__Acidimicrobiales;f__UBA8190;g__;s__	TL1-5.bin121	d__Bacteria;p__Patescibacteria;c__Saccharimonadia;o__Saccharimonadales;f__UBA4665_A;g__;s__	0	0.912194
TL1-5.bin28_TL1-5.bin121	TL1-5.bin28	d__Bacteria;p__Actinobacteriota;c__Acidimicrobiia;o__Acidimicrobiales;f__RAAP-2;g__PALSA-457;s__	TL1-5.bin121	d__Bacteria;p__Patescibacteria;c__Saccharimonadia;o__Saccharimonadales;f__UBA4665_A;g__;s__	0	0.945619
DBS2-1.bin119_DBS1-3.bin126	DBS2-1.bin119	d__Bacteria;p__Nitrospirota;c__Thermodesulfovibrionia;o__Thermodesulfovibrionales;f__JdFR-88;g__JACWAF01;s__	DBS1-3.bin126	d__Bacteria;p__Patescibacteria;c__CPR2;o__UBA1875;f__;g__;s__	0	0.949302
DBS2-1.bin119_DS4.bin43	DBS2-1.bin119	d__Bacteria;p__Nitrospirota;c__Thermodesulfovibrionia;o__Thermodesulfovibrionales;f__JdFR-88;g__JACWAF01;s__	DS4.bin43	d__Bacteria;p__Patescibacteria;c__CPR2;o__UBA1875;f__;g__;s__	0	0.932412
BP4.bin5_BP5.bin47	BP4.bin5	d__Bacteria;p__Patescibacteria;c__Saccharimonadia;o__Saccharimonadales;f__UBA4665_A;g__;s__	BP5.bin47	d__Bacteria;p__Patescibacteria;c__Paceibacteria;o__UBA9983_A;f__UBA2103;g__C7867-001;s__	0	0.927973
BP5.bin47_BP4.bin97	BP5.bin47	d__Bacteria;p__Patescibacteria;c__Paceibacteria;o__UBA9983_A;f__UBA2103;g__C7867-001;s__	BP4.bin97	d__Bacteria;p__Patescibacteria;c__Paceibacteria;o__UBA6257;f__2-01-FULL-56-20;g__CAJAQL01;s__	0	0.938443
BP6.bin145_BP5.bin47	BP6.bin145	d__Bacteria;p__Patescibacteria;c__Paceibacteria;o__UBA9983_A;f__UBA2103;g__C7867-001;s__	BP5.bin47	d__Bacteria;p__Patescibacteria;c__Paceibacteria;o__UBA9983_A;f__UBA2103;g__C7867-001;s__	0	0.910319
BP6.bin91_WY2.bin145	BP6.bin91	d__Bacteria;p__Patescibacteria;c__Paceibacteria;o__UBA9983_A;f__SIBU01;g__SIBU01;s__SIBU01 sp018968805	WY2.bin145	d__Bacteria;p__Patescibacteria;c__Paceibacteria;o__UBA6257;f__2-01-FULL-56-20;g__;s__	0	0.920807
BP7.bin85_BP5.bin47	BP7.bin85	d__Bacteria;p__Patescibacteria;c__Paceibacteria;o__UBA9983_A;f__UBA2103;g__C7867-001;s__	BP5.bin47	d__Bacteria;p__Patescibacteria;c__Paceibacteria;o__UBA9983_A;f__UBA2103;g__C7867-001;s__	0	0.957135
MAS4.bin87_MAS4.bin40	MAS4.bin87	d__Bacteria;p__Patescibacteria;c__Saccharimonadia;o__Saccharimonadales;f__UBA4665_A;g__;s__	MAS4.bin40	d__Bacteria;p__Patescibacteria;c__Saccharimonadia;o__Saccharimonadales;f__UBA4665_A;g__;s__	0	0.911397
WY2.bin160_WY2.bin145	WY2.bin160	d__Bacteria;p__Patescibacteria;c__Paceibacteria;o__UBA9983_A;f__UBA2103;g__C7867-001;s__	WY2.bin145	d__Bacteria;p__Patescibacteria;c__Paceibacteria;o__UBA6257;f__2-01-FULL-56-20;g__;s__	0	0.957974
WY5.bin38_WY2.bin70	WY5.bin38	d__Bacteria;p__Patescibacteria;c__Paceibacteria;o__UBA6257;f__GWB1-50-10;g__;s__	WY2.bin70	d__Bacteria;p__Patescibacteria;c__Paceibacteria;o__UBA6257;f__GWB1-50-10;g__;s__	0	0.995779
BP5.bin107_BP4.bin14	BP5.bin107	d__Bacteria;p__Patescibacteria;c__Paceibacteria;o__UBA9983_A;f__UBA2103;g__C7867-001;s__	BP4.bin14	d__Bacteria;p__Planctomycetota;c__Phycisphaerae;o__Phycisphaerales;f__Phycisphaeraceae;g__JAAUTM01;s__	0	0.909697
JA1.bin26_JA4.bin8	JA1.bin26	d__Bacteria;p__Patescibacteria;c__Saccharimonadia;o__Saccharimonadales;f__UBA4665_A;g__;s__	JA4.bin8	d__Bacteria;p__Planctomycetota;c__Phycisphaerae;o__WQYP01;f__WQYP01;g__;s__	0	0.912266
BP4.bin97_BP9.bin91	BP4.bin97	d__Bacteria;p__Patescibacteria;c__Paceibacteria;o__UBA6257;f__2-01-FULL-56-20;g__CAJAQL01;s__	BP9.bin91	d__Bacteria;p__Proteobacteria;c__Gammaproteobacteria;o__Xanthomonadales;f__Rhodanobacteraceae;g__;s__	0	0.917919
BP5.bin107_BP4.bin40	BP5.bin107	d__Bacteria;p__Patescibacteria;c__Paceibacteria;o__UBA9983_A;f__UBA2103;g__C7867-001;s__	BP4.bin40	d__Bacteria;p__Proteobacteria;c__Gammaproteobacteria;o__Burkholderiales;f__Gallionellaceae;g__Gallionella;s__	0	0.982312
BP5.bin134_BP4.bin40	BP5.bin134	d__Bacteria;p__Patescibacteria;c__Paceibacteria;o__UBA9983_A;f__UBA2103;g__C7867-001;s__	BP4.bin40	d__Bacteria;p__Proteobacteria;c__Gammaproteobacteria;o__Burkholderiales;f__Gallionellaceae;g__Gallionella;s__	0	0.935895
BP5.bin47_BP4.bin28	BP5.bin47	d__Bacteria;p__Patescibacteria;c__Paceibacteria;o__UBA9983_A;f__UBA2103;g__C7867-001;s__	BP4.bin28	d__Bacteria;p__Proteobacteria;c__Alphaproteobacteria;o__Acetobacterales;f__Acetobacteraceae;g__;s__	0	0.912705
BP5.bin47_BP5.bin57	BP5.bin47	d__Bacteria;p__Patescibacteria;c__Paceibacteria;o__UBA9983_A;f__UBA2103;g__C7867-001;s__	BP5.bin57	d__Bacteria;p__Proteobacteria;c__Alphaproteobacteria;o__Rhizobiales;f__Beijerinckiaceae;g__;s__	0	0.930518
BP5.bin47_BP5.bin5	BP5.bin47	d__Bacteria;p__Patescibacteria;c__Paceibacteria;o__UBA9983_A;f__UBA2103;g__C7867-001;s__	BP5.bin5	d__Bacteria;p__Proteobacteria;c__Alphaproteobacteria;o__Acetobacterales;f__Acetobacteraceae;g__Acidocella;s__	0	0.909608
BP5.bin47_BP5.bin88	BP5.bin47	d__Bacteria;p__Patescibacteria;c__Paceibacteria;o__UBA9983_A;f__UBA2103;g__C7867-001;s__	BP5.bin88	d__Bacteria;p__Proteobacteria;c__Alphaproteobacteria;o__Rhodospirillales;f__Magnetospirillaceae;g__Telmatospirillum;s__	0	0.916192
BP5.bin47_BP6.bin38	BP5.bin47	d__Bacteria;p__Patescibacteria;c__Paceibacteria;o__UBA9983_A;f__UBA2103;g__C7867-001;s__	BP6.bin38	d__Bacteria;p__Proteobacteria;c__Gammaproteobacteria;o__Burkholderiales;f__Thiobacillaceae;g__;s__	0	0.913563
BP5.bin47_BP8.bin24	BP5.bin47	d__Bacteria;p__Patescibacteria;c__Paceibacteria;o__UBA9983_A;f__UBA2103;g__C7867-001;s__	BP8.bin24	d__Bacteria;p__Proteobacteria;c__Gammaproteobacteria;o__Steroidobacterales;f__Steroidobacteraceae;g__JABEVI01;s__	0	0.90224
BP5.bin47_BP9.bin72	BP5.bin47	d__Bacteria;p__Patescibacteria;c__Paceibacteria;o__UBA9983_A;f__UBA2103;g__C7867-001;s__	BP9.bin72	d__Bacteria;p__Proteobacteria;c__Gammaproteobacteria;o__Burkholderiales;f__Burkholderiaceae;g__Thiomonas;s__	0	0.909061
BP6.bin145_BP4.bin40	BP6.bin145	d__Bacteria;p__Patescibacteria;c__Paceibacteria;o__UBA9983_A;f__UBA2103;g__C7867-001;s__	BP4.bin40	d__Bacteria;p__Proteobacteria;c__Gammaproteobacteria;o__Burkholderiales;f__Gallionellaceae;g__Gallionella;s__	0	0.92124
BP6.bin91_WY4.bin77	BP6.bin91	d__Bacteria;p__Patescibacteria;c__Paceibacteria;o__UBA9983_A;f__SIBU01;g__SIBU01;s__SIBU01 sp018968805	WY4.bin77	d__Bacteria;p__Proteobacteria;c__Gammaproteobacteria;o__Burkholderiales;f__SG8-39;g__2-12-FULL-64-23;s__	0	0.931568
BP9.bin141_BP5.bin7	BP9.bin141	d__Bacteria;p__Patescibacteria;c__Saccharimonadia;o__Saccharimonadales;f__UBA4665_A;g__;s__	BP5.bin7	d__Bacteria;p__Proteobacteria;c__Alphaproteobacteria;o__Rhizobiales;f__Beijerinckiaceae;g__Roseiarcus;s__	0	0.907438
DBS2-4.bin171_SKS1.bin78	DBS2-4.bin171	d__Bacteria;p__Patescibacteria;c__Doudnabacteria;o__UBA920;f__UBA920;g__PALSA-1336;s__	SKS1.bin78	d__Bacteria;p__Proteobacteria;c__Gammaproteobacteria;o__Burkholderiales;f__Thiobacillaceae;g__Thiobacillus;s__	0	0.930811
FK3.bin58_FK3.bin20	FK3.bin58	d__Bacteria;p__Patescibacteria;c__Paceibacteria;o__UBA9983_A;f__UBA9973;g__UBA8515;s__	FK3.bin20	d__Bacteria;p__Proteobacteria;c__Gammaproteobacteria;o__Burkholderiales;f__Thiobacillaceae;g__Thiobacillus;s__	0	0.948416
SKS1.bin36_SKS1.bin68	SKS1.bin36	d__Bacteria;p__Patescibacteria;c__Saccharimonadia;o__Saccharimonadales;f__UBA1547;g__UBA1547;s__	SKS1.bin68	d__Bacteria;p__Proteobacteria;c__Gammaproteobacteria;o__Burkholderiales;f__JABEVD01;g__JABEVD01;s__	0	0.964512
SKS1.bin87_SKS1.bin129	SKS1.bin87	d__Bacteria;p__Patescibacteria;c__Paceibacteria;o__UBA9983_A;f__UBA9973;g__UBA8515;s__	SKS1.bin129	d__Bacteria;p__Proteobacteria;c__Gammaproteobacteria;o__Burkholderiales;f__SG8-39;g__2-12-FULL-64-23;s__	0	0.943476
SKS1.bin87_SKS1.bin68	SKS1.bin87	d__Bacteria;p__Patescibacteria;c__Paceibacteria;o__UBA9983_A;f__UBA9973;g__UBA8515;s__	SKS1.bin68	d__Bacteria;p__Proteobacteria;c__Gammaproteobacteria;o__Burkholderiales;f__JABEVD01;g__JABEVD01;s__	0	0.921358
WY1.bin140_WY3.bin77	WY1.bin140	d__Bacteria;p__Patescibacteria;c__Microgenomatia;o__Levybacterales;f__UBA12049;g__;s__	WY3.bin77	d__Bacteria;p__Proteobacteria;c__Alphaproteobacteria;o__Rhizobiales;f__Hyphomicrobiaceae;g__Hyphomicrobium;s__	0	0.95747
WY1.bin140_WY4.bin77	WY1.bin140	d__Bacteria;p__Patescibacteria;c__Microgenomatia;o__Levybacterales;f__UBA12049;g__;s__	WY4.bin77	d__Bacteria;p__Proteobacteria;c__Gammaproteobacteria;o__Burkholderiales;f__SG8-39;g__2-12-FULL-64-23;s__	0	0.935366
WY2.bin145_WY1.bin116	WY2.bin145	d__Bacteria;p__Patescibacteria;c__Paceibacteria;o__UBA6257;f__2-01-FULL-56-20;g__;s__	WY1.bin116	d__Bacteria;p__Proteobacteria;c__Alphaproteobacteria;o__Micropepsales;f__Micropepsaceae;g__Rhizomicrobium;s__Rhizomicrobium sp018971835	0	0.945509
WY2.bin145_WY1.bin91	WY2.bin145	d__Bacteria;p__Patescibacteria;c__Paceibacteria;o__UBA6257;f__2-01-FULL-56-20;g__;s__	WY1.bin91	d__Bacteria;p__Proteobacteria;c__Gammaproteobacteria;o__Burkholderiales;f__Sulfuricellaceae_A;g__;s__	0	0.915238
WY2.bin145_WY4.bin113	WY2.bin145	d__Bacteria;p__Patescibacteria;c__Paceibacteria;o__UBA6257;f__2-01-FULL-56-20;g__;s__	WY4.bin113	d__Bacteria;p__Proteobacteria;c__Alphaproteobacteria;o__Micropepsales;f__Micropepsaceae;g__Rhizomicrobium;s__Rhizomicrobium sp018971835	0	0.916028
WY2.bin145_WY5.bin155	WY2.bin145	d__Bacteria;p__Patescibacteria;c__Paceibacteria;o__UBA6257;f__2-01-FULL-56-20;g__;s__	WY5.bin155	d__Bacteria;p__Proteobacteria;c__Alphaproteobacteria;o__Rhizobiales;f__Xanthobacteraceae;g__Pseudolabrys;s__	0	0.904225
WY2.bin70_FK3.bin20	WY2.bin70	d__Bacteria;p__Patescibacteria;c__Paceibacteria;o__UBA6257;f__GWB1-50-10;g__;s__	FK3.bin20	d__Bacteria;p__Proteobacteria;c__Gammaproteobacteria;o__Burkholderiales;f__Thiobacillaceae;g__Thiobacillus;s__	0	0.908765
WY3.bin111_WY3.bin77	WY3.bin111	d__Bacteria;p__Patescibacteria;c__Paceibacteria;o__UBA9983_A;f__2-02-FULL-43-11;g__2-02-FULL-43-11;s__	WY3.bin77	d__Bacteria;p__Proteobacteria;c__Alphaproteobacteria;o__Rhizobiales;f__Hyphomicrobiaceae;g__Hyphomicrobium;s__	0	0.949334
WY3.bin111_WY4.bin77	WY3.bin111	d__Bacteria;p__Patescibacteria;c__Paceibacteria;o__UBA9983_A;f__2-02-FULL-43-11;g__2-02-FULL-43-11;s__	WY4.bin77	d__Bacteria;p__Proteobacteria;c__Gammaproteobacteria;o__Burkholderiales;f__SG8-39;g__2-12-FULL-64-23;s__	0	0.919173
WY3.bin176_WY3.bin77	WY3.bin176	d__Bacteria;p__Patescibacteria;c__Paceibacteria;o__UBA6257;f__GWB1-50-10;g__;s__	WY3.bin77	d__Bacteria;p__Proteobacteria;c__Alphaproteobacteria;o__Rhizobiales;f__Hyphomicrobiaceae;g__Hyphomicrobium;s__	0	0.95548
WY3.bin176_WY4.bin77	WY3.bin176	d__Bacteria;p__Patescibacteria;c__Paceibacteria;o__UBA6257;f__GWB1-50-10;g__;s__	WY4.bin77	d__Bacteria;p__Proteobacteria;c__Gammaproteobacteria;o__Burkholderiales;f__SG8-39;g__2-12-FULL-64-23;s__	0	0.907928
WY3.bin75_WY3.bin77	WY3.bin75	d__Bacteria;p__Patescibacteria;c__ABY1;o__BM507;f__;g__;s__	WY3.bin77	d__Bacteria;p__Proteobacteria;c__Alphaproteobacteria;o__Rhizobiales;f__Hyphomicrobiaceae;g__Hyphomicrobium;s__	0	0.93242
WY5.bin38_FK3.bin20	WY5.bin38	d__Bacteria;p__Patescibacteria;c__Paceibacteria;o__UBA6257;f__GWB1-50-10;g__;s__	FK3.bin20	d__Bacteria;p__Proteobacteria;c__Gammaproteobacteria;o__Burkholderiales;f__Thiobacillaceae;g__Thiobacillus;s__	0	0.901194
WY5.bin66_WY3.bin77	WY5.bin66	d__Bacteria;p__Patescibacteria;c__Paceibacteria;o__UBA9983_A;f__UBA1539_A;g__UBA1550;s__	WY3.bin77	d__Bacteria;p__Proteobacteria;c__Alphaproteobacteria;o__Rhizobiales;f__Hyphomicrobiaceae;g__Hyphomicrobium;s__	0	0.9653
WY5.bin66_WY4.bin77	WY5.bin66	d__Bacteria;p__Patescibacteria;c__Paceibacteria;o__UBA9983_A;f__UBA1539_A;g__UBA1550;s__	WY4.bin77	d__Bacteria;p__Proteobacteria;c__Gammaproteobacteria;o__Burkholderiales;f__SG8-39;g__2-12-FULL-64-23;s__	0	0.956522
BP4.bin97_BP5.bin34	BP4.bin97	d__Bacteria;p__Patescibacteria;c__Paceibacteria;o__UBA6257;f__2-01-FULL-56-20;g__CAJAQL01;s__	BP5.bin34	d__Bacteria;p__Verrucomicrobiota;c__Verrucomicrobiae;o__Opitutales;f__Opitutaceae;g__MWDT01;s__	0	0.914857
SKS1.bin36_SKS1.bin65	SKS1.bin36	d__Bacteria;p__Patescibacteria;c__Saccharimonadia;o__Saccharimonadales;f__UBA1547;g__UBA1547;s__	SKS1.bin65	d__Bacteria;p__Acidobacteriota;c__Holophagae;o__Holophagales;f__Holophagaceae;g__;s__	1	0.943624
BP4.bin97_BP5.bin62	BP4.bin97	d__Bacteria;p__Patescibacteria;c__Paceibacteria;o__UBA6257;f__2-01-FULL-56-20;g__CAJAQL01;s__	BP5.bin62	d__Bacteria;p__Actinobacteriota;c__Actinomycetia;o__Propionibacteriales;f__Propionibacteriaceae;g__;s__	1	0.950701
BP4.bin97_YF1.bin62	BP4.bin97	d__Bacteria;p__Patescibacteria;c__Paceibacteria;o__UBA6257;f__2-01-FULL-56-20;g__CAJAQL01;s__	YF1.bin62	d__Bacteria;p__Actinobacteriota;c__Acidimicrobiia;o__Acidimicrobiales;f__RAAP-2;g__RAAP-2;s__	1	0.901287
FK4.bin46_FK3.bin66	FK4.bin46	d__Bacteria;p__Patescibacteria;c__Saccharimonadia;o__Saccharimonadales;f__UBA4665;g__UBA5150;s__	FK3.bin66	d__Bacteria;p__Actinobacteriota;c__Acidimicrobiia;o__Acidimicrobiales;f__RAAP-2;g__PALSA-457;s__	1	0.925031
WY1.bin140_WY5.bin130	WY1.bin140	d__Bacteria;p__Patescibacteria;c__Microgenomatia;o__Levybacterales;f__UBA12049;g__;s__	WY5.bin130	d__Bacteria;p__Actinobacteriota;c__Actinomycetia;o__Nanopelagicales;f__UBA5976;g__;s__	1	0.923779
WY1.bin140_WY4.bin45	WY1.bin140	d__Bacteria;p__Patescibacteria;c__Microgenomatia;o__Levybacterales;f__UBA12049;g__;s__	WY4.bin45	d__Bacteria;p__Bacteroidota;c__Ignavibacteria;o__Ignavibacteriales;f__Melioribacteraceae;g__Fen-1258;s__	1	0.923405
BP4.bin97_BP5.bin24	BP4.bin97	d__Bacteria;p__Patescibacteria;c__Paceibacteria;o__UBA6257;f__2-01-FULL-56-20;g__CAJAQL01;s__	BP5.bin24	d__Bacteria;p__Elusimicrobiota;c__Elusimicrobia;o__UBA1565;f__UBA9628;g__GWA2-66-18;s__	1	0.940996
LSA2.bin104_LSA5.bin12	LSA2.bin104	d__Bacteria;p__Patescibacteria;c__Paceibacteria;o__UBA6257;f__Colwellbacteraceae;g__JACWAO01;s__	LSA5.bin12	d__Bacteria;p__Elusimicrobiota;c__Elusimicrobia;o__UBA1565;f__UBA9628;g__;s__	1	0.946705
LSA5.bin98_LSA5.bin12	LSA5.bin98	d__Bacteria;p__Patescibacteria;c__Saccharimonadia;o__Saccharimonadales;f__UBA4665_A;g__;s__	LSA5.bin12	d__Bacteria;p__Elusimicrobiota;c__Elusimicrobia;o__UBA1565;f__UBA9628;g__;s__	1	0.938428
BP4.bin5_BP5.bin78	BP4.bin5	d__Bacteria;p__Patescibacteria;c__Saccharimonadia;o__Saccharimonadales;f__UBA4665_A;g__;s__	BP5.bin78	d__Bacteria;p__Firmicutes_A;c__Clostridia;o__Clostridiales;f__Clostridiaceae;g__;s__	1	0.914936
WY3.bin75_WY1.bin30	WY3.bin75	d__Bacteria;p__Patescibacteria;c__ABY1;o__BM507;f__;g__;s__	WY1.bin30	d__Bacteria;p__Myxococcota;c__Myxococcia;o__Myxococcales;f__Anaeromyxobacteraceae;g__JACRMN01;s__	1	0.914205
WY1.bin140_WY1.bin25	WY1.bin140	d__Bacteria;p__Patescibacteria;c__Microgenomatia;o__Levybacterales;f__UBA12049;g__;s__	WY1.bin25	d__Bacteria;p__Nitrospirota;c__UBA9217;o__JACRHJ01;f__JACRHJ01;g__;s__	1	0.948661
WY1.bin140_WY2.bin68	WY1.bin140	d__Bacteria;p__Patescibacteria;c__Microgenomatia;o__Levybacterales;f__UBA12049;g__;s__	WY2.bin68	d__Bacteria;p__Nitrospirota;c__Thermodesulfovibrionia;o__Thermodesulfovibrionales;f__UBA6898;g__;s__	1	0.935618
WY2.bin160_WY2.bin68	WY2.bin160	d__Bacteria;p__Patescibacteria;c__Paceibacteria;o__UBA9983_A;f__UBA2103;g__C7867-001;s__	WY2.bin68	d__Bacteria;p__Nitrospirota;c__Thermodesulfovibrionia;o__Thermodesulfovibrionales;f__UBA6898;g__;s__	1	0.900327
WY3.bin176_WY3.bin5	WY3.bin176	d__Bacteria;p__Patescibacteria;c__Paceibacteria;o__UBA6257;f__GWB1-50-10;g__;s__	WY3.bin5	d__Bacteria;p__Nitrospirota;c__UBA9217;o__JACRHJ01;f__JACRHJ01;g__;s__	1	0.958953
DBS2-4.bin5_SKS1.bin87	DBS2-4.bin5	d__Bacteria;p__Bacteroidota;c__Bacteroidia;o__Bacteroidales;f__Prolixibacteraceae;g__CAINVV01;s__	SKS1.bin87	d__Bacteria;p__Patescibacteria;c__Paceibacteria;o__UBA9983_A;f__UBA9973;g__UBA8515;s__	1	0.925887
DBS2-1.bin55_DBS1-3.bin126	DBS2-1.bin55	d__Bacteria;p__Chloroflexota;c__Limnocylindria;o__Limnocylindrales;f__CSP1-4;g__;s__	DBS1-3.bin126	d__Bacteria;p__Patescibacteria;c__CPR2;o__UBA1875;f__;g__;s__	1	0.982823
DBS2-4.bin88_WY5.bin38	DBS2-4.bin88	d__Bacteria;p__Chloroflexota;c__UBA6077;o__UBA6077;f__UBA6077;g__;s__	WY5.bin38	d__Bacteria;p__Patescibacteria;c__Paceibacteria;o__UBA6257;f__GWB1-50-10;g__;s__	1	0.933294
BP4.bin5_BP6.bin145	BP4.bin5	d__Bacteria;p__Patescibacteria;c__Saccharimonadia;o__Saccharimonadales;f__UBA4665_A;g__;s__	BP6.bin145	d__Bacteria;p__Patescibacteria;c__Paceibacteria;o__UBA9983_A;f__UBA2103;g__C7867-001;s__	1	0.921031
BP5.bin134_BP5.bin107	BP5.bin134	d__Bacteria;p__Patescibacteria;c__Paceibacteria;o__UBA9983_A;f__UBA2103;g__C7867-001;s__	BP5.bin107	d__Bacteria;p__Patescibacteria;c__Paceibacteria;o__UBA9983_A;f__UBA2103;g__C7867-001;s__	1	0.932959
BP6.bin140_BP4.bin5	BP6.bin140	d__Bacteria;p__Patescibacteria;c__Saccharimonadia;o__Saccharimonadales;f__UBA4665_A;g__;s__	BP4.bin5	d__Bacteria;p__Patescibacteria;c__Saccharimonadia;o__Saccharimonadales;f__UBA4665_A;g__;s__	1	0.966005
BP6.bin140_BP4.bin97	BP6.bin140	d__Bacteria;p__Patescibacteria;c__Saccharimonadia;o__Saccharimonadales;f__UBA4665_A;g__;s__	BP4.bin97	d__Bacteria;p__Patescibacteria;c__Paceibacteria;o__UBA6257;f__2-01-FULL-56-20;g__CAJAQL01;s__	1	0.917921
DBS1-3.bin126_DS4.bin43	DBS1-3.bin126	d__Bacteria;p__Patescibacteria;c__CPR2;o__UBA1875;f__;g__;s__	DS4.bin43	d__Bacteria;p__Patescibacteria;c__CPR2;o__UBA1875;f__;g__;s__	1	0.990585
SKS1.bin87_SKS1.bin80	SKS1.bin87	d__Bacteria;p__Patescibacteria;c__Paceibacteria;o__UBA9983_A;f__UBA9973;g__UBA8515;s__	SKS1.bin80	d__Bacteria;p__Patescibacteria;c__Paceibacteria;o__UBA9983_A;f__UBA2103;g__C7867-001;s__	1	0.976486
WY2.bin160_BP6.bin91	WY2.bin160	d__Bacteria;p__Patescibacteria;c__Paceibacteria;o__UBA9983_A;f__UBA2103;g__C7867-001;s__	BP6.bin91	d__Bacteria;p__Patescibacteria;c__Paceibacteria;o__UBA9983_A;f__SIBU01;g__SIBU01;s__SIBU01 sp018968805	1	0.920679
WY3.bin111_WY1.bin140	WY3.bin111	d__Bacteria;p__Patescibacteria;c__Paceibacteria;o__UBA9983_A;f__2-02-FULL-43-11;g__2-02-FULL-43-11;s__	WY1.bin140	d__Bacteria;p__Patescibacteria;c__Microgenomatia;o__Levybacterales;f__UBA12049;g__;s__	1	0.927087
WY3.bin111_WY3.bin176	WY3.bin111	d__Bacteria;p__Patescibacteria;c__Paceibacteria;o__UBA9983_A;f__2-02-FULL-43-11;g__2-02-FULL-43-11;s__	WY3.bin176	d__Bacteria;p__Patescibacteria;c__Paceibacteria;o__UBA6257;f__GWB1-50-10;g__;s__	1	0.966238
WY3.bin111_WY3.bin75	WY3.bin111	d__Bacteria;p__Patescibacteria;c__Paceibacteria;o__UBA9983_A;f__2-02-FULL-43-11;g__2-02-FULL-43-11;s__	WY3.bin75	d__Bacteria;p__Patescibacteria;c__ABY1;o__BM507;f__;g__;s__	1	0.913608
WY3.bin176_WY1.bin140	WY3.bin176	d__Bacteria;p__Patescibacteria;c__Paceibacteria;o__UBA6257;f__GWB1-50-10;g__;s__	WY1.bin140	d__Bacteria;p__Patescibacteria;c__Microgenomatia;o__Levybacterales;f__UBA12049;g__;s__	1	0.956297
WY5.bin66_BP6.bin91	WY5.bin66	d__Bacteria;p__Patescibacteria;c__Paceibacteria;o__UBA9983_A;f__UBA1539_A;g__UBA1550;s__	BP6.bin91	d__Bacteria;p__Patescibacteria;c__Paceibacteria;o__UBA9983_A;f__SIBU01;g__SIBU01;s__SIBU01 sp018968805	1	0.901454
DBS2-1.bin1_DBS1-2.bin33	DBS2-1.bin1	d__Bacteria;p__Proteobacteria;c__Gammaproteobacteria;o__Acidiferrobacterales;f__UBA6901;g__;s__	DBS1-2.bin33	d__Bacteria;p__Patescibacteria;c__Saccharimonadia;o__Saccharimonadales;f__UBA4665_A;g__;s__	1	0.931651
DBS2-4.bin140_WY5.bin38	DBS2-4.bin140	d__Bacteria;p__Proteobacteria;c__Gammaproteobacteria;o__Burkholderiales;f__Sulfuriferulaceae;g__UBA2487;s__	WY5.bin38	d__Bacteria;p__Patescibacteria;c__Paceibacteria;o__UBA6257;f__GWB1-50-10;g__;s__	1	0.923871
DBS2-4.bin3_WY5.bin38	DBS2-4.bin3	d__Bacteria;p__Proteobacteria;c__Gammaproteobacteria;o__Burkholderiales;f__Thiobacillaceae;g__Thiobacillus;s__	WY5.bin38	d__Bacteria;p__Patescibacteria;c__Paceibacteria;o__UBA6257;f__GWB1-50-10;g__;s__	1	0.924207
DBS1-2.bin101_DBS1-1.bin122	DBS1-2.bin101	d__Bacteria;p__Patescibacteria;c__CPR2;o__UBA1875;f__;g__;s__	DBS1-1.bin122	d__Bacteria;p__Planctomycetota;c__Phycisphaerae;o__WQYP01;f__WQYP01;g__JABEVA01;s__	1	0.922433
BP4.bin97_BP9.bin72	BP4.bin97	d__Bacteria;p__Patescibacteria;c__Paceibacteria;o__UBA6257;f__2-01-FULL-56-20;g__CAJAQL01;s__	BP9.bin72	d__Bacteria;p__Proteobacteria;c__Gammaproteobacteria;o__Burkholderiales;f__Burkholderiaceae;g__Thiomonas;s__	1	0.937917
BP6.bin91_WY3.bin19	BP6.bin91	d__Bacteria;p__Patescibacteria;c__Paceibacteria;o__UBA9983_A;f__SIBU01;g__SIBU01;s__SIBU01 sp018968805	WY3.bin19	d__Bacteria;p__Proteobacteria;c__Gammaproteobacteria;o__Burkholderiales;f__SG8-39;g__2-12-FULL-64-23;s__	1	0.93494
BP9.bin141_BP9.bin84	BP9.bin141	d__Bacteria;p__Patescibacteria;c__Saccharimonadia;o__Saccharimonadales;f__UBA4665_A;g__;s__	BP9.bin84	d__Bacteria;p__Proteobacteria;c__Alphaproteobacteria;o__Rhizobiales;f__Beijerinckiaceae;g__Roseiarcus;s__	1	0.900898
DBS1-2.bin101_DBS1-1.bin143	DBS1-2.bin101	d__Bacteria;p__Patescibacteria;c__CPR2;o__UBA1875;f__;g__;s__	DBS1-1.bin143	d__Bacteria;p__Proteobacteria;c__Gammaproteobacteria;o__Acidiferrobacterales;f__UBA6901;g__;s__	1	0.930607
DBS2-1.bin181_SKS4.bin25	DBS2-1.bin181	d__Bacteria;p__Patescibacteria;c__Microgenomatia;o__Levybacterales;f__UBA12049;g__;s__	SKS4.bin25	d__Bacteria;p__Proteobacteria;c__Gammaproteobacteria;o__Burkholderiales;f__Gallionellaceae;g__Sideroxydans;s__	1	0.920704
DBS2-1.bin181_SKS4.bin78	DBS2-1.bin181	d__Bacteria;p__Patescibacteria;c__Microgenomatia;o__Levybacterales;f__UBA12049;g__;s__	SKS4.bin78	d__Bacteria;p__Proteobacteria;c__Gammaproteobacteria;o__Burkholderiales;f__Burkholderiaceae;g__Hylemonella;s__	1	0.912859
SKS1.bin135_WY3.bin95	SKS1.bin135	d__Bacteria;p__Patescibacteria;c__Paceibacteria;o__UBA6257;f__2-01-FULL-56-20;g__CAJAQL01;s__	WY3.bin95	d__Bacteria;p__Proteobacteria;c__Alphaproteobacteria;o__Rhizobiales;f__Beijerinckiaceae;g__Rhodoblastus;s__	1	0.91553
SKS1.bin80_SKS1.bin116	SKS1.bin80	d__Bacteria;p__Patescibacteria;c__Paceibacteria;o__UBA9983_A;f__UBA2103;g__C7867-001;s__	SKS1.bin116	d__Bacteria;p__Proteobacteria;c__Gammaproteobacteria;o__Burkholderiales;f__Thiobacillaceae;g__Thiobacillus;s__	1	0.957943
SKS1.bin80_SKS1.bin129	SKS1.bin80	d__Bacteria;p__Patescibacteria;c__Paceibacteria;o__UBA9983_A;f__UBA2103;g__C7867-001;s__	SKS1.bin129	d__Bacteria;p__Proteobacteria;c__Gammaproteobacteria;o__Burkholderiales;f__SG8-39;g__2-12-FULL-64-23;s__	1	0.911045
BP4.bin5_BP5.bin81	BP4.bin5	d__Bacteria;p__Patescibacteria;c__Saccharimonadia;o__Saccharimonadales;f__UBA4665_A;g__;s__	BP5.bin81	d__Bacteria;p__Spirochaetota;c__Spirochaetia;o__JABEVK01;f__JABEVK01;g__JABEVK01;s__	1	0.920312
LSA5.bin98_LSA5.bin80	LSA5.bin98	d__Bacteria;p__Patescibacteria;c__Saccharimonadia;o__Saccharimonadales;f__UBA4665_A;g__;s__	LSA5.bin80	d__Bacteria;p__SZUA-79;c__SZUA-79;o__Acidulodesulfobacterales;f__SZUA-79;g__Acidulodesulfobacterium;s__	1	0.905653
BP9.bin24_BP6.bin19	BP9.bin24	d__Bacteria;p__Patescibacteria;c__Paceibacteria;o__UBA6257;f__UBA9933;g__;s__	BP6.bin19	d__Bacteria;p__Verrucomicrobiota;c__Verrucomicrobiae;o__Pedosphaerales;f__UBA11358;g__UBA11358;s__	1	0.954369
WY1.bin140_WY5.bin105	WY1.bin140	d__Bacteria;p__Patescibacteria;c__Microgenomatia;o__Levybacterales;f__UBA12049;g__;s__	WY5.bin105	d__Bacteria;p__Verrucomicrobiota;c__Verrucomicrobiae;o__Pedosphaerales;f__UBA11358;g__UBA11358;s__	1	0.908542
BP6.bin91_WY3.bin10	BP6.bin91	d__Bacteria;p__Patescibacteria;c__Paceibacteria;o__UBA9983_A;f__SIBU01;g__SIBU01;s__SIBU01 sp018968805	WY3.bin10	d__Bacteria;p__Acidobacteriota;c__Holophagae;o__Holophagales;f__Holophagaceae;g__;s__	2	0.954826
BP9.bin24_BP8.bin98	BP9.bin24	d__Bacteria;p__Patescibacteria;c__Paceibacteria;o__UBA6257;f__UBA9933;g__;s__	BP8.bin98	d__Bacteria;p__Acidobacteriota;c__Acidobacteriae;o__Acidobacteriales;f__Acidobacteriaceae;g__Acidipila;s__Acidipila rosea	2	0.9386
SKS1.bin87_SKS1.bin65	SKS1.bin87	d__Bacteria;p__Patescibacteria;c__Paceibacteria;o__UBA9983_A;f__UBA9973;g__UBA8515;s__	SKS1.bin65	d__Bacteria;p__Acidobacteriota;c__Holophagae;o__Holophagales;f__Holophagaceae;g__;s__	2	0.993204
WY3.bin176_WY3.bin59	WY3.bin176	d__Bacteria;p__Patescibacteria;c__Paceibacteria;o__UBA6257;f__GWB1-50-10;g__;s__	WY3.bin59	d__Bacteria;p__Acidobacteriota;c__UBA4820;o__UBA4820;f__DSQY01;g__;s__	2	0.980094
WY3.bin75_WY3.bin59	WY3.bin75	d__Bacteria;p__Patescibacteria;c__ABY1;o__BM507;f__;g__;s__	WY3.bin59	d__Bacteria;p__Acidobacteriota;c__UBA4820;o__UBA4820;f__DSQY01;g__;s__	2	0.969391
WY5.bin66_WY3.bin10	WY5.bin66	d__Bacteria;p__Patescibacteria;c__Paceibacteria;o__UBA9983_A;f__UBA1539_A;g__UBA1550;s__	WY3.bin10	d__Bacteria;p__Acidobacteriota;c__Holophagae;o__Holophagales;f__Holophagaceae;g__;s__	2	0.936619
WY5.bin66_WY3.bin59	WY5.bin66	d__Bacteria;p__Patescibacteria;c__Paceibacteria;o__UBA9983_A;f__UBA1539_A;g__UBA1550;s__	WY3.bin59	d__Bacteria;p__Acidobacteriota;c__UBA4820;o__UBA4820;f__DSQY01;g__;s__	2	0.973248
BP4.bin5_YF1.bin62	BP4.bin5	d__Bacteria;p__Patescibacteria;c__Saccharimonadia;o__Saccharimonadales;f__UBA4665_A;g__;s__	YF1.bin62	d__Bacteria;p__Actinobacteriota;c__Acidimicrobiia;o__Acidimicrobiales;f__RAAP-2;g__RAAP-2;s__	2	0.918537
BP5.bin107_BP4.bin89	BP5.bin107	d__Bacteria;p__Patescibacteria;c__Paceibacteria;o__UBA9983_A;f__UBA2103;g__C7867-001;s__	BP4.bin89	d__Bacteria;p__Actinobacteriota;c__Acidimicrobiia;o__Acidimicrobiales;f__RAAP-2;g__RAAP-2;s__	2	0.982926
BP6.bin140_BP5.bin27	BP6.bin140	d__Bacteria;p__Patescibacteria;c__Saccharimonadia;o__Saccharimonadales;f__UBA4665_A;g__;s__	BP5.bin27	d__Bacteria;p__Actinobacteriota;c__Actinomycetia;o__Propionibacteriales;f__Propionibacteriaceae;g__Fen-668;s__	2	0.908649
BP6.bin140_BP5.bin62	BP6.bin140	d__Bacteria;p__Patescibacteria;c__Saccharimonadia;o__Saccharimonadales;f__UBA4665_A;g__;s__	BP5.bin62	d__Bacteria;p__Actinobacteriota;c__Actinomycetia;o__Propionibacteriales;f__Propionibacteriaceae;g__;s__	2	0.911643
BP6.bin145_BP4.bin89	BP6.bin145	d__Bacteria;p__Patescibacteria;c__Paceibacteria;o__UBA9983_A;f__UBA2103;g__C7867-001;s__	BP4.bin89	d__Bacteria;p__Actinobacteriota;c__Acidimicrobiia;o__Acidimicrobiales;f__RAAP-2;g__RAAP-2;s__	2	0.980296
BP6.bin145_BP5.bin62	BP6.bin145	d__Bacteria;p__Patescibacteria;c__Paceibacteria;o__UBA9983_A;f__UBA2103;g__C7867-001;s__	BP5.bin62	d__Bacteria;p__Actinobacteriota;c__Actinomycetia;o__Propionibacteriales;f__Propionibacteriaceae;g__;s__	2	0.931076
BP9.bin141_BP6.bin126	BP9.bin141	d__Bacteria;p__Patescibacteria;c__Saccharimonadia;o__Saccharimonadales;f__UBA4665_A;g__;s__	BP6.bin126	d__Bacteria;p__Actinobacteriota;c__Acidimicrobiia;o__Acidimicrobiales;f__RAAP-2;g__RAAP-2;s__	2	0.931034
FK4.bin46_FK5.bin99	FK4.bin46	d__Bacteria;p__Patescibacteria;c__Saccharimonadia;o__Saccharimonadales;f__UBA4665;g__UBA5150;s__	FK5.bin99	d__Bacteria;p__Actinobacteriota;c__Acidimicrobiia;o__Acidimicrobiales;f__Palsa-688;g__JAFAWZ01;s__	2	0.905362
LSA2.bin104_LSA2.bin17	LSA2.bin104	d__Bacteria;p__Patescibacteria;c__Paceibacteria;o__UBA6257;f__Colwellbacteraceae;g__JACWAO01;s__	LSA2.bin17	d__Bacteria;p__Actinobacteriota;c__Acidimicrobiia;o__Acidimicrobiales;f__Acidimicrobiaceae;g__SCQM01;s__	2	0.931427
LSA2.bin104_LSA2.bin53	LSA2.bin104	d__Bacteria;p__Patescibacteria;c__Paceibacteria;o__UBA6257;f__Colwellbacteraceae;g__JACWAO01;s__	LSA2.bin53	d__Bacteria;p__Actinobacteriota;c__Thermoleophilia;o__Solirubrobacterales;f__Solirubrobacteraceae;g__Palsa-465;s__	2	0.95339
LSA2.bin104_LSA5.bin104	LSA2.bin104	d__Bacteria;p__Patescibacteria;c__Paceibacteria;o__UBA6257;f__Colwellbacteraceae;g__JACWAO01;s__	LSA5.bin104	d__Bacteria;p__Actinobacteriota;c__Acidimicrobiia;o__Acidimicrobiales;f__Palsa-688;g__;s__	2	0.908023
LSA5.bin98_LSA2.bin17	LSA5.bin98	d__Bacteria;p__Patescibacteria;c__Saccharimonadia;o__Saccharimonadales;f__UBA4665_A;g__;s__	LSA2.bin17	d__Bacteria;p__Actinobacteriota;c__Acidimicrobiia;o__Acidimicrobiales;f__Acidimicrobiaceae;g__SCQM01;s__	2	0.90687
WY5.bin66_WY5.bin130	WY5.bin66	d__Bacteria;p__Patescibacteria;c__Paceibacteria;o__UBA9983_A;f__UBA1539_A;g__UBA1550;s__	WY5.bin130	d__Bacteria;p__Actinobacteriota;c__Actinomycetia;o__Nanopelagicales;f__UBA5976;g__;s__	2	0.96594
BP9.bin24_BP9.bin74	BP9.bin24	d__Bacteria;p__Patescibacteria;c__Paceibacteria;o__UBA6257;f__UBA9933;g__;s__	BP9.bin74	d__Bacteria;p__Armatimonadota;c__Chthonomonadetes;o__Chthonomonadales;f__Chthonomonadaceae;g__;s__	2	0.940995
DBS1-3.bin97_MAS4.bin79	DBS1-3.bin97	d__Bacteria;p__Patescibacteria;c__Microgenomatia;o__Levybacterales;f__UBA12049;g__JACDET01;s__	MAS4.bin79	d__Bacteria;p__Armatimonadota;c__Chthonomonadetes;o__Chthonomonadales;f__CAJBBX01;g__DTKV01;s__	2	0.911061
BP6.bin91_WY4.bin52	BP6.bin91	d__Bacteria;p__Patescibacteria;c__Paceibacteria;o__UBA9983_A;f__SIBU01;g__SIBU01;s__SIBU01 sp018968805	WY4.bin52	d__Bacteria;p__Bacteroidota;c__Kryptonia;o__Kryptoniales;f__;g__;s__	2	0.911004
BP9.bin24_BP9.bin83	BP9.bin24	d__Bacteria;p__Patescibacteria;c__Paceibacteria;o__UBA6257;f__UBA9933;g__;s__	BP9.bin83	d__Bacteria;p__Bacteroidota;c__Ignavibacteria;o__Ignavibacteriales;f__Ignavibacteriaceae;g__FEN-1297;s__	2	0.916574
WY1.bin140_WY4.bin52	WY1.bin140	d__Bacteria;p__Patescibacteria;c__Microgenomatia;o__Levybacterales;f__UBA12049;g__;s__	WY4.bin52	d__Bacteria;p__Bacteroidota;c__Kryptonia;o__Kryptoniales;f__;g__;s__	2	0.94871
WY3.bin176_WY1.bin124	WY3.bin176	d__Bacteria;p__Patescibacteria;c__Paceibacteria;o__UBA6257;f__GWB1-50-10;g__;s__	WY1.bin124	d__Bacteria;p__Bacteroidota;c__Ignavibacteria;o__Ignavibacteriales;f__Melioribacteraceae;g__;s__	2	0.924308
WY3.bin176_WY4.bin45	WY3.bin176	d__Bacteria;p__Patescibacteria;c__Paceibacteria;o__UBA6257;f__GWB1-50-10;g__;s__	WY4.bin45	d__Bacteria;p__Bacteroidota;c__Ignavibacteria;o__Ignavibacteriales;f__Melioribacteraceae;g__Fen-1258;s__	2	0.920813
WY5.bin66_WY4.bin52	WY5.bin66	d__Bacteria;p__Patescibacteria;c__Paceibacteria;o__UBA9983_A;f__UBA1539_A;g__UBA1550;s__	WY4.bin52	d__Bacteria;p__Bacteroidota;c__Kryptonia;o__Kryptoniales;f__;g__;s__	2	0.943946
BP5.bin107_BP4.bin63	BP5.bin107	d__Bacteria;p__Patescibacteria;c__Paceibacteria;o__UBA9983_A;f__UBA2103;g__C7867-001;s__	BP4.bin63	d__Bacteria;p__Chloroflexota;c__Limnocylindria;o__Limnocylindrales;f__CSP1-4;g__CAIXZV01;s__	2	0.91979
BP6.bin145_BP8.bin5	BP6.bin145	d__Bacteria;p__Patescibacteria;c__Paceibacteria;o__UBA9983_A;f__UBA2103;g__C7867-001;s__	BP8.bin5	d__Bacteria;p__Chloroflexota;c__Limnocylindria;o__Limnocylindrales;f__CSP1-4;g__;s__	2	0.909417
DS4.bin43_WH2.bin114	DS4.bin43	d__Bacteria;p__Patescibacteria;c__CPR2;o__UBA1875;f__;g__;s__	WH2.bin114	d__Bacteria;p__Chloroflexota;c__Limnocylindria;o__Limnocylindrales;f__CSP1-4;g__;s__	2	0.927744
SKS1.bin87_SKS1.bin7	SKS1.bin87	d__Bacteria;p__Patescibacteria;c__Paceibacteria;o__UBA9983_A;f__UBA9973;g__UBA8515;s__	SKS1.bin7	d__Bacteria;p__Chloroflexota;c__Limnocylindria;o__Limnocylindrales;f__CSP1-4;g__;s__	2	0.929287
WY5.bin38_FK3.bin76	WY5.bin38	d__Bacteria;p__Patescibacteria;c__Paceibacteria;o__UBA6257;f__GWB1-50-10;g__;s__	FK3.bin76	d__Bacteria;p__Chloroflexota;c__Limnocylindria;o__Limnocylindrales;f__CSP1-4;g__;s__	2	0.942114
WY5.bin66_WY3.bin148	WY5.bin66	d__Bacteria;p__Patescibacteria;c__Paceibacteria;o__UBA9983_A;f__UBA1539_A;g__UBA1550;s__	WY3.bin148	d__Bacteria;p__Chloroflexota;c__Anaerolineae;o__Anaerolineales;f__EnvOPS12;g__Fen-1038;s__	2	0.901485
WY5.bin66_WY5.bin22	WY5.bin66	d__Bacteria;p__Patescibacteria;c__Paceibacteria;o__UBA9983_A;f__UBA1539_A;g__UBA1550;s__	WY5.bin22	d__Bacteria;p__Chloroflexota;c__Anaerolineae;o__Anaerolineales;f__EnvOPS12;g__Fen-1038;s__	2	0.927263
BP6.bin145_BP5.bin10	BP6.bin145	d__Bacteria;p__Patescibacteria;c__Paceibacteria;o__UBA9983_A;f__UBA2103;g__C7867-001;s__	BP5.bin10	d__Bacteria;p__Desulfobacterota;c__Desulfobulbia;o__Desulfobulbales;f__Desulfurivibrionaceae;g__VMSU01;s__	2	0.92497
BP6.bin145_BP9.bin85	BP6.bin145	d__Bacteria;p__Patescibacteria;c__Paceibacteria;o__UBA9983_A;f__UBA2103;g__C7867-001;s__	BP9.bin85	d__Bacteria;p__Desulfobacterota;c__Syntrophobacteria;o__Syntrophobacterales;f__Syntrophobacteraceae;g__SbD1;s__	2	0.924682
SKS1.bin36_SKS1.bin79	SKS1.bin36	d__Bacteria;p__Patescibacteria;c__Saccharimonadia;o__Saccharimonadales;f__UBA1547;g__UBA1547;s__	SKS1.bin79	d__Bacteria;p__Desulfobacterota;c__Desulfobulbia;o__Desulfobulbales;f__Desulfurivibrionaceae;g__UBA2262;s__	2	0.978666
SKS1.bin80_SKS1.bin94	SKS1.bin80	d__Bacteria;p__Patescibacteria;c__Paceibacteria;o__UBA9983_A;f__UBA2103;g__C7867-001;s__	SKS1.bin94	d__Bacteria;p__Desulfobacterota;c__Desulfobulbia;o__Desulfobulbales;f__Desulfurivibrionaceae;g__;s__	2	0.969102
SKS1.bin87_SKS1.bin79	SKS1.bin87	d__Bacteria;p__Patescibacteria;c__Paceibacteria;o__UBA9983_A;f__UBA9973;g__UBA8515;s__	SKS1.bin79	d__Bacteria;p__Desulfobacterota;c__Desulfobulbia;o__Desulfobulbales;f__Desulfurivibrionaceae;g__UBA2262;s__	2	0.963136
SKS1.bin87_SKS1.bin94	SKS1.bin87	d__Bacteria;p__Patescibacteria;c__Paceibacteria;o__UBA9983_A;f__UBA9973;g__UBA8515;s__	SKS1.bin94	d__Bacteria;p__Desulfobacterota;c__Desulfobulbia;o__Desulfobulbales;f__Desulfurivibrionaceae;g__;s__	2	0.994172
BP6.bin91_WY5.bin26	BP6.bin91	d__Bacteria;p__Patescibacteria;c__Paceibacteria;o__UBA9983_A;f__SIBU01;g__SIBU01;s__SIBU01 sp018968805	WY5.bin26	d__Bacteria;p__Desulfobacterota_E;c__MBNT15;o__MBNT15;f__MBNT15;g__CG2-30-66-27;s__	2	0.902151
SKS1.bin80_SKS1.bin98	SKS1.bin80	d__Bacteria;p__Patescibacteria;c__Paceibacteria;o__UBA9983_A;f__UBA2103;g__C7867-001;s__	SKS1.bin98	d__Bacteria;p__Desulfobacterota_E;c__MBNT15;o__MBNT15;f__MBNT15;g__CG2-30-66-27;s__CG2-30-66-27 sp002279275	2	0.928415
WY1.bin140_WY1.bin44	WY1.bin140	d__Bacteria;p__Patescibacteria;c__Microgenomatia;o__Levybacterales;f__UBA12049;g__;s__	WY1.bin44	d__Bacteria;p__Desulfobacterota_E;c__MBNT15;o__MBNT15;f__MBNT15;g__;s__	2	0.934174
WY1.bin140_WY5.bin26	WY1.bin140	d__Bacteria;p__Patescibacteria;c__Microgenomatia;o__Levybacterales;f__UBA12049;g__;s__	WY5.bin26	d__Bacteria;p__Desulfobacterota_E;c__MBNT15;o__MBNT15;f__MBNT15;g__CG2-30-66-27;s__	2	0.952028
WY3.bin176_WY5.bin26	WY3.bin176	d__Bacteria;p__Patescibacteria;c__Paceibacteria;o__UBA6257;f__GWB1-50-10;g__;s__	WY5.bin26	d__Bacteria;p__Desulfobacterota_E;c__MBNT15;o__MBNT15;f__MBNT15;g__CG2-30-66-27;s__	2	0.943865
WY3.bin75_WY5.bin26	WY3.bin75	d__Bacteria;p__Patescibacteria;c__ABY1;o__BM507;f__;g__;s__	WY5.bin26	d__Bacteria;p__Desulfobacterota_E;c__MBNT15;o__MBNT15;f__MBNT15;g__CG2-30-66-27;s__	2	0.905559
SKS1.bin87_SKS1.bin53	SKS1.bin87	d__Bacteria;p__Patescibacteria;c__Paceibacteria;o__UBA9983_A;f__UBA9973;g__UBA8515;s__	SKS1.bin53	d__Bacteria;p__Elusimicrobiota;c__Elusimicrobia;o__UBA1565;f__UBA9628;g__GWA2-66-18;s__	2	0.985294
BP5.bin134_BP4.bin47	BP5.bin134	d__Bacteria;p__Patescibacteria;c__Paceibacteria;o__UBA9983_A;f__UBA2103;g__C7867-001;s__	BP4.bin47	d__Bacteria;p__Myxococcota;c__Polyangia;o__Polyangiales;f__JADJMO01;g__JADJMO01;s__	2	0.91586
WY5.bin66_WY1.bin30	WY5.bin66	d__Bacteria;p__Patescibacteria;c__Paceibacteria;o__UBA9983_A;f__UBA1539_A;g__UBA1550;s__	WY1.bin30	d__Bacteria;p__Myxococcota;c__Myxococcia;o__Myxococcales;f__Anaeromyxobacteraceae;g__JACRMN01;s__	2	0.928373
BP6.bin91_WY1.bin25	BP6.bin91	d__Bacteria;p__Patescibacteria;c__Paceibacteria;o__UBA9983_A;f__SIBU01;g__SIBU01;s__SIBU01 sp018968805	WY1.bin25	d__Bacteria;p__Nitrospirota;c__UBA9217;o__JACRHJ01;f__JACRHJ01;g__;s__	2	0.905176
BP6.bin91_WY5.bin32	BP6.bin91	d__Bacteria;p__Patescibacteria;c__Paceibacteria;o__UBA9983_A;f__SIBU01;g__SIBU01;s__SIBU01 sp018968805	WY5.bin32	d__Bacteria;p__Nitrospirota;c__UBA9217;o__JACRHJ01;f__;g__;s__	2	0.935578
DBS1-3.bin126_WY3.bin132	DBS1-3.bin126	d__Bacteria;p__Patescibacteria;c__CPR2;o__UBA1875;f__;g__;s__	WY3.bin132	d__Bacteria;p__Nitrospirota;c__Thermodesulfovibrionia;o__Thermodesulfovibrionales;f__JdFR-88;g__JACWAF01;s__	2	0.961868
DS4.bin43_WY3.bin132	DS4.bin43	d__Bacteria;p__Patescibacteria;c__CPR2;o__UBA1875;f__;g__;s__	WY3.bin132	d__Bacteria;p__Nitrospirota;c__Thermodesulfovibrionia;o__Thermodesulfovibrionales;f__JdFR-88;g__JACWAF01;s__	2	0.961802
WY3.bin111_WY2.bin68	WY3.bin111	d__Bacteria;p__Patescibacteria;c__Paceibacteria;o__UBA9983_A;f__2-02-FULL-43-11;g__2-02-FULL-43-11;s__	WY2.bin68	d__Bacteria;p__Nitrospirota;c__Thermodesulfovibrionia;o__Thermodesulfovibrionales;f__UBA6898;g__;s__	2	0.90327
WY3.bin75_WY3.bin163	WY3.bin75	d__Bacteria;p__Patescibacteria;c__ABY1;o__BM507;f__;g__;s__	WY3.bin163	d__Bacteria;p__Nitrospirota;c__Thermodesulfovibrionia;o__Thermodesulfovibrionales;f__UBA6898;g__PALSA-1316;s__	2	0.902647
WY3.bin75_WY3.bin5	WY3.bin75	d__Bacteria;p__Patescibacteria;c__ABY1;o__BM507;f__;g__;s__	WY3.bin5	d__Bacteria;p__Nitrospirota;c__UBA9217;o__JACRHJ01;f__JACRHJ01;g__;s__	2	0.964117
WY5.bin66_WY1.bin25	WY5.bin66	d__Bacteria;p__Patescibacteria;c__Paceibacteria;o__UBA9983_A;f__UBA1539_A;g__UBA1550;s__	WY1.bin25	d__Bacteria;p__Nitrospirota;c__UBA9217;o__JACRHJ01;f__JACRHJ01;g__;s__	2	0.90888
DBS2-1.bin44_DBS1-3.bin126	DBS2-1.bin44	d__Bacteria;p__Chloroflexota;c__UBA6077;o__UBA6077;f__UBA6077;g__;s__	DBS1-3.bin126	d__Bacteria;p__Patescibacteria;c__CPR2;o__UBA1875;f__;g__;s__	2	0.989996
DBS2-1.bin6_DS4.bin43	DBS2-1.bin6	d__Bacteria;p__Desulfobacterota;c__Dissulfuribacteria;o__Dissulfuribacterales;f__UBA5754;g__;s__	DS4.bin43	d__Bacteria;p__Patescibacteria;c__CPR2;o__UBA1875;f__;g__;s__	2	0.982758
DBS2-1.bin69_DBS1-3.bin126	DBS2-1.bin69	d__Bacteria;p__Gemmatimonadota;c__Gemmatimonadetes;o__Gemmatimonadales;f__JACORV01;g__Fen-1245;s__	DBS1-3.bin126	d__Bacteria;p__Patescibacteria;c__CPR2;o__UBA1875;f__;g__;s__	2	0.987721
DBS2-1.bin166_DS4.bin43	DBS2-1.bin166	d__Bacteria;p__Nitrospirota;c__Thermodesulfovibrionia;o__Thermodesulfovibrionales;f__JdFR-88;g__JACWAF01;s__	DS4.bin43	d__Bacteria;p__Patescibacteria;c__CPR2;o__UBA1875;f__;g__;s__	2	0.985487
BP4.bin5_BP4.bin97	BP4.bin5	d__Bacteria;p__Patescibacteria;c__Saccharimonadia;o__Saccharimonadales;f__UBA4665_A;g__;s__	BP4.bin97	d__Bacteria;p__Patescibacteria;c__Paceibacteria;o__UBA6257;f__2-01-FULL-56-20;g__CAJAQL01;s__	2	0.946246
BP6.bin145_BP4.bin97	BP6.bin145	d__Bacteria;p__Patescibacteria;c__Paceibacteria;o__UBA9983_A;f__UBA2103;g__C7867-001;s__	BP4.bin97	d__Bacteria;p__Patescibacteria;c__Paceibacteria;o__UBA6257;f__2-01-FULL-56-20;g__CAJAQL01;s__	2	0.937325
BP6.bin91_WY1.bin140	BP6.bin91	d__Bacteria;p__Patescibacteria;c__Paceibacteria;o__UBA9983_A;f__SIBU01;g__SIBU01;s__SIBU01 sp018968805	WY1.bin140	d__Bacteria;p__Patescibacteria;c__Microgenomatia;o__Levybacterales;f__UBA12049;g__;s__	2	0.925955
MAS4.bin40_MAS1.bin66	MAS4.bin40	d__Bacteria;p__Patescibacteria;c__Saccharimonadia;o__Saccharimonadales;f__UBA4665_A;g__;s__	MAS1.bin66	d__Bacteria;p__Patescibacteria;c__;o__;f__;g__;s__	2	0.945828
WY3.bin176_WY3.bin75	WY3.bin176	d__Bacteria;p__Patescibacteria;c__Paceibacteria;o__UBA6257;f__GWB1-50-10;g__;s__	WY3.bin75	d__Bacteria;p__Patescibacteria;c__ABY1;o__BM507;f__;g__;s__	2	0.958251
WY5.bin66_WY3.bin75	WY5.bin66	d__Bacteria;p__Patescibacteria;c__Paceibacteria;o__UBA9983_A;f__UBA1539_A;g__UBA1550;s__	WY3.bin75	d__Bacteria;p__Patescibacteria;c__ABY1;o__BM507;f__;g__;s__	2	0.920567
YF2.bin105_MAS4.bin40	YF2.bin105	d__Bacteria;p__Patescibacteria;c__Saccharimonadia;o__Saccharimonadales;f__UBA4665_A;g__;s__	MAS4.bin40	d__Bacteria;p__Patescibacteria;c__Saccharimonadia;o__Saccharimonadales;f__UBA4665_A;g__;s__	2	0.973001
DBS1-2.bin72_LSA2.bin104	DBS1-2.bin72	d__Bacteria;p__Proteobacteria;c__Gammaproteobacteria;o__Steroidobacterales;f__Steroidobacteraceae;g__;s__	LSA2.bin104	d__Bacteria;p__Patescibacteria;c__Paceibacteria;o__UBA6257;f__Colwellbacteraceae;g__JACWAO01;s__	2	0.939721
DBS2-1.bin1_DBS1-2.bin101	DBS2-1.bin1	d__Bacteria;p__Proteobacteria;c__Gammaproteobacteria;o__Acidiferrobacterales;f__UBA6901;g__;s__	DBS1-2.bin101	d__Bacteria;p__Patescibacteria;c__CPR2;o__UBA1875;f__;g__;s__	2	0.930597
DBS2-4.bin140_WY2.bin70	DBS2-4.bin140	d__Bacteria;p__Proteobacteria;c__Gammaproteobacteria;o__Burkholderiales;f__Sulfuriferulaceae;g__UBA2487;s__	WY2.bin70	d__Bacteria;p__Patescibacteria;c__Paceibacteria;o__UBA6257;f__GWB1-50-10;g__;s__	2	0.937287
DBS2-4.bin3_WY2.bin70	DBS2-4.bin3	d__Bacteria;p__Proteobacteria;c__Gammaproteobacteria;o__Burkholderiales;f__Thiobacillaceae;g__Thiobacillus;s__	WY2.bin70	d__Bacteria;p__Patescibacteria;c__Paceibacteria;o__UBA6257;f__GWB1-50-10;g__;s__	2	0.934193
BP5.bin134_BP4.bin14	BP5.bin134	d__Bacteria;p__Patescibacteria;c__Paceibacteria;o__UBA9983_A;f__UBA2103;g__C7867-001;s__	BP4.bin14	d__Bacteria;p__Planctomycetota;c__Phycisphaerae;o__Phycisphaerales;f__Phycisphaeraceae;g__JAAUTM01;s__	2	0.933683
DBS1-2.bin33_DBS1-1.bin122	DBS1-2.bin33	d__Bacteria;p__Patescibacteria;c__Saccharimonadia;o__Saccharimonadales;f__UBA4665_A;g__;s__	DBS1-1.bin122	d__Bacteria;p__Planctomycetota;c__Phycisphaerae;o__WQYP01;f__WQYP01;g__JABEVA01;s__	2	0.904382
FK4.bin46_FK5.bin10	FK4.bin46	d__Bacteria;p__Patescibacteria;c__Saccharimonadia;o__Saccharimonadales;f__UBA4665;g__UBA5150;s__	FK5.bin10	d__Bacteria;p__Planctomycetota;c__Phycisphaerae;o__WQYP01;f__WQYP01;g__JABEVA01;s__	2	0.956739
JA1.bin26_JA3.bin2	JA1.bin26	d__Bacteria;p__Patescibacteria;c__Saccharimonadia;o__Saccharimonadales;f__UBA4665_A;g__;s__	JA3.bin2	d__Bacteria;p__Planctomycetota;c__Phycisphaerae;o__WQYP01;f__WQYP01;g__;s__	2	0.939111
JA5.bin18_JA4.bin8	JA5.bin18	d__Bacteria;p__Patescibacteria;c__;o__;f__;g__;s__	JA4.bin8	d__Bacteria;p__Planctomycetota;c__Phycisphaerae;o__WQYP01;f__WQYP01;g__;s__	2	0.963083
BP4.bin97_BP4.bin28	BP4.bin97	d__Bacteria;p__Patescibacteria;c__Paceibacteria;o__UBA6257;f__2-01-FULL-56-20;g__CAJAQL01;s__	BP4.bin28	d__Bacteria;p__Proteobacteria;c__Alphaproteobacteria;o__Acetobacterales;f__Acetobacteraceae;g__;s__	2	0.950746
BP4.bin97_BP5.bin36	BP4.bin97	d__Bacteria;p__Patescibacteria;c__Paceibacteria;o__UBA6257;f__2-01-FULL-56-20;g__CAJAQL01;s__	BP5.bin36	d__Bacteria;p__Proteobacteria;c__Gammaproteobacteria;o__UBA1113;f__UBA1113;g__VFKP01;s__	2	0.910411
BP4.bin97_BP5.bin5	BP4.bin97	d__Bacteria;p__Patescibacteria;c__Paceibacteria;o__UBA6257;f__2-01-FULL-56-20;g__CAJAQL01;s__	BP5.bin5	d__Bacteria;p__Proteobacteria;c__Alphaproteobacteria;o__Acetobacterales;f__Acetobacteraceae;g__Acidocella;s__	2	0.930075
BP4.bin97_BP5.bin88	BP4.bin97	d__Bacteria;p__Patescibacteria;c__Paceibacteria;o__UBA6257;f__2-01-FULL-56-20;g__CAJAQL01;s__	BP5.bin88	d__Bacteria;p__Proteobacteria;c__Alphaproteobacteria;o__Rhodospirillales;f__Magnetospirillaceae;g__Telmatospirillum;s__	2	0.926623
BP4.bin97_BP6.bin38	BP4.bin97	d__Bacteria;p__Patescibacteria;c__Paceibacteria;o__UBA6257;f__2-01-FULL-56-20;g__CAJAQL01;s__	BP6.bin38	d__Bacteria;p__Proteobacteria;c__Gammaproteobacteria;o__Burkholderiales;f__Thiobacillaceae;g__;s__	2	0.910366
BP5.bin107_BP4.bin82	BP5.bin107	d__Bacteria;p__Patescibacteria;c__Paceibacteria;o__UBA9983_A;f__UBA2103;g__C7867-001;s__	BP4.bin82	d__Bacteria;p__Proteobacteria;c__Gammaproteobacteria;o__Acidiferrobacterales;f__UBA6901;g__;s__	2	0.955386
BP5.bin107_BP5.bin72	BP5.bin107	d__Bacteria;p__Patescibacteria;c__Paceibacteria;o__UBA9983_A;f__UBA2103;g__C7867-001;s__	BP5.bin72	d__Bacteria;p__Proteobacteria;c__Gammaproteobacteria;o__Burkholderiales;f__Gallionellaceae;g__Gallionella;s__	2	0.963628
BP5.bin107_BP8.bin87	BP5.bin107	d__Bacteria;p__Patescibacteria;c__Paceibacteria;o__UBA9983_A;f__UBA2103;g__C7867-001;s__	BP8.bin87	d__Bacteria;p__Proteobacteria;c__Gammaproteobacteria;o__Burkholderiales;f__Gallionellaceae;g__Gallionella;s__	2	0.976336
BP6.bin140_BP4.bin28	BP6.bin140	d__Bacteria;p__Patescibacteria;c__Saccharimonadia;o__Saccharimonadales;f__UBA4665_A;g__;s__	BP4.bin28	d__Bacteria;p__Proteobacteria;c__Alphaproteobacteria;o__Acetobacterales;f__Acetobacteraceae;g__;s__	2	0.902508
BP6.bin140_BP8.bin24	BP6.bin140	d__Bacteria;p__Patescibacteria;c__Saccharimonadia;o__Saccharimonadales;f__UBA4665_A;g__;s__	BP8.bin24	d__Bacteria;p__Proteobacteria;c__Gammaproteobacteria;o__Steroidobacterales;f__Steroidobacteraceae;g__JABEVI01;s__	2	0.904919
BP6.bin145_BP4.bin82	BP6.bin145	d__Bacteria;p__Patescibacteria;c__Paceibacteria;o__UBA9983_A;f__UBA2103;g__C7867-001;s__	BP4.bin82	d__Bacteria;p__Proteobacteria;c__Gammaproteobacteria;o__Acidiferrobacterales;f__UBA6901;g__;s__	2	0.909965
BP6.bin145_BP5.bin129	BP6.bin145	d__Bacteria;p__Patescibacteria;c__Paceibacteria;o__UBA9983_A;f__UBA2103;g__C7867-001;s__	BP5.bin129	d__Bacteria;p__Proteobacteria;c__Gammaproteobacteria;o__Burkholderiales;f__Gallionellaceae;g__Gallionella;s__	2	0.929801
BP6.bin145_BP5.bin72	BP6.bin145	d__Bacteria;p__Patescibacteria;c__Paceibacteria;o__UBA9983_A;f__UBA2103;g__C7867-001;s__	BP5.bin72	d__Bacteria;p__Proteobacteria;c__Gammaproteobacteria;o__Burkholderiales;f__Gallionellaceae;g__Gallionella;s__	2	0.906555
BP6.bin145_BP6.bin38	BP6.bin145	d__Bacteria;p__Patescibacteria;c__Paceibacteria;o__UBA9983_A;f__UBA2103;g__C7867-001;s__	BP6.bin38	d__Bacteria;p__Proteobacteria;c__Gammaproteobacteria;o__Burkholderiales;f__Thiobacillaceae;g__;s__	2	0.904879
BP6.bin145_BP8.bin24	BP6.bin145	d__Bacteria;p__Patescibacteria;c__Paceibacteria;o__UBA9983_A;f__UBA2103;g__C7867-001;s__	BP8.bin24	d__Bacteria;p__Proteobacteria;c__Gammaproteobacteria;o__Steroidobacterales;f__Steroidobacteraceae;g__JABEVI01;s__	2	0.930947
BP6.bin145_BP8.bin87	BP6.bin145	d__Bacteria;p__Patescibacteria;c__Paceibacteria;o__UBA9983_A;f__UBA2103;g__C7867-001;s__	BP8.bin87	d__Bacteria;p__Proteobacteria;c__Gammaproteobacteria;o__Burkholderiales;f__Gallionellaceae;g__Gallionella;s__	2	0.927497
BP6.bin145_BP9.bin91	BP6.bin145	d__Bacteria;p__Patescibacteria;c__Paceibacteria;o__UBA9983_A;f__UBA2103;g__C7867-001;s__	BP9.bin91	d__Bacteria;p__Proteobacteria;c__Gammaproteobacteria;o__Xanthomonadales;f__Rhodanobacteraceae;g__;s__	2	0.90827
BP9.bin24_BP9.bin84	BP9.bin24	d__Bacteria;p__Patescibacteria;c__Paceibacteria;o__UBA6257;f__UBA9933;g__;s__	BP9.bin84	d__Bacteria;p__Proteobacteria;c__Alphaproteobacteria;o__Rhizobiales;f__Beijerinckiaceae;g__Roseiarcus;s__	2	0.910149
DBS2-1.bin181_SKS1.bin125	DBS2-1.bin181	d__Bacteria;p__Patescibacteria;c__Microgenomatia;o__Levybacterales;f__UBA12049;g__;s__	SKS1.bin125	d__Bacteria;p__Proteobacteria;c__Gammaproteobacteria;o__Burkholderiales;f__Ferrovaceae;g__PN-J185;s__	2	0.99916
DBS2-1.bin181_SKS3.bin60	DBS2-1.bin181	d__Bacteria;p__Patescibacteria;c__Microgenomatia;o__Levybacterales;f__UBA12049;g__;s__	SKS3.bin60	d__Bacteria;p__Proteobacteria;c__Alphaproteobacteria;o__Acetobacterales;f__Acetobacteraceae;g__Acidiphilium;s__	2	0.926742
DBS2-1.bin181_SKS3.bin83	DBS2-1.bin181	d__Bacteria;p__Patescibacteria;c__Microgenomatia;o__Levybacterales;f__UBA12049;g__;s__	SKS3.bin83	d__Bacteria;p__Proteobacteria;c__Gammaproteobacteria;o__Burkholderiales;f__JABEVD01;g__JABEVD01;s__	2	0.900669
DBS2-1.bin181_SKS4.bin34	DBS2-1.bin181	d__Bacteria;p__Patescibacteria;c__Microgenomatia;o__Levybacterales;f__UBA12049;g__;s__	SKS4.bin34	d__Bacteria;p__Proteobacteria;c__Gammaproteobacteria;o__Pseudomonadales;f__Moraxellaceae;g__JABEVH01;s__	2	0.952714
DBS2-4.bin171_FK3.bin53	DBS2-4.bin171	d__Bacteria;p__Patescibacteria;c__Doudnabacteria;o__UBA920;f__UBA920;g__PALSA-1336;s__	FK3.bin53	d__Bacteria;p__Proteobacteria;c__Gammaproteobacteria;o__Burkholderiales;f__Sulfuricellaceae;g__Sulfuricella;s__	2	0.934917
FK1.bin109_FK4.bin2	FK1.bin109	d__Bacteria;p__Patescibacteria;c__Microgenomatia;o__Levybacterales;f__UBA12049;g__;s__	FK4.bin2	d__Bacteria;p__Proteobacteria;c__Gammaproteobacteria;o__Burkholderiales;f__Gallionellaceae;g__Gallionella;s__	2	0.961974
LSA2.bin104_LSA3.bin15	LSA2.bin104	d__Bacteria;p__Patescibacteria;c__Paceibacteria;o__UBA6257;f__Colwellbacteraceae;g__JACWAO01;s__	LSA3.bin15	d__Bacteria;p__Proteobacteria;c__Gammaproteobacteria;o__UBA2770;f__;g__;s__	2	0.911992
LSA4.bin4_LSA3.bin15	LSA4.bin4	d__Bacteria;p__Patescibacteria;c__Dojkabacteria;o__GCA-016699595;f__;g__;s__	LSA3.bin15	d__Bacteria;p__Proteobacteria;c__Gammaproteobacteria;o__UBA2770;f__;g__;s__	2	0.90251
SKS1.bin136_SKS1.bin131	SKS1.bin136	d__Bacteria;p__Patescibacteria;c__Paceibacteria;o__UBA6257;f__Colwellbacteraceae;g__;s__	SKS1.bin131	d__Bacteria;p__Proteobacteria;c__Gammaproteobacteria;o__Burkholderiales;f__Thiobacillaceae;g__UBA6918;s__	2	0.903583
SKS1.bin36_SKS1.bin116	SKS1.bin36	d__Bacteria;p__Patescibacteria;c__Saccharimonadia;o__Saccharimonadales;f__UBA1547;g__UBA1547;s__	SKS1.bin116	d__Bacteria;p__Proteobacteria;c__Gammaproteobacteria;o__Burkholderiales;f__Thiobacillaceae;g__Thiobacillus;s__	2	0.944535
SKS1.bin80_SKS1.bin121	SKS1.bin80	d__Bacteria;p__Patescibacteria;c__Paceibacteria;o__UBA9983_A;f__UBA2103;g__C7867-001;s__	SKS1.bin121	d__Bacteria;p__Proteobacteria;c__Gammaproteobacteria;o__Burkholderiales;f__JABEVD01;g__JABEVD01;s__	2	0.960944
SKS1.bin87_SKS1.bin131	SKS1.bin87	d__Bacteria;p__Patescibacteria;c__Paceibacteria;o__UBA9983_A;f__UBA9973;g__UBA8515;s__	SKS1.bin131	d__Bacteria;p__Proteobacteria;c__Gammaproteobacteria;o__Burkholderiales;f__Thiobacillaceae;g__UBA6918;s__	2	0.992852
WY5.bin38_SKS5.bin34	WY5.bin38	d__Bacteria;p__Patescibacteria;c__Paceibacteria;o__UBA6257;f__GWB1-50-10;g__;s__	SKS5.bin34	d__Bacteria;p__Proteobacteria;c__Gammaproteobacteria;o__Burkholderiales;f__JABEVD01;g__JABEVD01;s__	2	0.917008
WY5.bin66_SKS3.bin42	WY5.bin66	d__Bacteria;p__Patescibacteria;c__Paceibacteria;o__UBA9983_A;f__UBA1539_A;g__UBA1550;s__	SKS3.bin42	d__Bacteria;p__Proteobacteria;c__Alphaproteobacteria;o__Micropepsales;f__Micropepsaceae;g__Rhizomicrobium;s__	2	0.915087
WY5.bin66_WY1.bin116	WY5.bin66	d__Bacteria;p__Patescibacteria;c__Paceibacteria;o__UBA9983_A;f__UBA1539_A;g__UBA1550;s__	WY1.bin116	d__Bacteria;p__Proteobacteria;c__Alphaproteobacteria;o__Micropepsales;f__Micropepsaceae;g__Rhizomicrobium;s__Rhizomicrobium sp018971835	2	0.901693
WY5.bin66_WY3.bin19	WY5.bin66	d__Bacteria;p__Patescibacteria;c__Paceibacteria;o__UBA9983_A;f__UBA1539_A;g__UBA1550;s__	WY3.bin19	d__Bacteria;p__Proteobacteria;c__Gammaproteobacteria;o__Burkholderiales;f__SG8-39;g__2-12-FULL-64-23;s__	2	0.967882
BP4.bin97_BP5.bin40	BP4.bin97	d__Bacteria;p__Patescibacteria;c__Paceibacteria;o__UBA6257;f__2-01-FULL-56-20;g__CAJAQL01;s__	BP5.bin40	d__Bacteria;p__Spirochaetota;c__Spirochaetia;o__Treponematales;f__UBA8932;g__CAIJMU01;s__	2	0.976835
SKS1.bin87_SKS1.bin38	SKS1.bin87	d__Bacteria;p__Patescibacteria;c__Paceibacteria;o__UBA9983_A;f__UBA9973;g__UBA8515;s__	SKS1.bin38	d__Bacteria;p__Spirochaetota;c__Spirochaetia;o__Treponematales;f__UBA8932;g__CAIJMU01;s__	2	0.995514
BP9.bin141_BP7.bin46	BP9.bin141	d__Bacteria;p__Patescibacteria;c__Saccharimonadia;o__Saccharimonadales;f__UBA4665_A;g__;s__	BP7.bin46	d__Bacteria;p__Verrucomicrobiota;c__Verrucomicrobiae;o__Pedosphaerales;f__;g__;s__	2	0.931225
BP9.bin24_BP6.bin42	BP9.bin24	d__Bacteria;p__Patescibacteria;c__Paceibacteria;o__UBA6257;f__UBA9933;g__;s__	BP6.bin42	d__Bacteria;p__Verrucomicrobiota;c__Verrucomicrobiae;o__Pedosphaerales;f__UBA11358;g__UBA7542;s__	2	0.906803
BP9.bin24_BP7.bin46	BP9.bin24	d__Bacteria;p__Patescibacteria;c__Paceibacteria;o__UBA6257;f__UBA9933;g__;s__	BP7.bin46	d__Bacteria;p__Verrucomicrobiota;c__Verrucomicrobiae;o__Pedosphaerales;f__;g__;s__	2	0.924306
WY1.bin140_WY5.bin88	WY1.bin140	d__Bacteria;p__Patescibacteria;c__Microgenomatia;o__Levybacterales;f__UBA12049;g__;s__	WY5.bin88	d__Bacteria;p__Verrucomicrobiota;c__Verrucomicrobiae;o__Pedosphaerales;f__J093;g__DSVZ01;s__	2	0.938135
BP8.bin59_BP8.bin18	BP8.bin59	d__Bacteria;p__Patescibacteria;c__Paceibacteria;o__CAIUEV01;f__CAIUEV01;g__;s__	BP8.bin18	d__Bacteria;p__4484-113;c__;o__;f__;g__;s__	3	0.943141
BP4.bin97_BP4.bin1	BP4.bin97	d__Bacteria;p__Patescibacteria;c__Paceibacteria;o__UBA6257;f__2-01-FULL-56-20;g__CAJAQL01;s__	BP4.bin1	d__Bacteria;p__Acidobacteriota;c__Acidobacteriae;o__Acidobacteriales;f__Acidobacteriaceae;g__Terracidiphilus;s__	3	0.904748
BP4.bin97_BP5.bin109	BP4.bin97	d__Bacteria;p__Patescibacteria;c__Paceibacteria;o__UBA6257;f__2-01-FULL-56-20;g__CAJAQL01;s__	BP5.bin109	d__Bacteria;p__Acidobacteriota;c__Acidobacteriae;o__Acidobacteriales;f__Acidobacteriaceae;g__;s__	3	0.918027
BP6.bin140_BP9.bin4	BP6.bin140	d__Bacteria;p__Patescibacteria;c__Saccharimonadia;o__Saccharimonadales;f__UBA4665_A;g__;s__	BP9.bin4	d__Bacteria;p__Acidobacteriota;c__Acidobacteriae;o__Bryobacterales;f__Bryobacteraceae;g__;s__	3	0.960147
BP6.bin145_BP4.bin1	BP6.bin145	d__Bacteria;p__Patescibacteria;c__Paceibacteria;o__UBA9983_A;f__UBA2103;g__C7867-001;s__	BP4.bin1	d__Bacteria;p__Acidobacteriota;c__Acidobacteriae;o__Acidobacteriales;f__Acidobacteriaceae;g__Terracidiphilus;s__	3	0.912953
BP9.bin141_BP9.bin57	BP9.bin141	d__Bacteria;p__Patescibacteria;c__Saccharimonadia;o__Saccharimonadales;f__UBA4665_A;g__;s__	BP9.bin57	d__Bacteria;p__Acidobacteriota;c__Acidobacteriae;o__Acidobacteriales;f__Acidobacteriaceae;g__UBA5172;s__	3	0.959579
BP9.bin24_BP9.bin57	BP9.bin24	d__Bacteria;p__Patescibacteria;c__Paceibacteria;o__UBA6257;f__UBA9933;g__;s__	BP9.bin57	d__Bacteria;p__Acidobacteriota;c__Acidobacteriae;o__Acidobacteriales;f__Acidobacteriaceae;g__UBA5172;s__	3	0.975845
WY1.bin140_WY3.bin10	WY1.bin140	d__Bacteria;p__Patescibacteria;c__Microgenomatia;o__Levybacterales;f__UBA12049;g__;s__	WY3.bin10	d__Bacteria;p__Acidobacteriota;c__Holophagae;o__Holophagales;f__Holophagaceae;g__;s__	3	0.932365
WY1.bin140_WY3.bin59	WY1.bin140	d__Bacteria;p__Patescibacteria;c__Microgenomatia;o__Levybacterales;f__UBA12049;g__;s__	WY3.bin59	d__Bacteria;p__Acidobacteriota;c__UBA4820;o__UBA4820;f__DSQY01;g__;s__	3	0.972914
BP4.bin5_BP5.bin62	BP4.bin5	d__Bacteria;p__Patescibacteria;c__Saccharimonadia;o__Saccharimonadales;f__UBA4665_A;g__;s__	BP5.bin62	d__Bacteria;p__Actinobacteriota;c__Actinomycetia;o__Propionibacteriales;f__Propionibacteriaceae;g__;s__	3	0.946836
BP4.bin97_BP9.bin99	BP4.bin97	d__Bacteria;p__Patescibacteria;c__Paceibacteria;o__UBA6257;f__2-01-FULL-56-20;g__CAJAQL01;s__	BP9.bin99	d__Bacteria;p__Actinobacteriota;c__Actinomycetia;o__Actinomycetales;f__Cellulomonadaceae;g__Cellulomonas;s__	3	0.931185
BP5.bin107_BP8.bin116	BP5.bin107	d__Bacteria;p__Patescibacteria;c__Paceibacteria;o__UBA9983_A;f__UBA2103;g__C7867-001;s__	BP8.bin116	d__Bacteria;p__Actinobacteriota;c__Acidimicrobiia;o__Acidimicrobiales;f__RAAP-2;g__RAAP-2;s__	3	0.926626
BP5.bin134_BP4.bin89	BP5.bin134	d__Bacteria;p__Patescibacteria;c__Paceibacteria;o__UBA9983_A;f__UBA2103;g__C7867-001;s__	BP4.bin89	d__Bacteria;p__Actinobacteriota;c__Acidimicrobiia;o__Acidimicrobiales;f__RAAP-2;g__RAAP-2;s__	3	0.952094
BP6.bin140_BP9.bin99	BP6.bin140	d__Bacteria;p__Patescibacteria;c__Saccharimonadia;o__Saccharimonadales;f__UBA4665_A;g__;s__	BP9.bin99	d__Bacteria;p__Actinobacteriota;c__Actinomycetia;o__Actinomycetales;f__Cellulomonadaceae;g__Cellulomonas;s__	3	0.925047
BP6.bin145_BP8.bin116	BP6.bin145	d__Bacteria;p__Patescibacteria;c__Paceibacteria;o__UBA9983_A;f__UBA2103;g__C7867-001;s__	BP8.bin116	d__Bacteria;p__Actinobacteriota;c__Acidimicrobiia;o__Acidimicrobiales;f__RAAP-2;g__RAAP-2;s__	3	0.98085
BP6.bin145_YF1.bin62	BP6.bin145	d__Bacteria;p__Patescibacteria;c__Paceibacteria;o__UBA9983_A;f__UBA2103;g__C7867-001;s__	YF1.bin62	d__Bacteria;p__Actinobacteriota;c__Acidimicrobiia;o__Acidimicrobiales;f__RAAP-2;g__RAAP-2;s__	3	0.938086
BP7.bin85_BP4.bin89	BP7.bin85	d__Bacteria;p__Patescibacteria;c__Paceibacteria;o__UBA9983_A;f__UBA2103;g__C7867-001;s__	BP4.bin89	d__Bacteria;p__Actinobacteriota;c__Acidimicrobiia;o__Acidimicrobiales;f__RAAP-2;g__RAAP-2;s__	3	0.916069
BP9.bin141_BP9.bin99	BP9.bin141	d__Bacteria;p__Patescibacteria;c__Saccharimonadia;o__Saccharimonadales;f__UBA4665_A;g__;s__	BP9.bin99	d__Bacteria;p__Actinobacteriota;c__Actinomycetia;o__Actinomycetales;f__Cellulomonadaceae;g__Cellulomonas;s__	3	0.915123
LSA2.bin104_LSA5.bin10	LSA2.bin104	d__Bacteria;p__Patescibacteria;c__Paceibacteria;o__UBA6257;f__Colwellbacteraceae;g__JACWAO01;s__	LSA5.bin10	d__Bacteria;p__Actinobacteriota;c__Acidimicrobiia;o__Acidimicrobiales;f__Bog-793;g__;s__	3	0.950497
LSA5.bin98_LSA5.bin104	LSA5.bin98	d__Bacteria;p__Patescibacteria;c__Saccharimonadia;o__Saccharimonadales;f__UBA4665_A;g__;s__	LSA5.bin104	d__Bacteria;p__Actinobacteriota;c__Acidimicrobiia;o__Acidimicrobiales;f__Palsa-688;g__;s__	3	0.929436
BP9.bin141_BP9.bin74	BP9.bin141	d__Bacteria;p__Patescibacteria;c__Saccharimonadia;o__Saccharimonadales;f__UBA4665_A;g__;s__	BP9.bin74	d__Bacteria;p__Armatimonadota;c__Chthonomonadetes;o__Chthonomonadales;f__Chthonomonadaceae;g__;s__	3	0.967191
BP4.bin5_BP5.bin15	BP4.bin5	d__Bacteria;p__Patescibacteria;c__Saccharimonadia;o__Saccharimonadales;f__UBA4665_A;g__;s__	BP5.bin15	d__Bacteria;p__Bacteroidota;c__Bacteroidia;o__Bacteroidales;f__Bacteroidaceae;g__Prevotella;s__Prevotella sp015074785	3	0.904327
BP4.bin97_BP6.bin34	BP4.bin97	d__Bacteria;p__Patescibacteria;c__Paceibacteria;o__UBA6257;f__2-01-FULL-56-20;g__CAJAQL01;s__	BP6.bin34	d__Bacteria;p__Bacteroidota;c__Bacteroidia;o__Bacteroidales;f__Paludibacteraceae;g__Microbacter;s__	3	0.90095
BP6.bin91_WY3.bin23	BP6.bin91	d__Bacteria;p__Patescibacteria;c__Paceibacteria;o__UBA9983_A;f__SIBU01;g__SIBU01;s__SIBU01 sp018968805	WY3.bin23	d__Bacteria;p__Bacteroidota;c__Kapabacteria;o__Palsa-1295;f__Palsa-1295;g__PALSA-1295;s__	3	0.974493
BP8.bin59_BP8.bin25	BP8.bin59	d__Bacteria;p__Patescibacteria;c__Paceibacteria;o__CAIUEV01;f__CAIUEV01;g__;s__	BP8.bin25	d__Bacteria;p__Bacteroidota;c__Bacteroidia;o__Bacteroidales;f__Paludibacteraceae;g__Paludibacter;s__	3	0.972361
WY1.bin140_WY1.bin124	WY1.bin140	d__Bacteria;p__Patescibacteria;c__Microgenomatia;o__Levybacterales;f__UBA12049;g__;s__	WY1.bin124	d__Bacteria;p__Bacteroidota;c__Ignavibacteria;o__Ignavibacteriales;f__Melioribacteraceae;g__;s__	3	0.926717
WY1.bin140_WY4.bin102	WY1.bin140	d__Bacteria;p__Patescibacteria;c__Microgenomatia;o__Levybacterales;f__UBA12049;g__;s__	WY4.bin102	d__Bacteria;p__Bacteroidota;c__Ignavibacteria;o__Ignavibacteriales;f__Melioribacteraceae;g__Fen-1258;s__	3	0.939228
WY3.bin111_WY4.bin52	WY3.bin111	d__Bacteria;p__Patescibacteria;c__Paceibacteria;o__UBA9983_A;f__2-02-FULL-43-11;g__2-02-FULL-43-11;s__	WY4.bin52	d__Bacteria;p__Bacteroidota;c__Kryptonia;o__Kryptoniales;f__;g__;s__	3	0.919725
WY3.bin176_WY4.bin102	WY3.bin176	d__Bacteria;p__Patescibacteria;c__Paceibacteria;o__UBA6257;f__GWB1-50-10;g__;s__	WY4.bin102	d__Bacteria;p__Bacteroidota;c__Ignavibacteria;o__Ignavibacteriales;f__Melioribacteraceae;g__Fen-1258;s__	3	0.929195
WY3.bin176_WY4.bin52	WY3.bin176	d__Bacteria;p__Patescibacteria;c__Paceibacteria;o__UBA6257;f__GWB1-50-10;g__;s__	WY4.bin52	d__Bacteria;p__Bacteroidota;c__Kryptonia;o__Kryptoniales;f__;g__;s__	3	0.96
WY3.bin75_WY4.bin52	WY3.bin75	d__Bacteria;p__Patescibacteria;c__ABY1;o__BM507;f__;g__;s__	WY4.bin52	d__Bacteria;p__Bacteroidota;c__Kryptonia;o__Kryptoniales;f__;g__;s__	3	0.913267
WY5.bin66_WY1.bin124	WY5.bin66	d__Bacteria;p__Patescibacteria;c__Paceibacteria;o__UBA9983_A;f__UBA1539_A;g__UBA1550;s__	WY1.bin124	d__Bacteria;p__Bacteroidota;c__Ignavibacteria;o__Ignavibacteriales;f__Melioribacteraceae;g__;s__	3	0.933903
BP5.bin107_BP4.bin83	BP5.bin107	d__Bacteria;p__Patescibacteria;c__Paceibacteria;o__UBA9983_A;f__UBA2103;g__C7867-001;s__	BP4.bin83	d__Bacteria;p__Chloroflexota;c__Limnocylindria;o__Limnocylindrales;f__CSP1-4;g__;s__	3	0.935339
BP5.bin134_BP4.bin63	BP5.bin134	d__Bacteria;p__Patescibacteria;c__Paceibacteria;o__UBA9983_A;f__UBA2103;g__C7867-001;s__	BP4.bin63	d__Bacteria;p__Chloroflexota;c__Limnocylindria;o__Limnocylindrales;f__CSP1-4;g__CAIXZV01;s__	3	0.96413
BP5.bin134_BP4.bin83	BP5.bin134	d__Bacteria;p__Patescibacteria;c__Paceibacteria;o__UBA9983_A;f__UBA2103;g__C7867-001;s__	BP4.bin83	d__Bacteria;p__Chloroflexota;c__Limnocylindria;o__Limnocylindrales;f__CSP1-4;g__;s__	3	0.9632
SKS1.bin136_SKS1.bin100	SKS1.bin136	d__Bacteria;p__Patescibacteria;c__Paceibacteria;o__UBA6257;f__Colwellbacteraceae;g__;s__	SKS1.bin100	d__Bacteria;p__Chloroflexota;c__FW602-bin22;o__JACQUS01;f__;g__;s__	3	0.947068
WY1.bin140_WY3.bin108	WY1.bin140	d__Bacteria;p__Patescibacteria;c__Microgenomatia;o__Levybacterales;f__UBA12049;g__;s__	WY3.bin108	d__Bacteria;p__Chloroflexota;c__Limnocylindria;o__Limnocylindrales;f__CSP1-4;g__;s__	3	0.984185
WY1.bin140_WY5.bin120	WY1.bin140	d__Bacteria;p__Patescibacteria;c__Microgenomatia;o__Levybacterales;f__UBA12049;g__;s__	WY5.bin120	d__Bacteria;p__Chloroflexota;c__Anaerolineae;o__Thermoflexales;f__J036;g__CAIXPS01;s__	3	0.957571
WY1.bin140_WY5.bin143	WY1.bin140	d__Bacteria;p__Patescibacteria;c__Microgenomatia;o__Levybacterales;f__UBA12049;g__;s__	WY5.bin143	d__Bacteria;p__Chloroflexota;c__Dehalococcoidia;o__Tepidiformales;f__Tepidiformaceae;g__PNKC01;s__	3	0.944667
WY3.bin111_WY5.bin120	WY3.bin111	d__Bacteria;p__Patescibacteria;c__Paceibacteria;o__UBA9983_A;f__2-02-FULL-43-11;g__2-02-FULL-43-11;s__	WY5.bin120	d__Bacteria;p__Chloroflexota;c__Anaerolineae;o__Thermoflexales;f__J036;g__CAIXPS01;s__	3	0.928008
WY3.bin176_WY5.bin120	WY3.bin176	d__Bacteria;p__Patescibacteria;c__Paceibacteria;o__UBA6257;f__GWB1-50-10;g__;s__	WY5.bin120	d__Bacteria;p__Chloroflexota;c__Anaerolineae;o__Thermoflexales;f__J036;g__CAIXPS01;s__	3	0.958666
WY3.bin176_WY5.bin143	WY3.bin176	d__Bacteria;p__Patescibacteria;c__Paceibacteria;o__UBA6257;f__GWB1-50-10;g__;s__	WY5.bin143	d__Bacteria;p__Chloroflexota;c__Dehalococcoidia;o__Tepidiformales;f__Tepidiformaceae;g__PNKC01;s__	3	0.945913
WY5.bin66_WY3.bin108	WY5.bin66	d__Bacteria;p__Patescibacteria;c__Paceibacteria;o__UBA9983_A;f__UBA1539_A;g__UBA1550;s__	WY3.bin108	d__Bacteria;p__Chloroflexota;c__Limnocylindria;o__Limnocylindrales;f__CSP1-4;g__;s__	3	0.977071
WY5.bin66_WY5.bin120	WY5.bin66	d__Bacteria;p__Patescibacteria;c__Paceibacteria;o__UBA9983_A;f__UBA1539_A;g__UBA1550;s__	WY5.bin120	d__Bacteria;p__Chloroflexota;c__Anaerolineae;o__Thermoflexales;f__J036;g__CAIXPS01;s__	3	0.949594
BP5.bin134_BP5.bin10	BP5.bin134	d__Bacteria;p__Patescibacteria;c__Paceibacteria;o__UBA9983_A;f__UBA2103;g__C7867-001;s__	BP5.bin10	d__Bacteria;p__Desulfobacterota;c__Desulfobulbia;o__Desulfobulbales;f__Desulfurivibrionaceae;g__VMSU01;s__	3	0.939679
BP8.bin59_BP5.bin33	BP8.bin59	d__Bacteria;p__Patescibacteria;c__Paceibacteria;o__CAIUEV01;f__CAIUEV01;g__;s__	BP5.bin33	d__Bacteria;p__Desulfobacterota;c__Desulfobacteria;o__Desulfobacterales;f__SURF-3;g__SURF-3;s__	3	0.966528
BP8.bin59_BP6.bin6	BP8.bin59	d__Bacteria;p__Patescibacteria;c__Paceibacteria;o__CAIUEV01;f__CAIUEV01;g__;s__	BP6.bin6	d__Bacteria;p__Desulfobacterota;c__Desulfobacteria;o__Desulfobacterales;f__Desulfatirhabdiaceae;g__RAAP-1;s__	3	0.988089
SKS1.bin36_SKS1.bin10	SKS1.bin36	d__Bacteria;p__Patescibacteria;c__Saccharimonadia;o__Saccharimonadales;f__UBA1547;g__UBA1547;s__	SKS1.bin10	d__Bacteria;p__Desulfobacterota;c__Desulfobulbia;o__Desulfobulbales;f__Desulfurivibrionaceae;g__UBA2262;s__	3	0.954986
SKS1.bin80_SKS1.bin10	SKS1.bin80	d__Bacteria;p__Patescibacteria;c__Paceibacteria;o__UBA9983_A;f__UBA2103;g__C7867-001;s__	SKS1.bin10	d__Bacteria;p__Desulfobacterota;c__Desulfobulbia;o__Desulfobulbales;f__Desulfurivibrionaceae;g__UBA2262;s__	3	0.958668
SKS1.bin80_SKS1.bin79	SKS1.bin80	d__Bacteria;p__Patescibacteria;c__Paceibacteria;o__UBA9983_A;f__UBA2103;g__C7867-001;s__	SKS1.bin79	d__Bacteria;p__Desulfobacterota;c__Desulfobulbia;o__Desulfobulbales;f__Desulfurivibrionaceae;g__UBA2262;s__	3	0.935871
SKS1.bin87_SKS1.bin10	SKS1.bin87	d__Bacteria;p__Patescibacteria;c__Paceibacteria;o__UBA9983_A;f__UBA9973;g__UBA8515;s__	SKS1.bin10	d__Bacteria;p__Desulfobacterota;c__Desulfobulbia;o__Desulfobulbales;f__Desulfurivibrionaceae;g__UBA2262;s__	3	0.99127
WY3.bin111_WY5.bin26	WY3.bin111	d__Bacteria;p__Patescibacteria;c__Paceibacteria;o__UBA9983_A;f__2-02-FULL-43-11;g__2-02-FULL-43-11;s__	WY5.bin26	d__Bacteria;p__Desulfobacterota_E;c__MBNT15;o__MBNT15;f__MBNT15;g__CG2-30-66-27;s__	3	0.945001
WY3.bin176_WY1.bin44	WY3.bin176	d__Bacteria;p__Patescibacteria;c__Paceibacteria;o__UBA6257;f__GWB1-50-10;g__;s__	WY1.bin44	d__Bacteria;p__Desulfobacterota_E;c__MBNT15;o__MBNT15;f__MBNT15;g__;s__	3	0.92771
DBS1-2.bin33_DBS1-1.bin61	DBS1-2.bin33	d__Bacteria;p__Patescibacteria;c__Saccharimonadia;o__Saccharimonadales;f__UBA4665_A;g__;s__	DBS1-1.bin61	d__Bacteria;p__Dormibacterota;c__Dormibacteria;o__UBA8260;f__Bog-877;g__;s__	3	0.911318
BP6.bin145_BP5.bin24	BP6.bin145	d__Bacteria;p__Patescibacteria;c__Paceibacteria;o__UBA9983_A;f__UBA2103;g__C7867-001;s__	BP5.bin24	d__Bacteria;p__Elusimicrobiota;c__Elusimicrobia;o__UBA1565;f__UBA9628;g__GWA2-66-18;s__	3	0.928137
FK3.bin58_FK3.bin37	FK3.bin58	d__Bacteria;p__Patescibacteria;c__Paceibacteria;o__UBA9983_A;f__UBA9973;g__UBA8515;s__	FK3.bin37	d__Bacteria;p__Elusimicrobiota;c__Elusimicrobia;o__Elusimicrobiales;f__UBA9959;g__UBA9959;s__	3	0.913213
SKS1.bin136_SKS1.bin53	SKS1.bin136	d__Bacteria;p__Patescibacteria;c__Paceibacteria;o__UBA6257;f__Colwellbacteraceae;g__;s__	SKS1.bin53	d__Bacteria;p__Elusimicrobiota;c__Elusimicrobia;o__UBA1565;f__UBA9628;g__GWA2-66-18;s__	3	0.905171
SKS1.bin36_SKS1.bin53	SKS1.bin36	d__Bacteria;p__Patescibacteria;c__Saccharimonadia;o__Saccharimonadales;f__UBA1547;g__UBA1547;s__	SKS1.bin53	d__Bacteria;p__Elusimicrobiota;c__Elusimicrobia;o__UBA1565;f__UBA9628;g__GWA2-66-18;s__	3	0.934599
BP6.bin140_BP5.bin84	BP6.bin140	d__Bacteria;p__Patescibacteria;c__Saccharimonadia;o__Saccharimonadales;f__UBA4665_A;g__;s__	BP5.bin84	d__Bacteria;p__Eremiobacterota;c__Eremiobacteria;o__Baltobacterales;f__Baltobacteraceae;g__;s__	3	0.940592
SKS1.bin36_SKS1.bin67	SKS1.bin36	d__Bacteria;p__Patescibacteria;c__Saccharimonadia;o__Saccharimonadales;f__UBA1547;g__UBA1547;s__	SKS1.bin67	d__Bacteria;p__Myxococcota;c__Myxococcia;o__Myxococcales;f__Anaeromyxobacteraceae;g__JADKCZ01;s__	3	0.937441
SKS1.bin80_SKS1.bin67	SKS1.bin80	d__Bacteria;p__Patescibacteria;c__Paceibacteria;o__UBA9983_A;f__UBA2103;g__C7867-001;s__	SKS1.bin67	d__Bacteria;p__Myxococcota;c__Myxococcia;o__Myxococcales;f__Anaeromyxobacteraceae;g__JADKCZ01;s__	3	0.965917
SKS1.bin87_SKS1.bin3	SKS1.bin87	d__Bacteria;p__Patescibacteria;c__Paceibacteria;o__UBA9983_A;f__UBA9973;g__UBA8515;s__	SKS1.bin3	d__Bacteria;p__Myxococcota;c__Polyangia;o__Polyangiales;f__Polyangiaceae;g__MWCO01;s__	3	0.978066
SKS1.bin87_SKS1.bin67	SKS1.bin87	d__Bacteria;p__Patescibacteria;c__Paceibacteria;o__UBA9983_A;f__UBA9973;g__UBA8515;s__	SKS1.bin67	d__Bacteria;p__Myxococcota;c__Myxococcia;o__Myxococcales;f__Anaeromyxobacteraceae;g__JADKCZ01;s__	3	0.996559
WY1.bin140_WY1.bin30	WY1.bin140	d__Bacteria;p__Patescibacteria;c__Microgenomatia;o__Levybacterales;f__UBA12049;g__;s__	WY1.bin30	d__Bacteria;p__Myxococcota;c__Myxococcia;o__Myxococcales;f__Anaeromyxobacteraceae;g__JACRMN01;s__	3	0.943839
WY3.bin111_WY1.bin30	WY3.bin111	d__Bacteria;p__Patescibacteria;c__Paceibacteria;o__UBA9983_A;f__2-02-FULL-43-11;g__2-02-FULL-43-11;s__	WY1.bin30	d__Bacteria;p__Myxococcota;c__Myxococcia;o__Myxococcales;f__Anaeromyxobacteraceae;g__JACRMN01;s__	3	0.909605
WY3.bin176_WY1.bin30	WY3.bin176	d__Bacteria;p__Patescibacteria;c__Paceibacteria;o__UBA6257;f__GWB1-50-10;g__;s__	WY1.bin30	d__Bacteria;p__Myxococcota;c__Myxococcia;o__Myxococcales;f__Anaeromyxobacteraceae;g__JACRMN01;s__	3	0.936653
SKS1.bin87_SKS1.bin124	SKS1.bin87	d__Bacteria;p__Patescibacteria;c__Paceibacteria;o__UBA9983_A;f__UBA9973;g__UBA8515;s__	SKS1.bin124	d__Bacteria;p__Nitrospirota;c__Thermodesulfovibrionia;o__Thermodesulfovibrionales;f__UBA6898;g__Sulfobium;s__	3	0.98348
WY1.bin140_WY3.bin163	WY1.bin140	d__Bacteria;p__Patescibacteria;c__Microgenomatia;o__Levybacterales;f__UBA12049;g__;s__	WY3.bin163	d__Bacteria;p__Nitrospirota;c__Thermodesulfovibrionia;o__Thermodesulfovibrionales;f__UBA6898;g__PALSA-1316;s__	3	0.948823
WY1.bin140_WY5.bin32	WY1.bin140	d__Bacteria;p__Patescibacteria;c__Microgenomatia;o__Levybacterales;f__UBA12049;g__;s__	WY5.bin32	d__Bacteria;p__Nitrospirota;c__UBA9217;o__JACRHJ01;f__;g__;s__	3	0.975515
WY3.bin111_WY5.bin32	WY3.bin111	d__Bacteria;p__Patescibacteria;c__Paceibacteria;o__UBA9983_A;f__2-02-FULL-43-11;g__2-02-FULL-43-11;s__	WY5.bin32	d__Bacteria;p__Nitrospirota;c__UBA9217;o__JACRHJ01;f__;g__;s__	3	0.929452
WY3.bin176_WY2.bin68	WY3.bin176	d__Bacteria;p__Patescibacteria;c__Paceibacteria;o__UBA6257;f__GWB1-50-10;g__;s__	WY2.bin68	d__Bacteria;p__Nitrospirota;c__Thermodesulfovibrionia;o__Thermodesulfovibrionales;f__UBA6898;g__;s__	3	0.928977
WY3.bin75_WY1.bin25	WY3.bin75	d__Bacteria;p__Patescibacteria;c__ABY1;o__BM507;f__;g__;s__	WY1.bin25	d__Bacteria;p__Nitrospirota;c__UBA9217;o__JACRHJ01;f__JACRHJ01;g__;s__	3	0.938348
WY5.bin66_WY3.bin163	WY5.bin66	d__Bacteria;p__Patescibacteria;c__Paceibacteria;o__UBA9983_A;f__UBA1539_A;g__UBA1550;s__	WY3.bin163	d__Bacteria;p__Nitrospirota;c__Thermodesulfovibrionia;o__Thermodesulfovibrionales;f__UBA6898;g__PALSA-1316;s__	3	0.958224
WY5.bin66_WY5.bin32	WY5.bin66	d__Bacteria;p__Patescibacteria;c__Paceibacteria;o__UBA9983_A;f__UBA1539_A;g__UBA1550;s__	WY5.bin32	d__Bacteria;p__Nitrospirota;c__UBA9217;o__JACRHJ01;f__;g__;s__	3	0.981672
DBS2-1.bin22_DBS1-3.bin126	DBS2-1.bin22	d__Bacteria;p__Acidobacteriota;c__Acidobacteriae;o__Bryobacterales;f__Bryobacteraceae;g__;s__	DBS1-3.bin126	d__Bacteria;p__Patescibacteria;c__CPR2;o__UBA1875;f__;g__;s__	3	0.921321
DBS2-1.bin87_DBS1-3.bin126	DBS2-1.bin87	d__Bacteria;p__Acidobacteriota;c__Acidobacteriae;o__Bryobacterales;f__Bryobacteraceae;g__;s__	DBS1-3.bin126	d__Bacteria;p__Patescibacteria;c__CPR2;o__UBA1875;f__;g__;s__	3	0.910299
DBS2-1.bin89_DBS1-3.bin126	DBS2-1.bin89	d__Bacteria;p__Acidobacteriota;c__UBA4820;o__UBA4820;f__DSQY01;g__DTPS01;s__	DBS1-3.bin126	d__Bacteria;p__Patescibacteria;c__CPR2;o__UBA1875;f__;g__;s__	3	0.931913
DBS2-4.bin28_FK4.bin46	DBS2-4.bin28	d__Bacteria;p__Acidobacteriota;c__Acidobacteriae;o__Acidobacteriales;f__Acidobacteriaceae;g__UBA5172;s__	FK4.bin46	d__Bacteria;p__Patescibacteria;c__Saccharimonadia;o__Saccharimonadales;f__UBA4665;g__UBA5150;s__	3	0.903524
DBS2-1.bin123_DBS1-3.bin126	DBS2-1.bin123	d__Bacteria;p__Actinobacteriota;c__Thermoleophilia;o__BMS3ABIN01;f__BMS3ABIN01;g__;s__	DBS1-3.bin126	d__Bacteria;p__Patescibacteria;c__CPR2;o__UBA1875;f__;g__;s__	3	0.949363
DBS2-1.bin123_DS4.bin43	DBS2-1.bin123	d__Bacteria;p__Actinobacteriota;c__Thermoleophilia;o__BMS3ABIN01;f__BMS3ABIN01;g__;s__	DS4.bin43	d__Bacteria;p__Patescibacteria;c__CPR2;o__UBA1875;f__;g__;s__	3	0.94556
DBS2-1.bin165_DBS1-3.bin126	DBS2-1.bin165	d__Bacteria;p__Chloroflexota;c__Limnocylindria;o__Limnocylindrales;f__CSP1-4;g__;s__	DBS1-3.bin126	d__Bacteria;p__Patescibacteria;c__CPR2;o__UBA1875;f__;g__;s__	3	0.978486
DBS2-1.bin38_DBS1-3.bin126	DBS2-1.bin38	d__Bacteria;p__Chloroflexota;c__Anaerolineae;o__Thermoflexales;f__J036;g__CAIXPS01;s__	DBS1-3.bin126	d__Bacteria;p__Patescibacteria;c__CPR2;o__UBA1875;f__;g__;s__	3	0.984455
DBS2-1.bin38_DS4.bin43	DBS2-1.bin38	d__Bacteria;p__Chloroflexota;c__Anaerolineae;o__Thermoflexales;f__J036;g__CAIXPS01;s__	DS4.bin43	d__Bacteria;p__Patescibacteria;c__CPR2;o__UBA1875;f__;g__;s__	3	0.975954
DBS2-1.bin44_DS4.bin43	DBS2-1.bin44	d__Bacteria;p__Chloroflexota;c__UBA6077;o__UBA6077;f__UBA6077;g__;s__	DS4.bin43	d__Bacteria;p__Patescibacteria;c__CPR2;o__UBA1875;f__;g__;s__	3	0.982218
DBS2-1.bin55_DS4.bin43	DBS2-1.bin55	d__Bacteria;p__Chloroflexota;c__Limnocylindria;o__Limnocylindrales;f__CSP1-4;g__;s__	DS4.bin43	d__Bacteria;p__Patescibacteria;c__CPR2;o__UBA1875;f__;g__;s__	3	0.961334
DBS2-1.bin13_DBS1-3.bin126	DBS2-1.bin13	d__Bacteria;p__Desulfobacterota;c__Desulfobulbia;o__Desulfobulbales;f__Desulfurivibrionaceae;g__VMSU01;s__	DBS1-3.bin126	d__Bacteria;p__Patescibacteria;c__CPR2;o__UBA1875;f__;g__;s__	3	0.915214
DBS2-1.bin6_DBS1-3.bin126	DBS2-1.bin6	d__Bacteria;p__Desulfobacterota;c__Dissulfuribacteria;o__Dissulfuribacterales;f__UBA5754;g__;s__	DBS1-3.bin126	d__Bacteria;p__Patescibacteria;c__CPR2;o__UBA1875;f__;g__;s__	3	0.989053
DBS1-2.bin7_LSA2.bin104	DBS1-2.bin7	d__Bacteria;p__Elusimicrobiota;c__Elusimicrobia;o__UBA1565;f__UBA9628;g__;s__	LSA2.bin104	d__Bacteria;p__Patescibacteria;c__Paceibacteria;o__UBA6257;f__Colwellbacteraceae;g__JACWAO01;s__	3	0.96368
DBS2-1.bin156_DBS1-3.bin126	DBS2-1.bin156	d__Bacteria;p__Elusimicrobiota;c__Elusimicrobia;o__Elusimicrobiales;f__UBA9959;g__UBA9959;s__	DBS1-3.bin126	d__Bacteria;p__Patescibacteria;c__CPR2;o__UBA1875;f__;g__;s__	3	0.924698
DBS2-1.bin156_DS4.bin43	DBS2-1.bin156	d__Bacteria;p__Elusimicrobiota;c__Elusimicrobia;o__Elusimicrobiales;f__UBA9959;g__UBA9959;s__	DS4.bin43	d__Bacteria;p__Patescibacteria;c__CPR2;o__UBA1875;f__;g__;s__	3	0.923214
TL1-5.bin93_TL1-5.bin121	TL1-5.bin93	d__Bacteria;p__Firmicutes_E;c__RBS10-35;o__;f__;g__;s__	TL1-5.bin121	d__Bacteria;p__Patescibacteria;c__Saccharimonadia;o__Saccharimonadales;f__UBA4665_A;g__;s__	3	0.920171
DBS2-1.bin69_DS4.bin43	DBS2-1.bin69	d__Bacteria;p__Gemmatimonadota;c__Gemmatimonadetes;o__Gemmatimonadales;f__JACORV01;g__Fen-1245;s__	DS4.bin43	d__Bacteria;p__Patescibacteria;c__CPR2;o__UBA1875;f__;g__;s__	3	0.985164
DBS2-1.bin116_DBS1-3.bin126	DBS2-1.bin116	d__Bacteria;p__Nitrospirota;c__Thermodesulfovibrionia;o__Thermodesulfovibrionales;f__JdFR-88;g__JACWAF01;s__	DBS1-3.bin126	d__Bacteria;p__Patescibacteria;c__CPR2;o__UBA1875;f__;g__;s__	3	0.990718
DBS2-1.bin140_DBS1-3.bin126	DBS2-1.bin140	d__Bacteria;p__Nitrospirota;c__Thermodesulfovibrionia;o__Thermodesulfovibrionales;f__JdFR-88;g__JACWAF01;s__	DBS1-3.bin126	d__Bacteria;p__Patescibacteria;c__CPR2;o__UBA1875;f__;g__;s__	3	0.982843
BP6.bin145_BP5.bin107	BP6.bin145	d__Bacteria;p__Patescibacteria;c__Paceibacteria;o__UBA9983_A;f__UBA2103;g__C7867-001;s__	BP5.bin107	d__Bacteria;p__Patescibacteria;c__Paceibacteria;o__UBA9983_A;f__UBA2103;g__C7867-001;s__	3	0.951664
BP6.bin145_BP5.bin134	BP6.bin145	d__Bacteria;p__Patescibacteria;c__Paceibacteria;o__UBA9983_A;f__UBA2103;g__C7867-001;s__	BP5.bin134	d__Bacteria;p__Patescibacteria;c__Paceibacteria;o__UBA9983_A;f__UBA2103;g__C7867-001;s__	3	0.909559
BP7.bin85_BP6.bin145	BP7.bin85	d__Bacteria;p__Patescibacteria;c__Paceibacteria;o__UBA9983_A;f__UBA2103;g__C7867-001;s__	BP6.bin145	d__Bacteria;p__Patescibacteria;c__Paceibacteria;o__UBA9983_A;f__UBA2103;g__C7867-001;s__	3	0.957494
BP9.bin141_BP9.bin24	BP9.bin141	d__Bacteria;p__Patescibacteria;c__Saccharimonadia;o__Saccharimonadales;f__UBA4665_A;g__;s__	BP9.bin24	d__Bacteria;p__Patescibacteria;c__Paceibacteria;o__UBA6257;f__UBA9933;g__;s__	3	0.979682
LSA5.bin98_LSA2.bin104	LSA5.bin98	d__Bacteria;p__Patescibacteria;c__Saccharimonadia;o__Saccharimonadales;f__UBA4665_A;g__;s__	LSA2.bin104	d__Bacteria;p__Patescibacteria;c__Paceibacteria;o__UBA6257;f__Colwellbacteraceae;g__JACWAO01;s__	3	0.90242
WY5.bin66_WY3.bin111	WY5.bin66	d__Bacteria;p__Patescibacteria;c__Paceibacteria;o__UBA9983_A;f__UBA1539_A;g__UBA1550;s__	WY3.bin111	d__Bacteria;p__Patescibacteria;c__Paceibacteria;o__UBA9983_A;f__2-02-FULL-43-11;g__2-02-FULL-43-11;s__	3	0.956007
DBS1-3.bin54_DBS1-2.bin101	DBS1-3.bin54	d__Bacteria;p__Proteobacteria;c__Gammaproteobacteria;o__Acidiferrobacterales;f__Acidiferrobacteraceae;g__Acidiferrobacter;s__	DBS1-2.bin101	d__Bacteria;p__Patescibacteria;c__CPR2;o__UBA1875;f__;g__;s__	3	0.908766
DBS1-3.bin84_BP6.bin140	DBS1-3.bin84	d__Bacteria;p__Proteobacteria;c__Alphaproteobacteria;o__Acetobacterales;f__Acetobacteraceae;g__;s__	BP6.bin140	d__Bacteria;p__Patescibacteria;c__Saccharimonadia;o__Saccharimonadales;f__UBA4665_A;g__;s__	3	0.934979
JA1.bin26_JA3.bin18	JA1.bin26	d__Bacteria;p__Patescibacteria;c__Saccharimonadia;o__Saccharimonadales;f__UBA4665_A;g__;s__	JA3.bin18	d__Bacteria;p__Planctomycetota;c__Phycisphaerae;o__WQYP01;f__WQYP01;g__JABEVA01;s__	3	0.933229
BP4.bin5_BP5.bin57	BP4.bin5	d__Bacteria;p__Patescibacteria;c__Saccharimonadia;o__Saccharimonadales;f__UBA4665_A;g__;s__	BP5.bin57	d__Bacteria;p__Proteobacteria;c__Alphaproteobacteria;o__Rhizobiales;f__Beijerinckiaceae;g__;s__	3	0.91676
BP4.bin5_WY3.bin117	BP4.bin5	d__Bacteria;p__Patescibacteria;c__Saccharimonadia;o__Saccharimonadales;f__UBA4665_A;g__;s__	WY3.bin117	d__Bacteria;p__Proteobacteria;c__Gammaproteobacteria;o__Burkholderiales;f__Burkholderiaceae;g__Thiomonas;s__	3	0.925629
BP4.bin97_BP5.bin57	BP4.bin97	d__Bacteria;p__Patescibacteria;c__Paceibacteria;o__UBA6257;f__2-01-FULL-56-20;g__CAJAQL01;s__	BP5.bin57	d__Bacteria;p__Proteobacteria;c__Alphaproteobacteria;o__Rhizobiales;f__Beijerinckiaceae;g__;s__	3	0.94508
BP4.bin97_BP8.bin24	BP4.bin97	d__Bacteria;p__Patescibacteria;c__Paceibacteria;o__UBA6257;f__2-01-FULL-56-20;g__CAJAQL01;s__	BP8.bin24	d__Bacteria;p__Proteobacteria;c__Gammaproteobacteria;o__Steroidobacterales;f__Steroidobacteraceae;g__JABEVI01;s__	3	0.904858
BP4.bin97_WY3.bin117	BP4.bin97	d__Bacteria;p__Patescibacteria;c__Paceibacteria;o__UBA6257;f__2-01-FULL-56-20;g__CAJAQL01;s__	WY3.bin117	d__Bacteria;p__Proteobacteria;c__Gammaproteobacteria;o__Burkholderiales;f__Burkholderiaceae;g__Thiomonas;s__	3	0.925663
BP5.bin107_BP5.bin129	BP5.bin107	d__Bacteria;p__Patescibacteria;c__Paceibacteria;o__UBA9983_A;f__UBA2103;g__C7867-001;s__	BP5.bin129	d__Bacteria;p__Proteobacteria;c__Gammaproteobacteria;o__Burkholderiales;f__Gallionellaceae;g__Gallionella;s__	3	0.972761
BP5.bin134_BP4.bin20	BP5.bin134	d__Bacteria;p__Patescibacteria;c__Paceibacteria;o__UBA9983_A;f__UBA2103;g__C7867-001;s__	BP4.bin20	d__Bacteria;p__Proteobacteria;c__Gammaproteobacteria;o__Burkholderiales;f__Gallionellaceae;g__Gallionella;s__	3	0.91755
BP5.bin134_BP4.bin6	BP5.bin134	d__Bacteria;p__Patescibacteria;c__Paceibacteria;o__UBA9983_A;f__UBA2103;g__C7867-001;s__	BP4.bin6	d__Bacteria;p__Proteobacteria;c__Gammaproteobacteria;o__Xanthomonadales;f__Rhodanobacteraceae;g__Rhodanobacter;s__	3	0.916404
BP5.bin134_BP4.bin82	BP5.bin134	d__Bacteria;p__Patescibacteria;c__Paceibacteria;o__UBA9983_A;f__UBA2103;g__C7867-001;s__	BP4.bin82	d__Bacteria;p__Proteobacteria;c__Gammaproteobacteria;o__Acidiferrobacterales;f__UBA6901;g__;s__	3	0.985311
BP5.bin134_BP5.bin129	BP5.bin134	d__Bacteria;p__Patescibacteria;c__Paceibacteria;o__UBA9983_A;f__UBA2103;g__C7867-001;s__	BP5.bin129	d__Bacteria;p__Proteobacteria;c__Gammaproteobacteria;o__Burkholderiales;f__Gallionellaceae;g__Gallionella;s__	3	0.933522
BP5.bin134_BP5.bin72	BP5.bin134	d__Bacteria;p__Patescibacteria;c__Paceibacteria;o__UBA9983_A;f__UBA2103;g__C7867-001;s__	BP5.bin72	d__Bacteria;p__Proteobacteria;c__Gammaproteobacteria;o__Burkholderiales;f__Gallionellaceae;g__Gallionella;s__	3	0.94624
BP6.bin140_BP5.bin57	BP6.bin140	d__Bacteria;p__Patescibacteria;c__Saccharimonadia;o__Saccharimonadales;f__UBA4665_A;g__;s__	BP5.bin57	d__Bacteria;p__Proteobacteria;c__Alphaproteobacteria;o__Rhizobiales;f__Beijerinckiaceae;g__;s__	3	0.920754
BP6.bin145_BP5.bin57	BP6.bin145	d__Bacteria;p__Patescibacteria;c__Paceibacteria;o__UBA9983_A;f__UBA2103;g__C7867-001;s__	BP5.bin57	d__Bacteria;p__Proteobacteria;c__Alphaproteobacteria;o__Rhizobiales;f__Beijerinckiaceae;g__;s__	3	0.934734
BP6.bin91_WY5.bin155	BP6.bin91	d__Bacteria;p__Patescibacteria;c__Paceibacteria;o__UBA9983_A;f__SIBU01;g__SIBU01;s__SIBU01 sp018968805	WY5.bin155	d__Bacteria;p__Proteobacteria;c__Alphaproteobacteria;o__Rhizobiales;f__Xanthobacteraceae;g__Pseudolabrys;s__	3	0.953494
BP7.bin85_BP9.bin91	BP7.bin85	d__Bacteria;p__Patescibacteria;c__Paceibacteria;o__UBA9983_A;f__UBA2103;g__C7867-001;s__	BP9.bin91	d__Bacteria;p__Proteobacteria;c__Gammaproteobacteria;o__Xanthomonadales;f__Rhodanobacteraceae;g__;s__	3	0.924961
DBS2-1.bin181_SKS4.bin89	DBS2-1.bin181	d__Bacteria;p__Patescibacteria;c__Microgenomatia;o__Levybacterales;f__UBA12049;g__;s__	SKS4.bin89	d__Bacteria;p__Proteobacteria;c__Gammaproteobacteria;o__Burkholderiales;f__UBA9220;g__UBA9220;s__	3	0.954365
DBS2-4.bin171_SKS1.bin129	DBS2-4.bin171	d__Bacteria;p__Patescibacteria;c__Doudnabacteria;o__UBA920;f__UBA920;g__PALSA-1336;s__	SKS1.bin129	d__Bacteria;p__Proteobacteria;c__Gammaproteobacteria;o__Burkholderiales;f__SG8-39;g__2-12-FULL-64-23;s__	3	0.950474
SKS1.bin136_SKS1.bin116	SKS1.bin136	d__Bacteria;p__Patescibacteria;c__Paceibacteria;o__UBA6257;f__Colwellbacteraceae;g__;s__	SKS1.bin116	d__Bacteria;p__Proteobacteria;c__Gammaproteobacteria;o__Burkholderiales;f__Thiobacillaceae;g__Thiobacillus;s__	3	0.901393
SKS1.bin36_SKS1.bin131	SKS1.bin36	d__Bacteria;p__Patescibacteria;c__Saccharimonadia;o__Saccharimonadales;f__UBA1547;g__UBA1547;s__	SKS1.bin131	d__Bacteria;p__Proteobacteria;c__Gammaproteobacteria;o__Burkholderiales;f__Thiobacillaceae;g__UBA6918;s__	3	0.941663
SKS1.bin80_SKS1.bin131	SKS1.bin80	d__Bacteria;p__Patescibacteria;c__Paceibacteria;o__UBA9983_A;f__UBA2103;g__C7867-001;s__	SKS1.bin131	d__Bacteria;p__Proteobacteria;c__Gammaproteobacteria;o__Burkholderiales;f__Thiobacillaceae;g__UBA6918;s__	3	0.960756
SKS1.bin87_SKS1.bin116	SKS1.bin87	d__Bacteria;p__Patescibacteria;c__Paceibacteria;o__UBA9983_A;f__UBA9973;g__UBA8515;s__	SKS1.bin116	d__Bacteria;p__Proteobacteria;c__Gammaproteobacteria;o__Burkholderiales;f__Thiobacillaceae;g__Thiobacillus;s__	3	0.990155
SKS1.bin87_SKS1.bin121	SKS1.bin87	d__Bacteria;p__Patescibacteria;c__Paceibacteria;o__UBA9983_A;f__UBA9973;g__UBA8515;s__	SKS1.bin121	d__Bacteria;p__Proteobacteria;c__Gammaproteobacteria;o__Burkholderiales;f__JABEVD01;g__JABEVD01;s__	3	0.960519
WY1.bin140_WY1.bin91	WY1.bin140	d__Bacteria;p__Patescibacteria;c__Microgenomatia;o__Levybacterales;f__UBA12049;g__;s__	WY1.bin91	d__Bacteria;p__Proteobacteria;c__Gammaproteobacteria;o__Burkholderiales;f__Sulfuricellaceae_A;g__;s__	3	0.959301
WY1.bin140_WY3.bin19	WY1.bin140	d__Bacteria;p__Patescibacteria;c__Microgenomatia;o__Levybacterales;f__UBA12049;g__;s__	WY3.bin19	d__Bacteria;p__Proteobacteria;c__Gammaproteobacteria;o__Burkholderiales;f__SG8-39;g__2-12-FULL-64-23;s__	3	0.948951
WY2.bin70_SKS1.bin95	WY2.bin70	d__Bacteria;p__Patescibacteria;c__Paceibacteria;o__UBA6257;f__GWB1-50-10;g__;s__	SKS1.bin95	d__Bacteria;p__Proteobacteria;c__Gammaproteobacteria;o__Burkholderiales;f__JABEVD01;g__JABEVD01;s__	3	0.905843
WY2.bin70_SKS5.bin34	WY2.bin70	d__Bacteria;p__Patescibacteria;c__Paceibacteria;o__UBA6257;f__GWB1-50-10;g__;s__	SKS5.bin34	d__Bacteria;p__Proteobacteria;c__Gammaproteobacteria;o__Burkholderiales;f__JABEVD01;g__JABEVD01;s__	3	0.930514
WY3.bin111_WY3.bin19	WY3.bin111	d__Bacteria;p__Patescibacteria;c__Paceibacteria;o__UBA9983_A;f__2-02-FULL-43-11;g__2-02-FULL-43-11;s__	WY3.bin19	d__Bacteria;p__Proteobacteria;c__Gammaproteobacteria;o__Burkholderiales;f__SG8-39;g__2-12-FULL-64-23;s__	3	0.932656
WY3.bin176_WY3.bin19	WY3.bin176	d__Bacteria;p__Patescibacteria;c__Paceibacteria;o__UBA6257;f__GWB1-50-10;g__;s__	WY3.bin19	d__Bacteria;p__Proteobacteria;c__Gammaproteobacteria;o__Burkholderiales;f__SG8-39;g__2-12-FULL-64-23;s__	3	0.924576
WY3.bin75_SKS3.bin42	WY3.bin75	d__Bacteria;p__Patescibacteria;c__ABY1;o__BM507;f__;g__;s__	SKS3.bin42	d__Bacteria;p__Proteobacteria;c__Alphaproteobacteria;o__Micropepsales;f__Micropepsaceae;g__Rhizomicrobium;s__	3	0.900245
WY3.bin75_WY1.bin91	WY3.bin75	d__Bacteria;p__Patescibacteria;c__ABY1;o__BM507;f__;g__;s__	WY1.bin91	d__Bacteria;p__Proteobacteria;c__Gammaproteobacteria;o__Burkholderiales;f__Sulfuricellaceae_A;g__;s__	3	0.952513
WY5.bin38_FK3.bin16	WY5.bin38	d__Bacteria;p__Patescibacteria;c__Paceibacteria;o__UBA6257;f__GWB1-50-10;g__;s__	FK3.bin16	d__Bacteria;p__Proteobacteria;c__Gammaproteobacteria;o__Burkholderiales;f__Thiobacillaceae;g__Thiobacillus;s__	3	0.914823
BP4.bin5_BP5.bin35	BP4.bin5	d__Bacteria;p__Patescibacteria;c__Saccharimonadia;o__Saccharimonadales;f__UBA4665_A;g__;s__	BP5.bin35	d__Bacteria;p__Spirochaetota;c__Spirochaetia;o__JABEVK01;f__JABEVK01;g__JABEVK01;s__	3	0.923161
BP4.bin5_BP5.bin40	BP4.bin5	d__Bacteria;p__Patescibacteria;c__Saccharimonadia;o__Saccharimonadales;f__UBA4665_A;g__;s__	BP5.bin40	d__Bacteria;p__Spirochaetota;c__Spirochaetia;o__Treponematales;f__UBA8932;g__CAIJMU01;s__	3	0.914488
BP6.bin145_BP5.bin40	BP6.bin145	d__Bacteria;p__Patescibacteria;c__Paceibacteria;o__UBA9983_A;f__UBA2103;g__C7867-001;s__	BP5.bin40	d__Bacteria;p__Spirochaetota;c__Spirochaetia;o__Treponematales;f__UBA8932;g__CAIJMU01;s__	3	0.912505
SKS1.bin36_SKS1.bin38	SKS1.bin36	d__Bacteria;p__Patescibacteria;c__Saccharimonadia;o__Saccharimonadales;f__UBA1547;g__UBA1547;s__	SKS1.bin38	d__Bacteria;p__Spirochaetota;c__Spirochaetia;o__Treponematales;f__UBA8932;g__CAIJMU01;s__	3	0.931422
SKS1.bin80_SKS1.bin38	SKS1.bin80	d__Bacteria;p__Patescibacteria;c__Paceibacteria;o__UBA9983_A;f__UBA2103;g__C7867-001;s__	SKS1.bin38	d__Bacteria;p__Spirochaetota;c__Spirochaetia;o__Treponematales;f__UBA8932;g__CAIJMU01;s__	3	0.985131
BP8.bin59_BP8.bin7	BP8.bin59	d__Bacteria;p__Patescibacteria;c__Paceibacteria;o__CAIUEV01;f__CAIUEV01;g__;s__	BP8.bin7	d__Bacteria;p__Verrucomicrobiota;c__Verrucomicrobiae;o__Opitutales;f__Opitutaceae;g__;s__	3	0.943903
BP9.bin141_BP6.bin19	BP9.bin141	d__Bacteria;p__Patescibacteria;c__Saccharimonadia;o__Saccharimonadales;f__UBA4665_A;g__;s__	BP6.bin19	d__Bacteria;p__Verrucomicrobiota;c__Verrucomicrobiae;o__Pedosphaerales;f__UBA11358;g__UBA11358;s__	3	0.943066
BP9.bin141_BP6.bin76	BP9.bin141	d__Bacteria;p__Patescibacteria;c__Saccharimonadia;o__Saccharimonadales;f__UBA4665_A;g__;s__	BP6.bin76	d__Bacteria;p__Verrucomicrobiota;c__Verrucomicrobiae;o__Opitutales;f__Opitutaceae;g__MWDT01;s__	3	0.930364
BP9.bin24_BP5.bin21	BP9.bin24	d__Bacteria;p__Patescibacteria;c__Paceibacteria;o__UBA6257;f__UBA9933;g__;s__	BP5.bin21	d__Bacteria;p__Verrucomicrobiota;c__Verrucomicrobiae;o__Pedosphaerales;f__UBA11358;g__UBA11358;s__	3	0.960116
BP9.bin24_BP9.bin106	BP9.bin24	d__Bacteria;p__Patescibacteria;c__Paceibacteria;o__UBA6257;f__UBA9933;g__;s__	BP9.bin106	d__Bacteria;p__Verrucomicrobiota;c__Verrucomicrobiae;o__Pedosphaerales;f__UBA11358;g__UBA11358;s__	3	0.987089
WY3.bin176_WY5.bin88	WY3.bin176	d__Bacteria;p__Patescibacteria;c__Paceibacteria;o__UBA6257;f__GWB1-50-10;g__;s__	WY5.bin88	d__Bacteria;p__Verrucomicrobiota;c__Verrucomicrobiae;o__Pedosphaerales;f__J093;g__DSVZ01;s__	3	0.941008
WY5.bin66_WY5.bin105	WY5.bin66	d__Bacteria;p__Patescibacteria;c__Paceibacteria;o__UBA9983_A;f__UBA1539_A;g__UBA1550;s__	WY5.bin105	d__Bacteria;p__Verrucomicrobiota;c__Verrucomicrobiae;o__Pedosphaerales;f__UBA11358;g__UBA11358;s__	3	0.91434
BP4.bin97_BP5.bin97	BP4.bin97	d__Bacteria;p__Patescibacteria;c__Paceibacteria;o__UBA6257;f__2-01-FULL-56-20;g__CAJAQL01;s__	BP5.bin97	d__Bacteria;p__Acidobacteriota;c__Acidobacteriae;o__Acidobacteriales;f__Acidobacteriaceae;g__Terracidiphilus;s__	4	0.934632
BP9.bin24_BP6.bin18	BP9.bin24	d__Bacteria;p__Patescibacteria;c__Paceibacteria;o__UBA6257;f__UBA9933;g__;s__	BP6.bin18	d__Bacteria;p__Acidobacteriota;c__Acidobacteriae;o__Acidobacteriales;f__SCQP01;g__SCQP01;s__	4	0.909187
WY1.bin140_WY1.bin89	WY1.bin140	d__Bacteria;p__Patescibacteria;c__Microgenomatia;o__Levybacterales;f__UBA12049;g__;s__	WY1.bin89	d__Bacteria;p__Acidobacteriota;c__Thermoanaerobaculia;o__Thermoanaerobaculales;f__Thermoanaerobaculaceae;g__RBG-13-68-16;s__	4	0.971769
WY3.bin111_WY1.bin89	WY3.bin111	d__Bacteria;p__Patescibacteria;c__Paceibacteria;o__UBA9983_A;f__2-02-FULL-43-11;g__2-02-FULL-43-11;s__	WY1.bin89	d__Bacteria;p__Acidobacteriota;c__Thermoanaerobaculia;o__Thermoanaerobaculales;f__Thermoanaerobaculaceae;g__RBG-13-68-16;s__	4	0.912025
WY3.bin111_WY3.bin59	WY3.bin111	d__Bacteria;p__Patescibacteria;c__Paceibacteria;o__UBA9983_A;f__2-02-FULL-43-11;g__2-02-FULL-43-11;s__	WY3.bin59	d__Bacteria;p__Acidobacteriota;c__UBA4820;o__UBA4820;f__DSQY01;g__;s__	4	0.957234
WY3.bin176_WY1.bin89	WY3.bin176	d__Bacteria;p__Patescibacteria;c__Paceibacteria;o__UBA6257;f__GWB1-50-10;g__;s__	WY1.bin89	d__Bacteria;p__Acidobacteriota;c__Thermoanaerobaculia;o__Thermoanaerobaculales;f__Thermoanaerobaculaceae;g__RBG-13-68-16;s__	4	0.941787
WY3.bin75_WY1.bin89	WY3.bin75	d__Bacteria;p__Patescibacteria;c__ABY1;o__BM507;f__;g__;s__	WY1.bin89	d__Bacteria;p__Acidobacteriota;c__Thermoanaerobaculia;o__Thermoanaerobaculales;f__Thermoanaerobaculaceae;g__RBG-13-68-16;s__	4	0.901649
WY5.bin66_WY1.bin89	WY5.bin66	d__Bacteria;p__Patescibacteria;c__Paceibacteria;o__UBA9983_A;f__UBA1539_A;g__UBA1550;s__	WY1.bin89	d__Bacteria;p__Acidobacteriota;c__Thermoanaerobaculia;o__Thermoanaerobaculales;f__Thermoanaerobaculaceae;g__RBG-13-68-16;s__	4	0.968699
BP4.bin97_BP5.bin27	BP4.bin97	d__Bacteria;p__Patescibacteria;c__Paceibacteria;o__UBA6257;f__2-01-FULL-56-20;g__CAJAQL01;s__	BP5.bin27	d__Bacteria;p__Actinobacteriota;c__Actinomycetia;o__Propionibacteriales;f__Propionibacteriaceae;g__Fen-668;s__	4	0.945391
BP4.bin97_BP6.bin126	BP4.bin97	d__Bacteria;p__Patescibacteria;c__Paceibacteria;o__UBA6257;f__2-01-FULL-56-20;g__CAJAQL01;s__	BP6.bin126	d__Bacteria;p__Actinobacteriota;c__Acidimicrobiia;o__Acidimicrobiales;f__RAAP-2;g__RAAP-2;s__	4	0.932795
BP4.bin97_BP8.bin116	BP4.bin97	d__Bacteria;p__Patescibacteria;c__Paceibacteria;o__UBA6257;f__2-01-FULL-56-20;g__CAJAQL01;s__	BP8.bin116	d__Bacteria;p__Actinobacteriota;c__Acidimicrobiia;o__Acidimicrobiales;f__RAAP-2;g__RAAP-2;s__	4	0.917266
BP4.bin97_BP9.bin26	BP4.bin97	d__Bacteria;p__Patescibacteria;c__Paceibacteria;o__UBA6257;f__2-01-FULL-56-20;g__CAJAQL01;s__	BP9.bin26	d__Bacteria;p__Actinobacteriota;c__Actinomycetia;o__Actinomycetales;f__Cellulomonadaceae;g__Cellulomonas;s__	4	0.925319
BP5.bin134_BP4.bin18	BP5.bin134	d__Bacteria;p__Patescibacteria;c__Paceibacteria;o__UBA9983_A;f__UBA2103;g__C7867-001;s__	BP4.bin18	d__Bacteria;p__Actinobacteriota;c__Actinomycetia;o__Nanopelagicales;f__UBA5976;g__;s__	4	0.921478
BP5.bin134_BP4.bin8	BP5.bin134	d__Bacteria;p__Patescibacteria;c__Paceibacteria;o__UBA9983_A;f__UBA2103;g__C7867-001;s__	BP4.bin8	d__Bacteria;p__Actinobacteriota;c__Actinomycetia;o__Propionibacteriales;f__Propionibacteriaceae;g__;s__	4	0.96074
BP5.bin134_BP8.bin116	BP5.bin134	d__Bacteria;p__Patescibacteria;c__Paceibacteria;o__UBA9983_A;f__UBA2103;g__C7867-001;s__	BP8.bin116	d__Bacteria;p__Actinobacteriota;c__Acidimicrobiia;o__Acidimicrobiales;f__RAAP-2;g__RAAP-2;s__	4	0.926249
BP6.bin145_BP4.bin8	BP6.bin145	d__Bacteria;p__Patescibacteria;c__Paceibacteria;o__UBA9983_A;f__UBA2103;g__C7867-001;s__	BP4.bin8	d__Bacteria;p__Actinobacteriota;c__Actinomycetia;o__Propionibacteriales;f__Propionibacteriaceae;g__;s__	4	0.979909
BP6.bin145_BP5.bin27	BP6.bin145	d__Bacteria;p__Patescibacteria;c__Paceibacteria;o__UBA9983_A;f__UBA2103;g__C7867-001;s__	BP5.bin27	d__Bacteria;p__Actinobacteriota;c__Actinomycetia;o__Propionibacteriales;f__Propionibacteriaceae;g__Fen-668;s__	4	0.949961
BP7.bin85_BP4.bin8	BP7.bin85	d__Bacteria;p__Patescibacteria;c__Paceibacteria;o__UBA9983_A;f__UBA2103;g__C7867-001;s__	BP4.bin8	d__Bacteria;p__Actinobacteriota;c__Actinomycetia;o__Propionibacteriales;f__Propionibacteriaceae;g__;s__	4	0.910618
BP7.bin85_BP5.bin27	BP7.bin85	d__Bacteria;p__Patescibacteria;c__Paceibacteria;o__UBA9983_A;f__UBA2103;g__C7867-001;s__	BP5.bin27	d__Bacteria;p__Actinobacteriota;c__Actinomycetia;o__Propionibacteriales;f__Propionibacteriaceae;g__Fen-668;s__	4	0.956324
BP7.bin85_BP5.bin62	BP7.bin85	d__Bacteria;p__Patescibacteria;c__Paceibacteria;o__UBA9983_A;f__UBA2103;g__C7867-001;s__	BP5.bin62	d__Bacteria;p__Actinobacteriota;c__Actinomycetia;o__Propionibacteriales;f__Propionibacteriaceae;g__;s__	4	0.93912
BP7.bin85_BP8.bin116	BP7.bin85	d__Bacteria;p__Patescibacteria;c__Paceibacteria;o__UBA9983_A;f__UBA2103;g__C7867-001;s__	BP8.bin116	d__Bacteria;p__Actinobacteriota;c__Acidimicrobiia;o__Acidimicrobiales;f__RAAP-2;g__RAAP-2;s__	4	0.926347
BP7.bin85_YF1.bin62	BP7.bin85	d__Bacteria;p__Patescibacteria;c__Paceibacteria;o__UBA9983_A;f__UBA2103;g__C7867-001;s__	YF1.bin62	d__Bacteria;p__Actinobacteriota;c__Acidimicrobiia;o__Acidimicrobiales;f__RAAP-2;g__RAAP-2;s__	4	0.932707
BP9.bin141_BP9.bin26	BP9.bin141	d__Bacteria;p__Patescibacteria;c__Saccharimonadia;o__Saccharimonadales;f__UBA4665_A;g__;s__	BP9.bin26	d__Bacteria;p__Actinobacteriota;c__Actinomycetia;o__Actinomycetales;f__Cellulomonadaceae;g__Cellulomonas;s__	4	0.933686
FK4.bin46_FK5.bin5	FK4.bin46	d__Bacteria;p__Patescibacteria;c__Saccharimonadia;o__Saccharimonadales;f__UBA4665;g__UBA5150;s__	FK5.bin5	d__Bacteria;p__Actinobacteriota;c__Acidimicrobiia;o__Acidimicrobiales;f__Acidimicrobiaceae;g__SCQM01;s__	4	0.907222
LSA5.bin98_LSA5.bin10	LSA5.bin98	d__Bacteria;p__Patescibacteria;c__Saccharimonadia;o__Saccharimonadales;f__UBA4665_A;g__;s__	LSA5.bin10	d__Bacteria;p__Actinobacteriota;c__Acidimicrobiia;o__Acidimicrobiales;f__Bog-793;g__;s__	4	0.945231
SKS1.bin36_SKS1.bin6	SKS1.bin36	d__Bacteria;p__Patescibacteria;c__Saccharimonadia;o__Saccharimonadales;f__UBA1547;g__UBA1547;s__	SKS1.bin6	d__Bacteria;p__Actinobacteriota;c__Thermoleophilia;o__RBG-16-64-13;f__RBG-16-64-13;g__;s__	4	0.947349
SKS1.bin87_SKS1.bin6	SKS1.bin87	d__Bacteria;p__Patescibacteria;c__Paceibacteria;o__UBA9983_A;f__UBA9973;g__UBA8515;s__	SKS1.bin6	d__Bacteria;p__Actinobacteriota;c__Thermoleophilia;o__RBG-16-64-13;f__RBG-16-64-13;g__;s__	4	0.990937
WY3.bin111_WY5.bin130	WY3.bin111	d__Bacteria;p__Patescibacteria;c__Paceibacteria;o__UBA9983_A;f__2-02-FULL-43-11;g__2-02-FULL-43-11;s__	WY5.bin130	d__Bacteria;p__Actinobacteriota;c__Actinomycetia;o__Nanopelagicales;f__UBA5976;g__;s__	4	0.92065
WY3.bin176_WY5.bin130	WY3.bin176	d__Bacteria;p__Patescibacteria;c__Paceibacteria;o__UBA6257;f__GWB1-50-10;g__;s__	WY5.bin130	d__Bacteria;p__Actinobacteriota;c__Actinomycetia;o__Nanopelagicales;f__UBA5976;g__;s__	4	0.919516
DBS2-1.bin181_SKS3.bin95	DBS2-1.bin181	d__Bacteria;p__Patescibacteria;c__Microgenomatia;o__Levybacterales;f__UBA12049;g__;s__	SKS3.bin95	d__Bacteria;p__Bacteroidota;c__Bacteroidia;o__Chitinophagales;f__Chitinophagaceae;g__Hydrotalea;s__Hydrotalea flava	4	0.911339
WY3.bin111_WY1.bin124	WY3.bin111	d__Bacteria;p__Patescibacteria;c__Paceibacteria;o__UBA9983_A;f__2-02-FULL-43-11;g__2-02-FULL-43-11;s__	WY1.bin124	d__Bacteria;p__Bacteroidota;c__Ignavibacteria;o__Ignavibacteriales;f__Melioribacteraceae;g__;s__	4	0.918724
WY3.bin111_WY4.bin102	WY3.bin111	d__Bacteria;p__Patescibacteria;c__Paceibacteria;o__UBA9983_A;f__2-02-FULL-43-11;g__2-02-FULL-43-11;s__	WY4.bin102	d__Bacteria;p__Bacteroidota;c__Ignavibacteria;o__Ignavibacteriales;f__Melioribacteraceae;g__Fen-1258;s__	4	0.947468
WY3.bin111_WY4.bin45	WY3.bin111	d__Bacteria;p__Patescibacteria;c__Paceibacteria;o__UBA9983_A;f__2-02-FULL-43-11;g__2-02-FULL-43-11;s__	WY4.bin45	d__Bacteria;p__Bacteroidota;c__Ignavibacteria;o__Ignavibacteriales;f__Melioribacteraceae;g__Fen-1258;s__	4	0.932706
WY5.bin66_WY4.bin102	WY5.bin66	d__Bacteria;p__Patescibacteria;c__Paceibacteria;o__UBA9983_A;f__UBA1539_A;g__UBA1550;s__	WY4.bin102	d__Bacteria;p__Bacteroidota;c__Ignavibacteria;o__Ignavibacteriales;f__Melioribacteraceae;g__Fen-1258;s__	4	0.97396
BP6.bin145_BP9.bin130	BP6.bin145	d__Bacteria;p__Patescibacteria;c__Paceibacteria;o__UBA9983_A;f__UBA2103;g__C7867-001;s__	BP9.bin130	d__Bacteria;p__Chloroflexota;c__Ktedonobacteria;o__Ktedonobacterales;f__JACDGC01;g__;s__	4	0.909342
BP6.bin91_WY3.bin108	BP6.bin91	d__Bacteria;p__Patescibacteria;c__Paceibacteria;o__UBA9983_A;f__SIBU01;g__SIBU01;s__SIBU01 sp018968805	WY3.bin108	d__Bacteria;p__Chloroflexota;c__Limnocylindria;o__Limnocylindrales;f__CSP1-4;g__;s__	4	0.929867
BP6.bin91_WY5.bin143	BP6.bin91	d__Bacteria;p__Patescibacteria;c__Paceibacteria;o__UBA9983_A;f__SIBU01;g__SIBU01;s__SIBU01 sp018968805	WY5.bin143	d__Bacteria;p__Chloroflexota;c__Dehalococcoidia;o__Tepidiformales;f__Tepidiformaceae;g__PNKC01;s__	4	0.903284
DBS1-3.bin126_DBS1-1.bin137	DBS1-3.bin126	d__Bacteria;p__Patescibacteria;c__CPR2;o__UBA1875;f__;g__;s__	DBS1-1.bin137	d__Bacteria;p__Chloroflexota;c__Limnocylindria;o__Limnocylindrales;f__CSP1-4;g__;s__	4	0.955756
DBS1-3.bin126_DBS1-1.bin33	DBS1-3.bin126	d__Bacteria;p__Patescibacteria;c__CPR2;o__UBA1875;f__;g__;s__	DBS1-1.bin33	d__Bacteria;p__Chloroflexota;c__Limnocylindria;o__Limnocylindrales;f__CSP1-4;g__;s__	4	0.918123
WY1.bin140_WY5.bin37	WY1.bin140	d__Bacteria;p__Patescibacteria;c__Microgenomatia;o__Levybacterales;f__UBA12049;g__;s__	WY5.bin37	d__Bacteria;p__Chloroflexota;c__Limnocylindria;o__Limnocylindrales;f__CSP1-4;g__;s__	4	0.948429
WY3.bin111_WY5.bin37	WY3.bin111	d__Bacteria;p__Patescibacteria;c__Paceibacteria;o__UBA9983_A;f__2-02-FULL-43-11;g__2-02-FULL-43-11;s__	WY5.bin37	d__Bacteria;p__Chloroflexota;c__Limnocylindria;o__Limnocylindrales;f__CSP1-4;g__;s__	4	0.941983
WY3.bin75_WY4.bin62	WY3.bin75	d__Bacteria;p__Patescibacteria;c__ABY1;o__BM507;f__;g__;s__	WY4.bin62	d__Bacteria;p__Chloroflexota;c__Anaerolineae;o__Anaerolineales;f__EnvOPS12;g__Fen-1038;s__	4	0.906853
WY3.bin75_WY5.bin37	WY3.bin75	d__Bacteria;p__Patescibacteria;c__ABY1;o__BM507;f__;g__;s__	WY5.bin37	d__Bacteria;p__Chloroflexota;c__Limnocylindria;o__Limnocylindrales;f__CSP1-4;g__;s__	4	0.932843
WY5.bin66_WY5.bin143	WY5.bin66	d__Bacteria;p__Patescibacteria;c__Paceibacteria;o__UBA9983_A;f__UBA1539_A;g__UBA1550;s__	WY5.bin143	d__Bacteria;p__Chloroflexota;c__Dehalococcoidia;o__Tepidiformales;f__Tepidiformaceae;g__PNKC01;s__	4	0.98181
WY5.bin66_WY5.bin37	WY5.bin66	d__Bacteria;p__Patescibacteria;c__Paceibacteria;o__UBA9983_A;f__UBA1539_A;g__UBA1550;s__	WY5.bin37	d__Bacteria;p__Chloroflexota;c__Limnocylindria;o__Limnocylindrales;f__CSP1-4;g__;s__	4	0.962116
BP8.bin59_BP8.bin23	BP8.bin59	d__Bacteria;p__Patescibacteria;c__Paceibacteria;o__CAIUEV01;f__CAIUEV01;g__;s__	BP8.bin23	d__Bacteria;p__Desulfobacterota;c__Desulfobacteria;o__Desulfobacterales;f__SURF-3;g__SURF-3;s__	4	0.992217
BP8.bin59_BP8.bin27	BP8.bin59	d__Bacteria;p__Patescibacteria;c__Paceibacteria;o__CAIUEV01;f__CAIUEV01;g__;s__	BP8.bin27	d__Bacteria;p__Desulfobacterota;c__Desulfobacteria;o__Desulfobacterales;f__Desulfatirhabdiaceae;g__RAAP-1;s__	4	0.987217
BP8.bin59_BP8.bin90	BP8.bin59	d__Bacteria;p__Patescibacteria;c__Paceibacteria;o__CAIUEV01;f__CAIUEV01;g__;s__	BP8.bin90	d__Bacteria;p__Desulfobacterota;c__Desulfobacteria;o__Desulfobacterales;f__Desulfatirhabdiaceae;g__RAAP-1;s__	4	0.964757
SKS1.bin36_SKS1.bin94	SKS1.bin36	d__Bacteria;p__Patescibacteria;c__Saccharimonadia;o__Saccharimonadales;f__UBA1547;g__UBA1547;s__	SKS1.bin94	d__Bacteria;p__Desulfobacterota;c__Desulfobulbia;o__Desulfobulbales;f__Desulfurivibrionaceae;g__;s__	4	0.941071
WY2.bin160_WY2.bin153	WY2.bin160	d__Bacteria;p__Patescibacteria;c__Paceibacteria;o__UBA9983_A;f__UBA2103;g__C7867-001;s__	WY2.bin153	d__Bacteria;p__Desulfobacterota;c__Desulfarculia;o__Desulfarculales;f__Desulfarculaceae;g__JACRDC01;s__	4	0.96124
WY1.bin140_WY4.bin23	WY1.bin140	d__Bacteria;p__Patescibacteria;c__Microgenomatia;o__Levybacterales;f__UBA12049;g__;s__	WY4.bin23	d__Bacteria;p__Desulfobacterota_E;c__MBNT15;o__MBNT15;f__MBNT15;g__CG2-30-66-27;s__	4	0.923444
WY5.bin66_WY5.bin26	WY5.bin66	d__Bacteria;p__Patescibacteria;c__Paceibacteria;o__UBA9983_A;f__UBA1539_A;g__UBA1550;s__	WY5.bin26	d__Bacteria;p__Desulfobacterota_E;c__MBNT15;o__MBNT15;f__MBNT15;g__CG2-30-66-27;s__	4	0.977303
BP7.bin85_BP5.bin24	BP7.bin85	d__Bacteria;p__Patescibacteria;c__Paceibacteria;o__UBA9983_A;f__UBA2103;g__C7867-001;s__	BP5.bin24	d__Bacteria;p__Elusimicrobiota;c__Elusimicrobia;o__UBA1565;f__UBA9628;g__GWA2-66-18;s__	4	0.94396
SKS1.bin80_SKS1.bin53	SKS1.bin80	d__Bacteria;p__Patescibacteria;c__Paceibacteria;o__UBA9983_A;f__UBA2103;g__C7867-001;s__	SKS1.bin53	d__Bacteria;p__Elusimicrobiota;c__Elusimicrobia;o__UBA1565;f__UBA9628;g__GWA2-66-18;s__	4	0.950157
BP9.bin141_BP6.bin29	BP9.bin141	d__Bacteria;p__Patescibacteria;c__Saccharimonadia;o__Saccharimonadales;f__UBA4665_A;g__;s__	BP6.bin29	d__Bacteria;p__Eremiobacterota;c__Eremiobacteria;o__Baltobacterales;f__Baltobacteraceae;g__JABEUX01;s__	4	0.923922
WY5.bin66_WY3.bin98	WY5.bin66	d__Bacteria;p__Patescibacteria;c__Paceibacteria;o__UBA9983_A;f__UBA1539_A;g__UBA1550;s__	WY3.bin98	d__Bacteria;p__Gemmatimonadota;c__Gemmatimonadetes;o__Gemmatimonadales;f__Gemmatimonadaceae;g__PNKL01;s__	4	0.935463
WY5.bin66_WY5.bin64	WY5.bin66	d__Bacteria;p__Patescibacteria;c__Paceibacteria;o__UBA9983_A;f__UBA1539_A;g__UBA1550;s__	WY5.bin64	d__Bacteria;p__Gemmatimonadota;c__Gemmatimonadetes;o__Gemmatimonadales;f__Gemmatimonadaceae;g__SCN-70-22;s__	4	0.919809
BP6.bin91_WY1.bin30	BP6.bin91	d__Bacteria;p__Patescibacteria;c__Paceibacteria;o__UBA9983_A;f__SIBU01;g__SIBU01;s__SIBU01 sp018968805	WY1.bin30	d__Bacteria;p__Myxococcota;c__Myxococcia;o__Myxococcales;f__Anaeromyxobacteraceae;g__JACRMN01;s__	4	0.901633
SKS1.bin36_SKS1.bin3	SKS1.bin36	d__Bacteria;p__Patescibacteria;c__Saccharimonadia;o__Saccharimonadales;f__UBA1547;g__UBA1547;s__	SKS1.bin3	d__Bacteria;p__Myxococcota;c__Polyangia;o__Polyangiales;f__Polyangiaceae;g__MWCO01;s__	4	0.921509
BP6.bin91_WY1.bin133	BP6.bin91	d__Bacteria;p__Patescibacteria;c__Paceibacteria;o__UBA9983_A;f__SIBU01;g__SIBU01;s__SIBU01 sp018968805	WY1.bin133	d__Bacteria;p__Nitrospirota;c__Thermodesulfovibrionia;o__Thermodesulfovibrionales;f__JdFR-88;g__JACWAF01;s__	4	0.919791
SKS1.bin36_SKS1.bin124	SKS1.bin36	d__Bacteria;p__Patescibacteria;c__Saccharimonadia;o__Saccharimonadales;f__UBA1547;g__UBA1547;s__	SKS1.bin124	d__Bacteria;p__Nitrospirota;c__Thermodesulfovibrionia;o__Thermodesulfovibrionales;f__UBA6898;g__Sulfobium;s__	4	0.920856
SKS1.bin87_SKS1.bin28	SKS1.bin87	d__Bacteria;p__Patescibacteria;c__Paceibacteria;o__UBA9983_A;f__UBA9973;g__UBA8515;s__	SKS1.bin28	d__Bacteria;p__Nitrospirota;c__Thermodesulfovibrionia;o__Thermodesulfovibrionales;f__Dissulfurispiraceae;g__GCA-2634385;s__	4	0.993255
WY3.bin111_WY3.bin163	WY3.bin111	d__Bacteria;p__Patescibacteria;c__Paceibacteria;o__UBA9983_A;f__2-02-FULL-43-11;g__2-02-FULL-43-11;s__	WY3.bin163	d__Bacteria;p__Nitrospirota;c__Thermodesulfovibrionia;o__Thermodesulfovibrionales;f__UBA6898;g__PALSA-1316;s__	4	0.927822
WY3.bin176_WY3.bin163	WY3.bin176	d__Bacteria;p__Patescibacteria;c__Paceibacteria;o__UBA6257;f__GWB1-50-10;g__;s__	WY3.bin163	d__Bacteria;p__Nitrospirota;c__Thermodesulfovibrionia;o__Thermodesulfovibrionales;f__UBA6898;g__PALSA-1316;s__	4	0.9345
WY3.bin176_WY5.bin32	WY3.bin176	d__Bacteria;p__Patescibacteria;c__Paceibacteria;o__UBA6257;f__GWB1-50-10;g__;s__	WY5.bin32	d__Bacteria;p__Nitrospirota;c__UBA9217;o__JACRHJ01;f__;g__;s__	4	0.927639
WY5.bin66_WY2.bin68	WY5.bin66	d__Bacteria;p__Patescibacteria;c__Paceibacteria;o__UBA9983_A;f__UBA1539_A;g__UBA1550;s__	WY2.bin68	d__Bacteria;p__Nitrospirota;c__Thermodesulfovibrionia;o__Thermodesulfovibrionales;f__UBA6898;g__;s__	4	0.929289
WY5.bin66_WY3.bin5	WY5.bin66	d__Bacteria;p__Patescibacteria;c__Paceibacteria;o__UBA9983_A;f__UBA1539_A;g__UBA1550;s__	WY3.bin5	d__Bacteria;p__Nitrospirota;c__UBA9217;o__JACRHJ01;f__JACRHJ01;g__;s__	4	0.906106
DBS2-1.bin74_DBS1-3.bin126	DBS2-1.bin74	d__Bacteria;p__Acidobacteriota;c__Acidobacteriae;o__UBA7540;f__UBA7540;g__SCRD01;s__	DBS1-3.bin126	d__Bacteria;p__Patescibacteria;c__CPR2;o__UBA1875;f__;g__;s__	4	0.987495
DBS2-1.bin89_DS4.bin43	DBS2-1.bin89	d__Bacteria;p__Acidobacteriota;c__UBA4820;o__UBA4820;f__DSQY01;g__DTPS01;s__	DS4.bin43	d__Bacteria;p__Patescibacteria;c__CPR2;o__UBA1875;f__;g__;s__	4	0.9348
TL1-4.bin4_LSA1.bin59	TL1-4.bin4	d__Bacteria;p__Actinobacteriota;c__Acidimicrobiia;o__Acidimicrobiales;f__;g__;s__	LSA1.bin59	d__Bacteria;p__Patescibacteria;c__;o__;f__;g__;s__	4	0.901596
TL1-4.bin4_LSA2.bin104	TL1-4.bin4	d__Bacteria;p__Actinobacteriota;c__Acidimicrobiia;o__Acidimicrobiales;f__;g__;s__	LSA2.bin104	d__Bacteria;p__Patescibacteria;c__Paceibacteria;o__UBA6257;f__Colwellbacteraceae;g__JACWAO01;s__	4	0.920671
DBS2-1.bin131_DBS1-3.bin126	DBS2-1.bin131	d__Bacteria;p__Bacteroidota;c__Kryptonia;o__Kryptoniales;f__;g__;s__	DBS1-3.bin126	d__Bacteria;p__Patescibacteria;c__CPR2;o__UBA1875;f__;g__;s__	4	0.951877
DBS1-3.bin128_DBS1-3.bin126	DBS1-3.bin128	d__Bacteria;p__Chloroflexota;c__Limnocylindria;o__Limnocylindrales;f__CSP1-4;g__;s__	DBS1-3.bin126	d__Bacteria;p__Patescibacteria;c__CPR2;o__UBA1875;f__;g__;s__	4	0.921551
DBS2-4.bin61_WY5.bin38	DBS2-4.bin61	d__Bacteria;p__Chloroflexota;c__Limnocylindria;o__Limnocylindrales;f__CSP1-4;g__;s__	WY5.bin38	d__Bacteria;p__Patescibacteria;c__Paceibacteria;o__UBA6257;f__GWB1-50-10;g__;s__	4	0.938974
DBS2-1.bin116_DS4.bin43	DBS2-1.bin116	d__Bacteria;p__Nitrospirota;c__Thermodesulfovibrionia;o__Thermodesulfovibrionales;f__JdFR-88;g__JACWAF01;s__	DS4.bin43	d__Bacteria;p__Patescibacteria;c__CPR2;o__UBA1875;f__;g__;s__	4	0.977794
DBS2-1.bin166_DBS1-3.bin126	DBS2-1.bin166	d__Bacteria;p__Nitrospirota;c__Thermodesulfovibrionia;o__Thermodesulfovibrionales;f__JdFR-88;g__JACWAF01;s__	DBS1-3.bin126	d__Bacteria;p__Patescibacteria;c__CPR2;o__UBA1875;f__;g__;s__	4	0.986188
BP4.bin5_BP7.bin85	BP4.bin5	d__Bacteria;p__Patescibacteria;c__Saccharimonadia;o__Saccharimonadales;f__UBA4665_A;g__;s__	BP7.bin85	d__Bacteria;p__Patescibacteria;c__Paceibacteria;o__UBA9983_A;f__UBA2103;g__C7867-001;s__	4	0.955624
BP7.bin85_BP4.bin97	BP7.bin85	d__Bacteria;p__Patescibacteria;c__Paceibacteria;o__UBA9983_A;f__UBA2103;g__C7867-001;s__	BP4.bin97	d__Bacteria;p__Patescibacteria;c__Paceibacteria;o__UBA6257;f__2-01-FULL-56-20;g__CAJAQL01;s__	4	0.954471
DBS2-4.bin171_SKS1.bin136	DBS2-4.bin171	d__Bacteria;p__Patescibacteria;c__Doudnabacteria;o__UBA920;f__UBA920;g__PALSA-1336;s__	SKS1.bin136	d__Bacteria;p__Patescibacteria;c__Paceibacteria;o__UBA6257;f__Colwellbacteraceae;g__;s__	4	0.967242
SKS1.bin36_SKS1.bin87	SKS1.bin36	d__Bacteria;p__Patescibacteria;c__Saccharimonadia;o__Saccharimonadales;f__UBA1547;g__UBA1547;s__	SKS1.bin87	d__Bacteria;p__Patescibacteria;c__Paceibacteria;o__UBA9983_A;f__UBA9973;g__UBA8515;s__	4	0.935823
SKS1.bin87_SKS1.bin136	SKS1.bin87	d__Bacteria;p__Patescibacteria;c__Paceibacteria;o__UBA9983_A;f__UBA9973;g__UBA8515;s__	SKS1.bin136	d__Bacteria;p__Patescibacteria;c__Paceibacteria;o__UBA6257;f__Colwellbacteraceae;g__;s__	4	0.933436
WY1.bin140_WY3.bin75	WY1.bin140	d__Bacteria;p__Patescibacteria;c__Microgenomatia;o__Levybacterales;f__UBA12049;g__;s__	WY3.bin75	d__Bacteria;p__Patescibacteria;c__ABY1;o__BM507;f__;g__;s__	4	0.948282
WY5.bin66_WY1.bin140	WY5.bin66	d__Bacteria;p__Patescibacteria;c__Paceibacteria;o__UBA9983_A;f__UBA1539_A;g__UBA1550;s__	WY1.bin140	d__Bacteria;p__Patescibacteria;c__Microgenomatia;o__Levybacterales;f__UBA12049;g__;s__	4	0.970193
WY5.bin66_WY3.bin176	WY5.bin66	d__Bacteria;p__Patescibacteria;c__Paceibacteria;o__UBA9983_A;f__UBA1539_A;g__UBA1550;s__	WY3.bin176	d__Bacteria;p__Patescibacteria;c__Paceibacteria;o__UBA6257;f__GWB1-50-10;g__;s__	4	0.950723
DBS1-2.bin84_BP6.bin140	DBS1-2.bin84	d__Bacteria;p__Proteobacteria;c__Alphaproteobacteria;o__Acetobacterales;f__Acetobacteraceae;g__;s__	BP6.bin140	d__Bacteria;p__Patescibacteria;c__Saccharimonadia;o__Saccharimonadales;f__UBA4665_A;g__;s__	4	0.935048
BP5.bin107_BP4.bin20	BP5.bin107	d__Bacteria;p__Patescibacteria;c__Paceibacteria;o__UBA9983_A;f__UBA2103;g__C7867-001;s__	BP4.bin20	d__Bacteria;p__Proteobacteria;c__Gammaproteobacteria;o__Burkholderiales;f__Gallionellaceae;g__Gallionella;s__	4	0.901557
BP5.bin107_BP4.bin60	BP5.bin107	d__Bacteria;p__Patescibacteria;c__Paceibacteria;o__UBA9983_A;f__UBA2103;g__C7867-001;s__	BP4.bin60	d__Bacteria;p__Proteobacteria;c__Gammaproteobacteria;o__UBA5335;f__UBA5335;g__Macondimonas;s__	4	0.975497
BP5.bin107_BP4.bin77	BP5.bin107	d__Bacteria;p__Patescibacteria;c__Paceibacteria;o__UBA9983_A;f__UBA2103;g__C7867-001;s__	BP4.bin77	d__Bacteria;p__Proteobacteria;c__Gammaproteobacteria;o__Burkholderiales;f__Burkholderiaceae;g__Thiomonas;s__	4	0.904007
BP5.bin134_BP6.bin2	BP5.bin134	d__Bacteria;p__Patescibacteria;c__Paceibacteria;o__UBA9983_A;f__UBA2103;g__C7867-001;s__	BP6.bin2	d__Bacteria;p__Proteobacteria;c__Gammaproteobacteria;o__Burkholderiales;f__Gallionellaceae;g__Gallionella;s__	4	0.90404
BP5.bin134_BP8.bin87	BP5.bin134	d__Bacteria;p__Patescibacteria;c__Paceibacteria;o__UBA9983_A;f__UBA2103;g__C7867-001;s__	BP8.bin87	d__Bacteria;p__Proteobacteria;c__Gammaproteobacteria;o__Burkholderiales;f__Gallionellaceae;g__Gallionella;s__	4	0.934127
BP6.bin145_BP4.bin17	BP6.bin145	d__Bacteria;p__Patescibacteria;c__Paceibacteria;o__UBA9983_A;f__UBA2103;g__C7867-001;s__	BP4.bin17	d__Bacteria;p__Proteobacteria;c__Gammaproteobacteria;o__Burkholderiales;f__Burkholderiaceae;g__Thiomonas;s__	4	0.919793
BP6.bin145_BP4.bin28	BP6.bin145	d__Bacteria;p__Patescibacteria;c__Paceibacteria;o__UBA9983_A;f__UBA2103;g__C7867-001;s__	BP4.bin28	d__Bacteria;p__Proteobacteria;c__Alphaproteobacteria;o__Acetobacterales;f__Acetobacteraceae;g__;s__	4	0.962685
BP7.bin85_BP6.bin38	BP7.bin85	d__Bacteria;p__Patescibacteria;c__Paceibacteria;o__UBA9983_A;f__UBA2103;g__C7867-001;s__	BP6.bin38	d__Bacteria;p__Proteobacteria;c__Gammaproteobacteria;o__Burkholderiales;f__Thiobacillaceae;g__;s__	4	0.951076
BP8.bin59_BP6.bin101	BP8.bin59	d__Bacteria;p__Patescibacteria;c__Paceibacteria;o__CAIUEV01;f__CAIUEV01;g__;s__	BP6.bin101	d__Bacteria;p__Proteobacteria;c__Gammaproteobacteria;o__Xanthomonadales;f__Rhodanobacteraceae;g__Rudaea;s__	4	0.900115
BP9.bin141_BP4.bin28	BP9.bin141	d__Bacteria;p__Patescibacteria;c__Saccharimonadia;o__Saccharimonadales;f__UBA4665_A;g__;s__	BP4.bin28	d__Bacteria;p__Proteobacteria;c__Alphaproteobacteria;o__Acetobacterales;f__Acetobacteraceae;g__;s__	4	0.905353
DBS2-1.bin181_SKS3.bin62	DBS2-1.bin181	d__Bacteria;p__Patescibacteria;c__Microgenomatia;o__Levybacterales;f__UBA12049;g__;s__	SKS3.bin62	d__Bacteria;p__Proteobacteria;c__Alphaproteobacteria;o__Micavibrionales;f__UBA2020;g__PALSA-926;s__	4	0.93169
DBS2-1.bin181_SKS4.bin88	DBS2-1.bin181	d__Bacteria;p__Patescibacteria;c__Microgenomatia;o__Levybacterales;f__UBA12049;g__;s__	SKS4.bin88	d__Bacteria;p__Proteobacteria;c__Gammaproteobacteria;o__Burkholderiales;f__Ferrovaceae;g__CAIVUX01;s__	4	0.971179
SKS1.bin136_SKS1.bin129	SKS1.bin136	d__Bacteria;p__Patescibacteria;c__Paceibacteria;o__UBA6257;f__Colwellbacteraceae;g__;s__	SKS1.bin129	d__Bacteria;p__Proteobacteria;c__Gammaproteobacteria;o__Burkholderiales;f__SG8-39;g__2-12-FULL-64-23;s__	4	0.993725
WY1.bin140_SKS3.bin42	WY1.bin140	d__Bacteria;p__Patescibacteria;c__Microgenomatia;o__Levybacterales;f__UBA12049;g__;s__	SKS3.bin42	d__Bacteria;p__Proteobacteria;c__Alphaproteobacteria;o__Micropepsales;f__Micropepsaceae;g__Rhizomicrobium;s__	4	0.921934
WY1.bin140_WY1.bin116	WY1.bin140	d__Bacteria;p__Patescibacteria;c__Microgenomatia;o__Levybacterales;f__UBA12049;g__;s__	WY1.bin116	d__Bacteria;p__Proteobacteria;c__Alphaproteobacteria;o__Micropepsales;f__Micropepsaceae;g__Rhizomicrobium;s__Rhizomicrobium sp018971835	4	0.923878
WY1.bin140_WY5.bin155	WY1.bin140	d__Bacteria;p__Patescibacteria;c__Microgenomatia;o__Levybacterales;f__UBA12049;g__;s__	WY5.bin155	d__Bacteria;p__Proteobacteria;c__Alphaproteobacteria;o__Rhizobiales;f__Xanthobacteraceae;g__Pseudolabrys;s__	4	0.940826
WY2.bin70_FK3.bin16	WY2.bin70	d__Bacteria;p__Patescibacteria;c__Paceibacteria;o__UBA6257;f__GWB1-50-10;g__;s__	FK3.bin16	d__Bacteria;p__Proteobacteria;c__Gammaproteobacteria;o__Burkholderiales;f__Thiobacillaceae;g__Thiobacillus;s__	4	0.926248
WY3.bin176_WY1.bin91	WY3.bin176	d__Bacteria;p__Patescibacteria;c__Paceibacteria;o__UBA6257;f__GWB1-50-10;g__;s__	WY1.bin91	d__Bacteria;p__Proteobacteria;c__Gammaproteobacteria;o__Burkholderiales;f__Sulfuricellaceae_A;g__;s__	4	0.966025
WY3.bin176_WY4.bin44	WY3.bin176	d__Bacteria;p__Patescibacteria;c__Paceibacteria;o__UBA6257;f__GWB1-50-10;g__;s__	WY4.bin44	d__Bacteria;p__Proteobacteria;c__Alphaproteobacteria;o__Rhizobiales;f__Xanthobacteraceae;g__Pseudolabrys;s__	4	0.911608
WY5.bin66_WY4.bin113	WY5.bin66	d__Bacteria;p__Patescibacteria;c__Paceibacteria;o__UBA9983_A;f__UBA1539_A;g__UBA1550;s__	WY4.bin113	d__Bacteria;p__Proteobacteria;c__Alphaproteobacteria;o__Micropepsales;f__Micropepsaceae;g__Rhizomicrobium;s__Rhizomicrobium sp018971835	4	0.916939
WY5.bin66_WY4.bin44	WY5.bin66	d__Bacteria;p__Patescibacteria;c__Paceibacteria;o__UBA9983_A;f__UBA1539_A;g__UBA1550;s__	WY4.bin44	d__Bacteria;p__Proteobacteria;c__Alphaproteobacteria;o__Rhizobiales;f__Xanthobacteraceae;g__Pseudolabrys;s__	4	0.902222
BP9.bin141_BP5.bin40	BP9.bin141	d__Bacteria;p__Patescibacteria;c__Saccharimonadia;o__Saccharimonadales;f__UBA4665_A;g__;s__	BP5.bin40	d__Bacteria;p__Spirochaetota;c__Spirochaetia;o__Treponematales;f__UBA8932;g__CAIJMU01;s__	4	0.901205
SKS1.bin136_SKS1.bin38	SKS1.bin136	d__Bacteria;p__Patescibacteria;c__Paceibacteria;o__UBA6257;f__Colwellbacteraceae;g__;s__	SKS1.bin38	d__Bacteria;p__Spirochaetota;c__Spirochaetia;o__Treponematales;f__UBA8932;g__CAIJMU01;s__	4	0.911583
LSA2.bin104_LSA5.bin80	LSA2.bin104	d__Bacteria;p__Patescibacteria;c__Paceibacteria;o__UBA6257;f__Colwellbacteraceae;g__JACWAO01;s__	LSA5.bin80	d__Bacteria;p__SZUA-79;c__SZUA-79;o__Acidulodesulfobacterales;f__SZUA-79;g__Acidulodesulfobacterium;s__	4	0.908757
BP6.bin91_WY5.bin105	BP6.bin91	d__Bacteria;p__Patescibacteria;c__Paceibacteria;o__UBA9983_A;f__SIBU01;g__SIBU01;s__SIBU01 sp018968805	WY5.bin105	d__Bacteria;p__Verrucomicrobiota;c__Verrucomicrobiae;o__Pedosphaerales;f__UBA11358;g__UBA11358;s__	4	0.907165
BP8.bin59_BP8.bin2	BP8.bin59	d__Bacteria;p__Patescibacteria;c__Paceibacteria;o__CAIUEV01;f__CAIUEV01;g__;s__	BP8.bin2	d__Bacteria;p__Verrucomicrobiota;c__Verrucomicrobiae;o__Opitutales;f__Opitutaceae;g__ER46;s__	4	0.980024
BP9.bin141_BP5.bin21	BP9.bin141	d__Bacteria;p__Patescibacteria;c__Saccharimonadia;o__Saccharimonadales;f__UBA4665_A;g__;s__	BP5.bin21	d__Bacteria;p__Verrucomicrobiota;c__Verrucomicrobiae;o__Pedosphaerales;f__UBA11358;g__UBA11358;s__	4	0.963285
BP9.bin141_BP5.bin34	BP9.bin141	d__Bacteria;p__Patescibacteria;c__Saccharimonadia;o__Saccharimonadales;f__UBA4665_A;g__;s__	BP5.bin34	d__Bacteria;p__Verrucomicrobiota;c__Verrucomicrobiae;o__Opitutales;f__Opitutaceae;g__MWDT01;s__	4	0.915163
BP9.bin141_BP8.bin7	BP9.bin141	d__Bacteria;p__Patescibacteria;c__Saccharimonadia;o__Saccharimonadales;f__UBA4665_A;g__;s__	BP8.bin7	d__Bacteria;p__Verrucomicrobiota;c__Verrucomicrobiae;o__Opitutales;f__Opitutaceae;g__;s__	4	0.906102
WY5.bin66_WY5.bin88	WY5.bin66	d__Bacteria;p__Patescibacteria;c__Paceibacteria;o__UBA9983_A;f__UBA1539_A;g__UBA1550;s__	WY5.bin88	d__Bacteria;p__Verrucomicrobiota;c__Verrucomicrobiae;o__Pedosphaerales;f__J093;g__DSVZ01;s__	4	0.979135
BP6.bin91_WY1.bin89	BP6.bin91	d__Bacteria;p__Patescibacteria;c__Paceibacteria;o__UBA9983_A;f__SIBU01;g__SIBU01;s__SIBU01 sp018968805	WY1.bin89	d__Bacteria;p__Acidobacteriota;c__Thermoanaerobaculia;o__Thermoanaerobaculales;f__Thermoanaerobaculaceae;g__RBG-13-68-16;s__	5	0.937576
BP7.bin85_BP4.bin1	BP7.bin85	d__Bacteria;p__Patescibacteria;c__Paceibacteria;o__UBA9983_A;f__UBA2103;g__C7867-001;s__	BP4.bin1	d__Bacteria;p__Acidobacteriota;c__Acidobacteriae;o__Acidobacteriales;f__Acidobacteriaceae;g__Terracidiphilus;s__	5	0.928182
BP9.bin141_BP8.bin98	BP9.bin141	d__Bacteria;p__Patescibacteria;c__Saccharimonadia;o__Saccharimonadales;f__UBA4665_A;g__;s__	BP8.bin98	d__Bacteria;p__Acidobacteriota;c__Acidobacteriae;o__Acidobacteriales;f__Acidobacteriaceae;g__Acidipila;s__Acidipila rosea	5	0.909957
BP9.bin24_BP9.bin45	BP9.bin24	d__Bacteria;p__Patescibacteria;c__Paceibacteria;o__UBA6257;f__UBA9933;g__;s__	BP9.bin45	d__Bacteria;p__Acidobacteriota;c__Acidobacteriae;o__Acidobacteriales;f__Acidobacteriaceae;g__Acidipila;s__Acidipila rosea	5	0.943168
WY2.bin160_WY3.bin42	WY2.bin160	d__Bacteria;p__Patescibacteria;c__Paceibacteria;o__UBA9983_A;f__UBA2103;g__C7867-001;s__	WY3.bin42	d__Bacteria;p__Acidobacteriota;c__Acidobacteriae;o__Acidobacteriales;f__Acidobacteriaceae;g__Terracidiphilus;s__	5	0.926232
BP4.bin5_BP9.bin99	BP4.bin5	d__Bacteria;p__Patescibacteria;c__Saccharimonadia;o__Saccharimonadales;f__UBA4665_A;g__;s__	BP9.bin99	d__Bacteria;p__Actinobacteriota;c__Actinomycetia;o__Actinomycetales;f__Cellulomonadaceae;g__Cellulomonas;s__	5	0.914151
BP5.bin107_BP4.bin8	BP5.bin107	d__Bacteria;p__Patescibacteria;c__Paceibacteria;o__UBA9983_A;f__UBA2103;g__C7867-001;s__	BP4.bin8	d__Bacteria;p__Actinobacteriota;c__Actinomycetia;o__Propionibacteriales;f__Propionibacteriaceae;g__;s__	5	0.963797
BP7.bin85_BP9.bin99	BP7.bin85	d__Bacteria;p__Patescibacteria;c__Paceibacteria;o__UBA9983_A;f__UBA2103;g__C7867-001;s__	BP9.bin99	d__Bacteria;p__Actinobacteriota;c__Actinomycetia;o__Actinomycetales;f__Cellulomonadaceae;g__Cellulomonas;s__	5	0.908492
DBS1-2.bin101_DBS1-1.bin102	DBS1-2.bin101	d__Bacteria;p__Patescibacteria;c__CPR2;o__UBA1875;f__;g__;s__	DBS1-1.bin102	d__Bacteria;p__Actinobacteriota;c__Acidimicrobiia;o__Acidimicrobiales;f__Acidimicrobiaceae;g__SCQM01;s__	5	0.905769
BP8.bin59_BP8.bin55	BP8.bin59	d__Bacteria;p__Patescibacteria;c__Paceibacteria;o__CAIUEV01;f__CAIUEV01;g__;s__	BP8.bin55	d__Bacteria;p__Bacteroidota;c__Bacteroidia;o__Bacteroidales;f__Paludibacteraceae;g__Paludibacter;s__	5	0.986396
BP8.bin59_BP9.bin83	BP8.bin59	d__Bacteria;p__Patescibacteria;c__Paceibacteria;o__CAIUEV01;f__CAIUEV01;g__;s__	BP9.bin83	d__Bacteria;p__Bacteroidota;c__Ignavibacteria;o__Ignavibacteriales;f__Ignavibacteriaceae;g__FEN-1297;s__	5	0.955049
BP9.bin141_BP9.bin83	BP9.bin141	d__Bacteria;p__Patescibacteria;c__Saccharimonadia;o__Saccharimonadales;f__UBA4665_A;g__;s__	BP9.bin83	d__Bacteria;p__Bacteroidota;c__Ignavibacteria;o__Ignavibacteriales;f__Ignavibacteriaceae;g__FEN-1297;s__	5	0.920749
WY1.bin140_WY5.bin30	WY1.bin140	d__Bacteria;p__Patescibacteria;c__Microgenomatia;o__Levybacterales;f__UBA12049;g__;s__	WY5.bin30	d__Bacteria;p__Bacteroidota;c__Ignavibacteria;o__Ignavibacteriales;f__Melioribacteraceae;g__Fen-1258;s__	5	0.938329
WY3.bin111_WY5.bin30	WY3.bin111	d__Bacteria;p__Patescibacteria;c__Paceibacteria;o__UBA9983_A;f__2-02-FULL-43-11;g__2-02-FULL-43-11;s__	WY5.bin30	d__Bacteria;p__Bacteroidota;c__Ignavibacteria;o__Ignavibacteriales;f__Melioribacteraceae;g__Fen-1258;s__	5	0.949594
WY3.bin176_WY5.bin30	WY3.bin176	d__Bacteria;p__Patescibacteria;c__Paceibacteria;o__UBA6257;f__GWB1-50-10;g__;s__	WY5.bin30	d__Bacteria;p__Bacteroidota;c__Ignavibacteria;o__Ignavibacteriales;f__Melioribacteraceae;g__Fen-1258;s__	5	0.927664
WY3.bin75_WY5.bin58	WY3.bin75	d__Bacteria;p__Patescibacteria;c__ABY1;o__BM507;f__;g__;s__	WY5.bin58	d__Bacteria;p__Bacteroidota;c__Ignavibacteria;o__Ignavibacteriales;f__Ignavibacteriaceae;g__;s__	5	0.927919
WY5.bin66_WY4.bin45	WY5.bin66	d__Bacteria;p__Patescibacteria;c__Paceibacteria;o__UBA9983_A;f__UBA1539_A;g__UBA1550;s__	WY4.bin45	d__Bacteria;p__Bacteroidota;c__Ignavibacteria;o__Ignavibacteriales;f__Melioribacteraceae;g__Fen-1258;s__	5	0.938779
WY5.bin66_WY5.bin30	WY5.bin66	d__Bacteria;p__Patescibacteria;c__Paceibacteria;o__UBA9983_A;f__UBA1539_A;g__UBA1550;s__	WY5.bin30	d__Bacteria;p__Bacteroidota;c__Ignavibacteria;o__Ignavibacteriales;f__Melioribacteraceae;g__Fen-1258;s__	5	0.977465
BP6.bin140_BP9.bin130	BP6.bin140	d__Bacteria;p__Patescibacteria;c__Saccharimonadia;o__Saccharimonadales;f__UBA4665_A;g__;s__	BP9.bin130	d__Bacteria;p__Chloroflexota;c__Ktedonobacteria;o__Ktedonobacterales;f__JACDGC01;g__;s__	5	0.908369
BP6.bin91_WY5.bin120	BP6.bin91	d__Bacteria;p__Patescibacteria;c__Paceibacteria;o__UBA9983_A;f__SIBU01;g__SIBU01;s__SIBU01 sp018968805	WY5.bin120	d__Bacteria;p__Chloroflexota;c__Anaerolineae;o__Thermoflexales;f__J036;g__CAIXPS01;s__	5	0.90945
DBS2-4.bin171_SKS1.bin100	DBS2-4.bin171	d__Bacteria;p__Patescibacteria;c__Doudnabacteria;o__UBA920;f__UBA920;g__PALSA-1336;s__	SKS1.bin100	d__Bacteria;p__Chloroflexota;c__FW602-bin22;o__JACQUS01;f__;g__;s__	5	0.956543
WY3.bin111_WY3.bin108	WY3.bin111	d__Bacteria;p__Patescibacteria;c__Paceibacteria;o__UBA9983_A;f__2-02-FULL-43-11;g__2-02-FULL-43-11;s__	WY3.bin108	d__Bacteria;p__Chloroflexota;c__Limnocylindria;o__Limnocylindrales;f__CSP1-4;g__;s__	5	0.942779
WY3.bin111_WY5.bin143	WY3.bin111	d__Bacteria;p__Patescibacteria;c__Paceibacteria;o__UBA9983_A;f__2-02-FULL-43-11;g__2-02-FULL-43-11;s__	WY5.bin143	d__Bacteria;p__Chloroflexota;c__Dehalococcoidia;o__Tepidiformales;f__Tepidiformaceae;g__PNKC01;s__	5	0.940141
WY3.bin176_WY5.bin37	WY3.bin176	d__Bacteria;p__Patescibacteria;c__Paceibacteria;o__UBA6257;f__GWB1-50-10;g__;s__	WY5.bin37	d__Bacteria;p__Chloroflexota;c__Limnocylindria;o__Limnocylindrales;f__CSP1-4;g__;s__	5	0.966957
WY3.bin75_WY3.bin108	WY3.bin75	d__Bacteria;p__Patescibacteria;c__ABY1;o__BM507;f__;g__;s__	WY3.bin108	d__Bacteria;p__Chloroflexota;c__Limnocylindria;o__Limnocylindrales;f__CSP1-4;g__;s__	5	0.963545
WY3.bin75_WY5.bin120	WY3.bin75	d__Bacteria;p__Patescibacteria;c__ABY1;o__BM507;f__;g__;s__	WY5.bin120	d__Bacteria;p__Chloroflexota;c__Anaerolineae;o__Thermoflexales;f__J036;g__CAIXPS01;s__	5	0.92889
WY5.bin66_WY3.bin12	WY5.bin66	d__Bacteria;p__Patescibacteria;c__Paceibacteria;o__UBA9983_A;f__UBA1539_A;g__UBA1550;s__	WY3.bin12	d__Bacteria;p__Chloroflexota;c__Limnocylindria;o__Limnocylindrales;f__CSP1-4;g__;s__	5	0.920763
BP8.bin59_BP6.bin89	BP8.bin59	d__Bacteria;p__Patescibacteria;c__Paceibacteria;o__CAIUEV01;f__CAIUEV01;g__;s__	BP6.bin89	d__Bacteria;p__Desulfobacterota;c__Desulfuromonadia;o__Geobacterales;f__Pseudopelobacteraceae;g__CAIPTY01;s__	5	0.961338
BP8.bin59_BP8.bin69	BP8.bin59	d__Bacteria;p__Patescibacteria;c__Paceibacteria;o__CAIUEV01;f__CAIUEV01;g__;s__	BP8.bin69	d__Bacteria;p__Desulfobacterota;c__Desulfuromonadia;o__Geobacterales;f__Pseudopelobacteraceae;g__CAIPTY01;s__	5	0.973594
WY3.bin111_WY1.bin44	WY3.bin111	d__Bacteria;p__Patescibacteria;c__Paceibacteria;o__UBA9983_A;f__2-02-FULL-43-11;g__2-02-FULL-43-11;s__	WY1.bin44	d__Bacteria;p__Desulfobacterota_E;c__MBNT15;o__MBNT15;f__MBNT15;g__;s__	5	0.917363
WY3.bin176_WY4.bin23	WY3.bin176	d__Bacteria;p__Patescibacteria;c__Paceibacteria;o__UBA6257;f__GWB1-50-10;g__;s__	WY4.bin23	d__Bacteria;p__Desulfobacterota_E;c__MBNT15;o__MBNT15;f__MBNT15;g__CG2-30-66-27;s__	5	0.91516
WY5.bin66_WY1.bin44	WY5.bin66	d__Bacteria;p__Patescibacteria;c__Paceibacteria;o__UBA9983_A;f__UBA1539_A;g__UBA1550;s__	WY1.bin44	d__Bacteria;p__Desulfobacterota_E;c__MBNT15;o__MBNT15;f__MBNT15;g__;s__	5	0.948681
WY5.bin66_WY4.bin23	WY5.bin66	d__Bacteria;p__Patescibacteria;c__Paceibacteria;o__UBA9983_A;f__UBA1539_A;g__UBA1550;s__	WY4.bin23	d__Bacteria;p__Desulfobacterota_E;c__MBNT15;o__MBNT15;f__MBNT15;g__CG2-30-66-27;s__	5	0.939779
BP6.bin145_BP5.bin84	BP6.bin145	d__Bacteria;p__Patescibacteria;c__Paceibacteria;o__UBA9983_A;f__UBA2103;g__C7867-001;s__	BP5.bin84	d__Bacteria;p__Eremiobacterota;c__Eremiobacteria;o__Baltobacterales;f__Baltobacteraceae;g__;s__	5	0.947069
BP9.bin24_BP6.bin29	BP9.bin24	d__Bacteria;p__Patescibacteria;c__Paceibacteria;o__UBA6257;f__UBA9933;g__;s__	BP6.bin29	d__Bacteria;p__Eremiobacterota;c__Eremiobacteria;o__Baltobacterales;f__Baltobacteraceae;g__JABEUX01;s__	5	0.912076
WY3.bin111_WY3.bin98	WY3.bin111	d__Bacteria;p__Patescibacteria;c__Paceibacteria;o__UBA9983_A;f__2-02-FULL-43-11;g__2-02-FULL-43-11;s__	WY3.bin98	d__Bacteria;p__Gemmatimonadota;c__Gemmatimonadetes;o__Gemmatimonadales;f__Gemmatimonadaceae;g__PNKL01;s__	5	0.925228
BP8.bin59_BP8.bin42	BP8.bin59	d__Bacteria;p__Patescibacteria;c__Paceibacteria;o__CAIUEV01;f__CAIUEV01;g__;s__	BP8.bin42	d__Bacteria;p__Myxococcota;c__Myxococcia;o__Myxococcales;f__Anaeromyxobacteraceae;g__JADKCZ01;s__	5	0.981194
SKS1.bin136_SKS1.bin67	SKS1.bin136	d__Bacteria;p__Patescibacteria;c__Paceibacteria;o__UBA6257;f__Colwellbacteraceae;g__;s__	SKS1.bin67	d__Bacteria;p__Myxococcota;c__Myxococcia;o__Myxococcales;f__Anaeromyxobacteraceae;g__JADKCZ01;s__	5	0.923974
SKS1.bin36_SKS1.bin28	SKS1.bin36	d__Bacteria;p__Patescibacteria;c__Saccharimonadia;o__Saccharimonadales;f__UBA1547;g__UBA1547;s__	SKS1.bin28	d__Bacteria;p__Nitrospirota;c__Thermodesulfovibrionia;o__Thermodesulfovibrionales;f__Dissulfurispiraceae;g__GCA-2634385;s__	5	0.941705
SKS1.bin80_SKS1.bin124	SKS1.bin80	d__Bacteria;p__Patescibacteria;c__Paceibacteria;o__UBA9983_A;f__UBA2103;g__C7867-001;s__	SKS1.bin124	d__Bacteria;p__Nitrospirota;c__Thermodesulfovibrionia;o__Thermodesulfovibrionales;f__UBA6898;g__Sulfobium;s__	5	0.984701
WY1.bin140_WY1.bin133	WY1.bin140	d__Bacteria;p__Patescibacteria;c__Microgenomatia;o__Levybacterales;f__UBA12049;g__;s__	WY1.bin133	d__Bacteria;p__Nitrospirota;c__Thermodesulfovibrionia;o__Thermodesulfovibrionales;f__JdFR-88;g__JACWAF01;s__	5	0.948474
WY3.bin111_WY1.bin133	WY3.bin111	d__Bacteria;p__Patescibacteria;c__Paceibacteria;o__UBA9983_A;f__2-02-FULL-43-11;g__2-02-FULL-43-11;s__	WY1.bin133	d__Bacteria;p__Nitrospirota;c__Thermodesulfovibrionia;o__Thermodesulfovibrionales;f__JdFR-88;g__JACWAF01;s__	5	0.912546
WY3.bin176_WY1.bin133	WY3.bin176	d__Bacteria;p__Patescibacteria;c__Paceibacteria;o__UBA6257;f__GWB1-50-10;g__;s__	WY1.bin133	d__Bacteria;p__Nitrospirota;c__Thermodesulfovibrionia;o__Thermodesulfovibrionales;f__JdFR-88;g__JACWAF01;s__	5	0.934753
WY3.bin75_WY1.bin133	WY3.bin75	d__Bacteria;p__Patescibacteria;c__ABY1;o__BM507;f__;g__;s__	WY1.bin133	d__Bacteria;p__Nitrospirota;c__Thermodesulfovibrionia;o__Thermodesulfovibrionales;f__JdFR-88;g__JACWAF01;s__	5	0.939685
WY5.bin66_WY1.bin133	WY5.bin66	d__Bacteria;p__Patescibacteria;c__Paceibacteria;o__UBA9983_A;f__UBA1539_A;g__UBA1550;s__	WY1.bin133	d__Bacteria;p__Nitrospirota;c__Thermodesulfovibrionia;o__Thermodesulfovibrionales;f__JdFR-88;g__JACWAF01;s__	5	0.943066
DBS2-1.bin15_DBS1-3.bin126	DBS2-1.bin15	d__Bacteria;p__Acidobacteriota;c__Acidobacteriae;o__UBA7540;f__UBA7540;g__SCRD01;s__	DBS1-3.bin126	d__Bacteria;p__Patescibacteria;c__CPR2;o__UBA1875;f__;g__;s__	5	0.983217
DBS2-1.bin131_DS4.bin43	DBS2-1.bin131	d__Bacteria;p__Bacteroidota;c__Kryptonia;o__Kryptoniales;f__;g__;s__	DS4.bin43	d__Bacteria;p__Patescibacteria;c__CPR2;o__UBA1875;f__;g__;s__	5	0.937168
DBS2-4.bin5_SKS1.bin80	DBS2-4.bin5	d__Bacteria;p__Bacteroidota;c__Bacteroidia;o__Bacteroidales;f__Prolixibacteraceae;g__CAINVV01;s__	SKS1.bin80	d__Bacteria;p__Patescibacteria;c__Paceibacteria;o__UBA9983_A;f__UBA2103;g__C7867-001;s__	5	0.924414
DBS2-1.bin165_DS4.bin43	DBS2-1.bin165	d__Bacteria;p__Chloroflexota;c__Limnocylindria;o__Limnocylindrales;f__CSP1-4;g__;s__	DS4.bin43	d__Bacteria;p__Patescibacteria;c__CPR2;o__UBA1875;f__;g__;s__	5	0.953663
DBS2-4.bin61_WY2.bin70	DBS2-4.bin61	d__Bacteria;p__Chloroflexota;c__Limnocylindria;o__Limnocylindrales;f__CSP1-4;g__;s__	WY2.bin70	d__Bacteria;p__Patescibacteria;c__Paceibacteria;o__UBA6257;f__GWB1-50-10;g__;s__	5	0.933079
DBS2-1.bin140_DS4.bin43	DBS2-1.bin140	d__Bacteria;p__Nitrospirota;c__Thermodesulfovibrionia;o__Thermodesulfovibrionales;f__JdFR-88;g__JACWAF01;s__	DS4.bin43	d__Bacteria;p__Patescibacteria;c__CPR2;o__UBA1875;f__;g__;s__	5	0.976785
BP6.bin140_BP7.bin85	BP6.bin140	d__Bacteria;p__Patescibacteria;c__Saccharimonadia;o__Saccharimonadales;f__UBA4665_A;g__;s__	BP7.bin85	d__Bacteria;p__Patescibacteria;c__Paceibacteria;o__UBA9983_A;f__UBA2103;g__C7867-001;s__	5	0.907517
LSA4.bin4_LSA1.bin59	LSA4.bin4	d__Bacteria;p__Patescibacteria;c__Dojkabacteria;o__GCA-016699595;f__;g__;s__	LSA1.bin59	d__Bacteria;p__Patescibacteria;c__;o__;f__;g__;s__	5	0.99174
SKS1.bin36_SKS1.bin80	SKS1.bin36	d__Bacteria;p__Patescibacteria;c__Saccharimonadia;o__Saccharimonadales;f__UBA1547;g__UBA1547;s__	SKS1.bin80	d__Bacteria;p__Patescibacteria;c__Paceibacteria;o__UBA9983_A;f__UBA2103;g__C7867-001;s__	5	0.906419
BP9.bin141_BP6.bin28	BP9.bin141	d__Bacteria;p__Patescibacteria;c__Saccharimonadia;o__Saccharimonadales;f__UBA4665_A;g__;s__	BP6.bin28	d__Bacteria;p__Planctomycetota;c__Planctomycetia;o__Planctomycetales;f__UBA10511;g__;s__	5	0.925526
BP4.bin5_BP9.bin115	BP4.bin5	d__Bacteria;p__Patescibacteria;c__Saccharimonadia;o__Saccharimonadales;f__UBA4665_A;g__;s__	BP9.bin115	d__Bacteria;p__Proteobacteria;c__Gammaproteobacteria;o__UBA1113;f__UBA1113;g__VFKP01;s__	5	0.946913
BP6.bin145_BP4.bin60	BP6.bin145	d__Bacteria;p__Patescibacteria;c__Paceibacteria;o__UBA9983_A;f__UBA2103;g__C7867-001;s__	BP4.bin60	d__Bacteria;p__Proteobacteria;c__Gammaproteobacteria;o__UBA5335;f__UBA5335;g__Macondimonas;s__	5	0.959799
BP6.bin145_BP4.bin77	BP6.bin145	d__Bacteria;p__Patescibacteria;c__Paceibacteria;o__UBA9983_A;f__UBA2103;g__C7867-001;s__	BP4.bin77	d__Bacteria;p__Proteobacteria;c__Gammaproteobacteria;o__Burkholderiales;f__Burkholderiaceae;g__Thiomonas;s__	5	0.912441
BP7.bin85_BP5.bin57	BP7.bin85	d__Bacteria;p__Patescibacteria;c__Paceibacteria;o__UBA9983_A;f__UBA2103;g__C7867-001;s__	BP5.bin57	d__Bacteria;p__Proteobacteria;c__Alphaproteobacteria;o__Rhizobiales;f__Beijerinckiaceae;g__;s__	5	0.957413
BP7.bin85_BP5.bin5	BP7.bin85	d__Bacteria;p__Patescibacteria;c__Paceibacteria;o__UBA9983_A;f__UBA2103;g__C7867-001;s__	BP5.bin5	d__Bacteria;p__Proteobacteria;c__Alphaproteobacteria;o__Acetobacterales;f__Acetobacteraceae;g__Acidocella;s__	5	0.904921
BP7.bin85_BP5.bin88	BP7.bin85	d__Bacteria;p__Patescibacteria;c__Paceibacteria;o__UBA9983_A;f__UBA2103;g__C7867-001;s__	BP5.bin88	d__Bacteria;p__Proteobacteria;c__Alphaproteobacteria;o__Rhodospirillales;f__Magnetospirillaceae;g__Telmatospirillum;s__	5	0.927695
BP7.bin85_BP9.bin115	BP7.bin85	d__Bacteria;p__Patescibacteria;c__Paceibacteria;o__UBA9983_A;f__UBA2103;g__C7867-001;s__	BP9.bin115	d__Bacteria;p__Proteobacteria;c__Gammaproteobacteria;o__UBA1113;f__UBA1113;g__VFKP01;s__	5	0.907652
WY1.bin140_WY4.bin44	WY1.bin140	d__Bacteria;p__Patescibacteria;c__Microgenomatia;o__Levybacterales;f__UBA12049;g__;s__	WY4.bin44	d__Bacteria;p__Proteobacteria;c__Alphaproteobacteria;o__Rhizobiales;f__Xanthobacteraceae;g__Pseudolabrys;s__	5	0.915246
WY2.bin160_WY4.bin113	WY2.bin160	d__Bacteria;p__Patescibacteria;c__Paceibacteria;o__UBA9983_A;f__UBA2103;g__C7867-001;s__	WY4.bin113	d__Bacteria;p__Proteobacteria;c__Alphaproteobacteria;o__Micropepsales;f__Micropepsaceae;g__Rhizomicrobium;s__Rhizomicrobium sp018971835	5	0.916686
WY2.bin160_WY5.bin155	WY2.bin160	d__Bacteria;p__Patescibacteria;c__Paceibacteria;o__UBA9983_A;f__UBA2103;g__C7867-001;s__	WY5.bin155	d__Bacteria;p__Proteobacteria;c__Alphaproteobacteria;o__Rhizobiales;f__Xanthobacteraceae;g__Pseudolabrys;s__	5	0.911202
WY3.bin111_WY5.bin155	WY3.bin111	d__Bacteria;p__Patescibacteria;c__Paceibacteria;o__UBA9983_A;f__2-02-FULL-43-11;g__2-02-FULL-43-11;s__	WY5.bin155	d__Bacteria;p__Proteobacteria;c__Alphaproteobacteria;o__Rhizobiales;f__Xanthobacteraceae;g__Pseudolabrys;s__	5	0.905875
WY3.bin176_WY4.bin113	WY3.bin176	d__Bacteria;p__Patescibacteria;c__Paceibacteria;o__UBA6257;f__GWB1-50-10;g__;s__	WY4.bin113	d__Bacteria;p__Proteobacteria;c__Alphaproteobacteria;o__Micropepsales;f__Micropepsaceae;g__Rhizomicrobium;s__Rhizomicrobium sp018971835	5	0.93
WY3.bin176_WY5.bin155	WY3.bin176	d__Bacteria;p__Patescibacteria;c__Paceibacteria;o__UBA6257;f__GWB1-50-10;g__;s__	WY5.bin155	d__Bacteria;p__Proteobacteria;c__Alphaproteobacteria;o__Rhizobiales;f__Xanthobacteraceae;g__Pseudolabrys;s__	5	0.927547
BP4.bin97_BP5.bin35	BP4.bin97	d__Bacteria;p__Patescibacteria;c__Paceibacteria;o__UBA6257;f__2-01-FULL-56-20;g__CAJAQL01;s__	BP5.bin35	d__Bacteria;p__Spirochaetota;c__Spirochaetia;o__JABEVK01;f__JABEVK01;g__JABEVK01;s__	5	0.905713
BP7.bin85_BP5.bin40	BP7.bin85	d__Bacteria;p__Patescibacteria;c__Paceibacteria;o__UBA9983_A;f__UBA2103;g__C7867-001;s__	BP5.bin40	d__Bacteria;p__Spirochaetota;c__Spirochaetia;o__Treponematales;f__UBA8932;g__CAIJMU01;s__	5	0.906235
BP9.bin141_BP9.bin106	BP9.bin141	d__Bacteria;p__Patescibacteria;c__Saccharimonadia;o__Saccharimonadales;f__UBA4665_A;g__;s__	BP9.bin106	d__Bacteria;p__Verrucomicrobiota;c__Verrucomicrobiae;o__Pedosphaerales;f__UBA11358;g__UBA11358;s__	5	0.971942
WY3.bin111_WY5.bin88	WY3.bin111	d__Bacteria;p__Patescibacteria;c__Paceibacteria;o__UBA9983_A;f__2-02-FULL-43-11;g__2-02-FULL-43-11;s__	WY5.bin88	d__Bacteria;p__Verrucomicrobiota;c__Verrucomicrobiae;o__Pedosphaerales;f__J093;g__DSVZ01;s__	5	0.949932
BP9.bin141_BP5.bin109	BP9.bin141	d__Bacteria;p__Patescibacteria;c__Saccharimonadia;o__Saccharimonadales;f__UBA4665_A;g__;s__	BP5.bin109	d__Bacteria;p__Acidobacteriota;c__Acidobacteriae;o__Acidobacteriales;f__Acidobacteriaceae;g__;s__	6	0.909452
SKS1.bin80_SKS1.bin65	SKS1.bin80	d__Bacteria;p__Patescibacteria;c__Paceibacteria;o__UBA9983_A;f__UBA2103;g__C7867-001;s__	SKS1.bin65	d__Bacteria;p__Acidobacteriota;c__Holophagae;o__Holophagales;f__Holophagaceae;g__;s__	6	0.965631
WY2.bin160_WY4.bin78	WY2.bin160	d__Bacteria;p__Patescibacteria;c__Paceibacteria;o__UBA9983_A;f__UBA2103;g__C7867-001;s__	WY4.bin78	d__Bacteria;p__Acidobacteriota;c__Acidobacteriae;o__Acidobacteriales;f__Acidobacteriaceae;g__Terracidiphilus;s__	6	0.926563
DBS1-2.bin101_DS3.bin40	DBS1-2.bin101	d__Bacteria;p__Patescibacteria;c__CPR2;o__UBA1875;f__;g__;s__	DS3.bin40	d__Bacteria;p__Actinobacteriota;c__Acidimicrobiia;o__Acidimicrobiales;f__Acidimicrobiaceae;g__Acidithrix;s__	6	0.938329
LSA2.bin104_LSA5.bin83	LSA2.bin104	d__Bacteria;p__Patescibacteria;c__Paceibacteria;o__UBA6257;f__Colwellbacteraceae;g__JACWAO01;s__	LSA5.bin83	d__Bacteria;p__Actinobacteriota;c__Acidimicrobiia;o__Acidimicrobiales;f__Palsa-688;g__;s__	6	0.909535
BP5.bin107_BP4.bin52	BP5.bin107	d__Bacteria;p__Patescibacteria;c__Paceibacteria;o__UBA9983_A;f__UBA2103;g__C7867-001;s__	BP4.bin52	d__Bacteria;p__Bacteroidota;c__Ignavibacteria;o__Ignavibacteriales;f__Ignavibacteriaceae;g__;s__	6	0.943141
BP5.bin134_BP4.bin52	BP5.bin134	d__Bacteria;p__Patescibacteria;c__Paceibacteria;o__UBA9983_A;f__UBA2103;g__C7867-001;s__	BP4.bin52	d__Bacteria;p__Bacteroidota;c__Ignavibacteria;o__Ignavibacteriales;f__Ignavibacteriaceae;g__;s__	6	0.957345
BP6.bin91_WY5.bin58	BP6.bin91	d__Bacteria;p__Patescibacteria;c__Paceibacteria;o__UBA9983_A;f__SIBU01;g__SIBU01;s__SIBU01 sp018968805	WY5.bin58	d__Bacteria;p__Bacteroidota;c__Ignavibacteria;o__Ignavibacteriales;f__Ignavibacteriaceae;g__;s__	6	0.934145
BP9.bin141_BP6.bin34	BP9.bin141	d__Bacteria;p__Patescibacteria;c__Saccharimonadia;o__Saccharimonadales;f__UBA4665_A;g__;s__	BP6.bin34	d__Bacteria;p__Bacteroidota;c__Bacteroidia;o__Bacteroidales;f__Paludibacteraceae;g__Microbacter;s__	6	0.940159
WY1.bin140_WY5.bin159	WY1.bin140	d__Bacteria;p__Patescibacteria;c__Microgenomatia;o__Levybacterales;f__UBA12049;g__;s__	WY5.bin159	d__Bacteria;p__Bacteroidota;c__Kryptonia;o__Kryptoniales;f__;g__;s__	6	0.930452
WY3.bin176_WY3.bin23	WY3.bin176	d__Bacteria;p__Patescibacteria;c__Paceibacteria;o__UBA6257;f__GWB1-50-10;g__;s__	WY3.bin23	d__Bacteria;p__Bacteroidota;c__Kapabacteria;o__Palsa-1295;f__Palsa-1295;g__PALSA-1295;s__	6	0.902236
WY5.bin66_WY3.bin23	WY5.bin66	d__Bacteria;p__Patescibacteria;c__Paceibacteria;o__UBA9983_A;f__UBA1539_A;g__UBA1550;s__	WY3.bin23	d__Bacteria;p__Bacteroidota;c__Kapabacteria;o__Palsa-1295;f__Palsa-1295;g__PALSA-1295;s__	6	0.902994
WY5.bin66_WY5.bin58	WY5.bin66	d__Bacteria;p__Patescibacteria;c__Paceibacteria;o__UBA9983_A;f__UBA1539_A;g__UBA1550;s__	WY5.bin58	d__Bacteria;p__Bacteroidota;c__Ignavibacteria;o__Ignavibacteriales;f__Ignavibacteriaceae;g__;s__	6	0.978083
SKS1.bin80_SKS1.bin7	SKS1.bin80	d__Bacteria;p__Patescibacteria;c__Paceibacteria;o__UBA9983_A;f__UBA2103;g__C7867-001;s__	SKS1.bin7	d__Bacteria;p__Chloroflexota;c__Limnocylindria;o__Limnocylindrales;f__CSP1-4;g__;s__	6	0.962106
WY2.bin70_FK3.bin76	WY2.bin70	d__Bacteria;p__Patescibacteria;c__Paceibacteria;o__UBA6257;f__GWB1-50-10;g__;s__	FK3.bin76	d__Bacteria;p__Chloroflexota;c__Limnocylindria;o__Limnocylindrales;f__CSP1-4;g__;s__	6	0.955535
WY3.bin176_WY3.bin108	WY3.bin176	d__Bacteria;p__Patescibacteria;c__Paceibacteria;o__UBA6257;f__GWB1-50-10;g__;s__	WY3.bin108	d__Bacteria;p__Chloroflexota;c__Limnocylindria;o__Limnocylindrales;f__CSP1-4;g__;s__	6	0.978105
WY3.bin176_WY3.bin12	WY3.bin176	d__Bacteria;p__Patescibacteria;c__Paceibacteria;o__UBA6257;f__GWB1-50-10;g__;s__	WY3.bin12	d__Bacteria;p__Chloroflexota;c__Limnocylindria;o__Limnocylindrales;f__CSP1-4;g__;s__	6	0.928663
WY3.bin111_WY4.bin23	WY3.bin111	d__Bacteria;p__Patescibacteria;c__Paceibacteria;o__UBA9983_A;f__2-02-FULL-43-11;g__2-02-FULL-43-11;s__	WY4.bin23	d__Bacteria;p__Desulfobacterota_E;c__MBNT15;o__MBNT15;f__MBNT15;g__CG2-30-66-27;s__	6	0.922215
BP4.bin5_BP5.bin84	BP4.bin5	d__Bacteria;p__Patescibacteria;c__Saccharimonadia;o__Saccharimonadales;f__UBA4665_A;g__;s__	BP5.bin84	d__Bacteria;p__Eremiobacterota;c__Eremiobacteria;o__Baltobacterales;f__Baltobacteraceae;g__;s__	6	0.918264
BP7.bin85_BP5.bin84	BP7.bin85	d__Bacteria;p__Patescibacteria;c__Paceibacteria;o__UBA9983_A;f__UBA2103;g__C7867-001;s__	BP5.bin84	d__Bacteria;p__Eremiobacterota;c__Eremiobacteria;o__Baltobacterales;f__Baltobacteraceae;g__;s__	6	0.902598
WY3.bin111_WY5.bin64	WY3.bin111	d__Bacteria;p__Patescibacteria;c__Paceibacteria;o__UBA9983_A;f__2-02-FULL-43-11;g__2-02-FULL-43-11;s__	WY5.bin64	d__Bacteria;p__Gemmatimonadota;c__Gemmatimonadetes;o__Gemmatimonadales;f__Gemmatimonadaceae;g__SCN-70-22;s__	6	0.908036
SKS1.bin80_SKS1.bin28	SKS1.bin80	d__Bacteria;p__Patescibacteria;c__Paceibacteria;o__UBA9983_A;f__UBA2103;g__C7867-001;s__	SKS1.bin28	d__Bacteria;p__Nitrospirota;c__Thermodesulfovibrionia;o__Thermodesulfovibrionales;f__Dissulfurispiraceae;g__GCA-2634385;s__	6	0.978547
DBS1-2.bin51_DBS1-2.bin33	DBS1-2.bin51	d__Bacteria;p__Acidobacteriota;c__Acidobacteriae;o__Acidobacteriales;f__Acidobacteriaceae;g__Terracidiphilus;s__	DBS1-2.bin33	d__Bacteria;p__Patescibacteria;c__Saccharimonadia;o__Saccharimonadales;f__UBA4665_A;g__;s__	6	0.953821
DBS2-1.bin15_DS4.bin43	DBS2-1.bin15	d__Bacteria;p__Acidobacteriota;c__Acidobacteriae;o__UBA7540;f__UBA7540;g__SCRD01;s__	DS4.bin43	d__Bacteria;p__Patescibacteria;c__CPR2;o__UBA1875;f__;g__;s__	6	0.983044
DBS2-1.bin74_DS4.bin43	DBS2-1.bin74	d__Bacteria;p__Acidobacteriota;c__Acidobacteriae;o__UBA7540;f__UBA7540;g__SCRD01;s__	DS4.bin43	d__Bacteria;p__Patescibacteria;c__CPR2;o__UBA1875;f__;g__;s__	6	0.980755
DBS1-3.bin26_DBS1-3.bin126	DBS1-3.bin26	d__Bacteria;p__Bacteroidota;c__0-14-0-80-59-12;o__0-14-0-80-59-12;f__;g__;s__	DBS1-3.bin126	d__Bacteria;p__Patescibacteria;c__CPR2;o__UBA1875;f__;g__;s__	6	0.904151
DBS1-1.bin137_DS4.bin43	DBS1-1.bin137	d__Bacteria;p__Chloroflexota;c__Limnocylindria;o__Limnocylindrales;f__CSP1-4;g__;s__	DS4.bin43	d__Bacteria;p__Patescibacteria;c__CPR2;o__UBA1875;f__;g__;s__	6	0.924775
DBS1-3.bin100_DBS1-2.bin33	DBS1-3.bin100	d__Bacteria;p__Proteobacteria;c__Gammaproteobacteria;o__Acidiferrobacterales;f__UBA6901;g__;s__	DBS1-2.bin33	d__Bacteria;p__Patescibacteria;c__Saccharimonadia;o__Saccharimonadales;f__UBA4665_A;g__;s__	6	0.937929
BP9.bin24_BP6.bin28	BP9.bin24	d__Bacteria;p__Patescibacteria;c__Paceibacteria;o__UBA6257;f__UBA9933;g__;s__	BP6.bin28	d__Bacteria;p__Planctomycetota;c__Planctomycetia;o__Planctomycetales;f__UBA10511;g__;s__	6	0.965102
BP4.bin5_BP5.bin36	BP4.bin5	d__Bacteria;p__Patescibacteria;c__Saccharimonadia;o__Saccharimonadales;f__UBA4665_A;g__;s__	BP5.bin36	d__Bacteria;p__Proteobacteria;c__Gammaproteobacteria;o__UBA1113;f__UBA1113;g__VFKP01;s__	6	0.929629
BP4.bin5_BP5.bin88	BP4.bin5	d__Bacteria;p__Patescibacteria;c__Saccharimonadia;o__Saccharimonadales;f__UBA4665_A;g__;s__	BP5.bin88	d__Bacteria;p__Proteobacteria;c__Alphaproteobacteria;o__Rhodospirillales;f__Magnetospirillaceae;g__Telmatospirillum;s__	6	0.949346
BP4.bin5_BP9.bin72	BP4.bin5	d__Bacteria;p__Patescibacteria;c__Saccharimonadia;o__Saccharimonadales;f__UBA4665_A;g__;s__	BP9.bin72	d__Bacteria;p__Proteobacteria;c__Gammaproteobacteria;o__Burkholderiales;f__Burkholderiaceae;g__Thiomonas;s__	6	0.946921
BP5.bin107_BP4.bin62	BP5.bin107	d__Bacteria;p__Patescibacteria;c__Paceibacteria;o__UBA9983_A;f__UBA2103;g__C7867-001;s__	BP4.bin62	d__Bacteria;p__Proteobacteria;c__Gammaproteobacteria;o__Burkholderiales;f__Burkholderiaceae;g__Thiomonas;s__Thiomonas arsenitoxydans	6	0.935272
BP5.bin134_BP4.bin60	BP5.bin134	d__Bacteria;p__Patescibacteria;c__Paceibacteria;o__UBA9983_A;f__UBA2103;g__C7867-001;s__	BP4.bin60	d__Bacteria;p__Proteobacteria;c__Gammaproteobacteria;o__UBA5335;f__UBA5335;g__Macondimonas;s__	6	0.948746
BP5.bin134_BP4.bin62	BP5.bin134	d__Bacteria;p__Patescibacteria;c__Paceibacteria;o__UBA9983_A;f__UBA2103;g__C7867-001;s__	BP4.bin62	d__Bacteria;p__Proteobacteria;c__Gammaproteobacteria;o__Burkholderiales;f__Burkholderiaceae;g__Thiomonas;s__Thiomonas arsenitoxydans	6	0.922497
BP6.bin91_WY1.bin116	BP6.bin91	d__Bacteria;p__Patescibacteria;c__Paceibacteria;o__UBA9983_A;f__SIBU01;g__SIBU01;s__SIBU01 sp018968805	WY1.bin116	d__Bacteria;p__Proteobacteria;c__Alphaproteobacteria;o__Micropepsales;f__Micropepsaceae;g__Rhizomicrobium;s__Rhizomicrobium sp018971835	6	0.917751
BP6.bin91_WY1.bin91	BP6.bin91	d__Bacteria;p__Patescibacteria;c__Paceibacteria;o__UBA9983_A;f__SIBU01;g__SIBU01;s__SIBU01 sp018968805	WY1.bin91	d__Bacteria;p__Proteobacteria;c__Gammaproteobacteria;o__Burkholderiales;f__Sulfuricellaceae_A;g__;s__	6	0.911934
BP6.bin91_WY4.bin113	BP6.bin91	d__Bacteria;p__Patescibacteria;c__Paceibacteria;o__UBA9983_A;f__SIBU01;g__SIBU01;s__SIBU01 sp018968805	WY4.bin113	d__Bacteria;p__Proteobacteria;c__Alphaproteobacteria;o__Micropepsales;f__Micropepsaceae;g__Rhizomicrobium;s__Rhizomicrobium sp018971835	6	0.9108
BP7.bin85_BP4.bin28	BP7.bin85	d__Bacteria;p__Patescibacteria;c__Paceibacteria;o__UBA9983_A;f__UBA2103;g__C7867-001;s__	BP4.bin28	d__Bacteria;p__Proteobacteria;c__Alphaproteobacteria;o__Acetobacterales;f__Acetobacteraceae;g__;s__	6	0.939839
BP7.bin85_BP5.bin129	BP7.bin85	d__Bacteria;p__Patescibacteria;c__Paceibacteria;o__UBA9983_A;f__UBA2103;g__C7867-001;s__	BP5.bin129	d__Bacteria;p__Proteobacteria;c__Gammaproteobacteria;o__Burkholderiales;f__Gallionellaceae;g__Gallionella;s__	6	0.901555
BP7.bin85_BP8.bin24	BP7.bin85	d__Bacteria;p__Patescibacteria;c__Paceibacteria;o__UBA9983_A;f__UBA2103;g__C7867-001;s__	BP8.bin24	d__Bacteria;p__Proteobacteria;c__Gammaproteobacteria;o__Steroidobacterales;f__Steroidobacteraceae;g__JABEVI01;s__	6	0.934712
BP7.bin85_BP9.bin3	BP7.bin85	d__Bacteria;p__Patescibacteria;c__Paceibacteria;o__UBA9983_A;f__UBA2103;g__C7867-001;s__	BP9.bin3	d__Bacteria;p__Proteobacteria;c__Gammaproteobacteria;o__Burkholderiales;f__Burkholderiaceae;g__Thiomonas;s__	6	0.917251
BP8.bin59_BP8.bin34	BP8.bin59	d__Bacteria;p__Patescibacteria;c__Paceibacteria;o__CAIUEV01;f__CAIUEV01;g__;s__	BP8.bin34	d__Bacteria;p__Proteobacteria;c__Alphaproteobacteria;o__Rhodobacterales;f__Rhodobacteraceae;g__Solirhodobacter;s__	6	0.952306
WY1.bin140_WY4.bin113	WY1.bin140	d__Bacteria;p__Patescibacteria;c__Microgenomatia;o__Levybacterales;f__UBA12049;g__;s__	WY4.bin113	d__Bacteria;p__Proteobacteria;c__Alphaproteobacteria;o__Micropepsales;f__Micropepsaceae;g__Rhizomicrobium;s__Rhizomicrobium sp018971835	6	0.930455
WY1.bin140_WY5.bin122	WY1.bin140	d__Bacteria;p__Patescibacteria;c__Microgenomatia;o__Levybacterales;f__UBA12049;g__;s__	WY5.bin122	d__Bacteria;p__Proteobacteria;c__Alphaproteobacteria;o__Rhizobiales;f__Hyphomicrobiaceae;g__Hyphomicrobium;s__	6	0.946844
WY2.bin160_WY1.bin116	WY2.bin160	d__Bacteria;p__Patescibacteria;c__Paceibacteria;o__UBA9983_A;f__UBA2103;g__C7867-001;s__	WY1.bin116	d__Bacteria;p__Proteobacteria;c__Alphaproteobacteria;o__Micropepsales;f__Micropepsaceae;g__Rhizomicrobium;s__Rhizomicrobium sp018971835	6	0.933985
WY3.bin176_SKS3.bin42	WY3.bin176	d__Bacteria;p__Patescibacteria;c__Paceibacteria;o__UBA6257;f__GWB1-50-10;g__;s__	SKS3.bin42	d__Bacteria;p__Proteobacteria;c__Alphaproteobacteria;o__Micropepsales;f__Micropepsaceae;g__Rhizomicrobium;s__	6	0.928342
WY3.bin176_WY1.bin116	WY3.bin176	d__Bacteria;p__Patescibacteria;c__Paceibacteria;o__UBA6257;f__GWB1-50-10;g__;s__	WY1.bin116	d__Bacteria;p__Proteobacteria;c__Alphaproteobacteria;o__Micropepsales;f__Micropepsaceae;g__Rhizomicrobium;s__Rhizomicrobium sp018971835	6	0.91595
WY3.bin75_WY5.bin122	WY3.bin75	d__Bacteria;p__Patescibacteria;c__ABY1;o__BM507;f__;g__;s__	WY5.bin122	d__Bacteria;p__Proteobacteria;c__Alphaproteobacteria;o__Rhizobiales;f__Hyphomicrobiaceae;g__Hyphomicrobium;s__	6	0.90465
WY5.bin66_WY1.bin91	WY5.bin66	d__Bacteria;p__Patescibacteria;c__Paceibacteria;o__UBA9983_A;f__UBA1539_A;g__UBA1550;s__	WY1.bin91	d__Bacteria;p__Proteobacteria;c__Gammaproteobacteria;o__Burkholderiales;f__Sulfuricellaceae_A;g__;s__	6	0.933902
WY5.bin66_WY5.bin122	WY5.bin66	d__Bacteria;p__Patescibacteria;c__Paceibacteria;o__UBA9983_A;f__UBA1539_A;g__UBA1550;s__	WY5.bin122	d__Bacteria;p__Proteobacteria;c__Alphaproteobacteria;o__Rhizobiales;f__Hyphomicrobiaceae;g__Hyphomicrobium;s__	6	0.967554
WY5.bin66_WY5.bin155	WY5.bin66	d__Bacteria;p__Patescibacteria;c__Paceibacteria;o__UBA9983_A;f__UBA1539_A;g__UBA1550;s__	WY5.bin155	d__Bacteria;p__Proteobacteria;c__Alphaproteobacteria;o__Rhizobiales;f__Xanthobacteraceae;g__Pseudolabrys;s__	6	0.943969
BP5.bin134_BP4.bin29	BP5.bin134	d__Bacteria;p__Patescibacteria;c__Paceibacteria;o__UBA9983_A;f__UBA2103;g__C7867-001;s__	BP4.bin29	d__Bacteria;p__Verrucomicrobiota;c__Verrucomicrobiae;o__Pedosphaerales;f__J093;g__;s__	6	0.971478
BP8.bin59_BP5.bin21	BP8.bin59	d__Bacteria;p__Patescibacteria;c__Paceibacteria;o__CAIUEV01;f__CAIUEV01;g__;s__	BP5.bin21	d__Bacteria;p__Verrucomicrobiota;c__Verrucomicrobiae;o__Pedosphaerales;f__UBA11358;g__UBA11358;s__	6	0.908171
BP7.bin85_BP5.bin97	BP7.bin85	d__Bacteria;p__Patescibacteria;c__Paceibacteria;o__UBA9983_A;f__UBA2103;g__C7867-001;s__	BP5.bin97	d__Bacteria;p__Acidobacteriota;c__Acidobacteriae;o__Acidobacteriales;f__Acidobacteriaceae;g__Terracidiphilus;s__	7	0.948239
BP9.bin141_BP9.bin45	BP9.bin141	d__Bacteria;p__Patescibacteria;c__Saccharimonadia;o__Saccharimonadales;f__UBA4665_A;g__;s__	BP9.bin45	d__Bacteria;p__Acidobacteriota;c__Acidobacteriae;o__Acidobacteriales;f__Acidobacteriaceae;g__Acidipila;s__Acidipila rosea	7	0.909
BP9.bin141_BP9.bin4	BP9.bin141	d__Bacteria;p__Patescibacteria;c__Saccharimonadia;o__Saccharimonadales;f__UBA4665_A;g__;s__	BP9.bin4	d__Bacteria;p__Acidobacteriota;c__Acidobacteriae;o__Bryobacterales;f__Bryobacteraceae;g__;s__	7	0.906124
BP9.bin24_BP9.bin23	BP9.bin24	d__Bacteria;p__Patescibacteria;c__Paceibacteria;o__UBA6257;f__UBA9933;g__;s__	BP9.bin23	d__Bacteria;p__Acidobacteriota;c__Acidobacteriae;o__Acidobacteriales;f__Acidobacteriaceae;g__;s__	7	0.904491
BP6.bin91_WY5.bin159	BP6.bin91	d__Bacteria;p__Patescibacteria;c__Paceibacteria;o__UBA9983_A;f__SIBU01;g__SIBU01;s__SIBU01 sp018968805	WY5.bin159	d__Bacteria;p__Bacteroidota;c__Kryptonia;o__Kryptoniales;f__;g__;s__	7	0.904091
WY1.bin140_WY3.bin23	WY1.bin140	d__Bacteria;p__Patescibacteria;c__Microgenomatia;o__Levybacterales;f__UBA12049;g__;s__	WY3.bin23	d__Bacteria;p__Bacteroidota;c__Kapabacteria;o__Palsa-1295;f__Palsa-1295;g__PALSA-1295;s__	7	0.934736
WY1.bin140_WY5.bin58	WY1.bin140	d__Bacteria;p__Patescibacteria;c__Microgenomatia;o__Levybacterales;f__UBA12049;g__;s__	WY5.bin58	d__Bacteria;p__Bacteroidota;c__Ignavibacteria;o__Ignavibacteriales;f__Ignavibacteriaceae;g__;s__	7	0.965731
WY3.bin176_WY5.bin58	WY3.bin176	d__Bacteria;p__Patescibacteria;c__Paceibacteria;o__UBA6257;f__GWB1-50-10;g__;s__	WY5.bin58	d__Bacteria;p__Bacteroidota;c__Ignavibacteria;o__Ignavibacteriales;f__Ignavibacteriaceae;g__;s__	7	0.950644
WY5.bin66_WY5.bin159	WY5.bin66	d__Bacteria;p__Patescibacteria;c__Paceibacteria;o__UBA9983_A;f__UBA1539_A;g__UBA1550;s__	WY5.bin159	d__Bacteria;p__Bacteroidota;c__Kryptonia;o__Kryptoniales;f__;g__;s__	7	0.931078
WY1.bin140_WY3.bin12	WY1.bin140	d__Bacteria;p__Patescibacteria;c__Microgenomatia;o__Levybacterales;f__UBA12049;g__;s__	WY3.bin12	d__Bacteria;p__Chloroflexota;c__Limnocylindria;o__Limnocylindrales;f__CSP1-4;g__;s__	7	0.903196
WY3.bin111_WY3.bin12	WY3.bin111	d__Bacteria;p__Patescibacteria;c__Paceibacteria;o__UBA9983_A;f__2-02-FULL-43-11;g__2-02-FULL-43-11;s__	WY3.bin12	d__Bacteria;p__Chloroflexota;c__Limnocylindria;o__Limnocylindrales;f__CSP1-4;g__;s__	7	0.935321
DBS2-4.bin171_FK3.bin37	DBS2-4.bin171	d__Bacteria;p__Patescibacteria;c__Doudnabacteria;o__UBA920;f__UBA920;g__PALSA-1336;s__	FK3.bin37	d__Bacteria;p__Elusimicrobiota;c__Elusimicrobia;o__Elusimicrobiales;f__UBA9959;g__UBA9959;s__	7	0.947273
SKS1.bin80_SKS1.bin3	SKS1.bin80	d__Bacteria;p__Patescibacteria;c__Paceibacteria;o__UBA9983_A;f__UBA2103;g__C7867-001;s__	SKS1.bin3	d__Bacteria;p__Myxococcota;c__Polyangia;o__Polyangiales;f__Polyangiaceae;g__MWCO01;s__	7	0.972679
DBS2-4.bin88_WY2.bin70	DBS2-4.bin88	d__Bacteria;p__Chloroflexota;c__UBA6077;o__UBA6077;f__UBA6077;g__;s__	WY2.bin70	d__Bacteria;p__Patescibacteria;c__Paceibacteria;o__UBA6257;f__GWB1-50-10;g__;s__	7	0.929447
BP7.bin85_BP4.bin17	BP7.bin85	d__Bacteria;p__Patescibacteria;c__Paceibacteria;o__UBA9983_A;f__UBA2103;g__C7867-001;s__	BP4.bin17	d__Bacteria;p__Proteobacteria;c__Gammaproteobacteria;o__Burkholderiales;f__Burkholderiaceae;g__Thiomonas;s__	7	0.937956
BP7.bin85_BP5.bin36	BP7.bin85	d__Bacteria;p__Patescibacteria;c__Paceibacteria;o__UBA9983_A;f__UBA2103;g__C7867-001;s__	BP5.bin36	d__Bacteria;p__Proteobacteria;c__Gammaproteobacteria;o__UBA1113;f__UBA1113;g__VFKP01;s__	7	0.904584
BP7.bin85_WY3.bin117	BP7.bin85	d__Bacteria;p__Patescibacteria;c__Paceibacteria;o__UBA9983_A;f__UBA2103;g__C7867-001;s__	WY3.bin117	d__Bacteria;p__Proteobacteria;c__Gammaproteobacteria;o__Burkholderiales;f__Burkholderiaceae;g__Thiomonas;s__	7	0.909765
JA1.bin26_JA3.bin20	JA1.bin26	d__Bacteria;p__Patescibacteria;c__Saccharimonadia;o__Saccharimonadales;f__UBA4665_A;g__;s__	JA3.bin20	d__Bacteria;p__Proteobacteria;c__Alphaproteobacteria;o__Acetobacterales;f__Acetobacteraceae;g__Acidiphilium;s__	7	0.936707
WY3.bin111_WY1.bin91	WY3.bin111	d__Bacteria;p__Patescibacteria;c__Paceibacteria;o__UBA9983_A;f__2-02-FULL-43-11;g__2-02-FULL-43-11;s__	WY1.bin91	d__Bacteria;p__Proteobacteria;c__Gammaproteobacteria;o__Burkholderiales;f__Sulfuricellaceae_A;g__;s__	7	0.912902
WY3.bin111_WY5.bin122	WY3.bin111	d__Bacteria;p__Patescibacteria;c__Paceibacteria;o__UBA9983_A;f__2-02-FULL-43-11;g__2-02-FULL-43-11;s__	WY5.bin122	d__Bacteria;p__Proteobacteria;c__Alphaproteobacteria;o__Rhizobiales;f__Hyphomicrobiaceae;g__Hyphomicrobium;s__	7	0.94198
WY3.bin176_WY5.bin122	WY3.bin176	d__Bacteria;p__Patescibacteria;c__Paceibacteria;o__UBA6257;f__GWB1-50-10;g__;s__	WY5.bin122	d__Bacteria;p__Proteobacteria;c__Alphaproteobacteria;o__Rhizobiales;f__Hyphomicrobiaceae;g__Hyphomicrobium;s__	7	0.942488
SKS1.bin80_SKS1.bin6	SKS1.bin80	d__Bacteria;p__Patescibacteria;c__Paceibacteria;o__UBA9983_A;f__UBA2103;g__C7867-001;s__	SKS1.bin6	d__Bacteria;p__Actinobacteriota;c__Thermoleophilia;o__RBG-16-64-13;f__RBG-16-64-13;g__;s__	8	0.958801
WY3.bin111_WY5.bin58	WY3.bin111	d__Bacteria;p__Patescibacteria;c__Paceibacteria;o__UBA9983_A;f__2-02-FULL-43-11;g__2-02-FULL-43-11;s__	WY5.bin58	d__Bacteria;p__Bacteroidota;c__Ignavibacteria;o__Ignavibacteriales;f__Ignavibacteriaceae;g__;s__	8	0.947617
WY3.bin176_WY5.bin159	WY3.bin176	d__Bacteria;p__Patescibacteria;c__Paceibacteria;o__UBA6257;f__GWB1-50-10;g__;s__	WY5.bin159	d__Bacteria;p__Bacteroidota;c__Kryptonia;o__Kryptoniales;f__;g__;s__	8	0.924045
BP7.bin85_BP9.bin72	BP7.bin85	d__Bacteria;p__Patescibacteria;c__Paceibacteria;o__UBA9983_A;f__UBA2103;g__C7867-001;s__	BP9.bin72	d__Bacteria;p__Proteobacteria;c__Gammaproteobacteria;o__Burkholderiales;f__Burkholderiaceae;g__Thiomonas;s__	8	0.926726
WY3.bin176_WY5.bin171	WY3.bin176	d__Bacteria;p__Patescibacteria;c__Paceibacteria;o__UBA6257;f__GWB1-50-10;g__;s__	WY5.bin171	d__Bacteria;p__Bacteroidota;c__Kryptonia;o__Kryptoniales;f__;g__;s__	9	0.91947
BP7.bin85_BP4.bin60	BP7.bin85	d__Bacteria;p__Patescibacteria;c__Paceibacteria;o__UBA9983_A;f__UBA2103;g__C7867-001;s__	BP4.bin60	d__Bacteria;p__Proteobacteria;c__Gammaproteobacteria;o__UBA5335;f__UBA5335;g__Macondimonas;s__	9	0.914983
BP9.bin141_BP9.bin23	BP9.bin141	d__Bacteria;p__Patescibacteria;c__Saccharimonadia;o__Saccharimonadales;f__UBA4665_A;g__;s__	BP9.bin23	d__Bacteria;p__Acidobacteriota;c__Acidobacteriae;o__Acidobacteriales;f__Acidobacteriaceae;g__;s__	11	0.916134
DBS2-4.bin38_MAS3.bin136	DBS2-4.bin38	d__Archaea;p__Micrarchaeota;c__Micrarchaeia;o__Micrarchaeales;f__Micrarchaeaceae;g__;s__	MAS3.bin136	d__Archaea;p__Micrarchaeota;c__Micrarchaeia;o__Micrarchaeales;f__Micrarchaeaceae;g__;s__	0	0.931741
MAS2.bin27_MAS1.bin37	MAS2.bin27	d__Archaea;p__Micrarchaeota;c__Micrarchaeia;o__Micrarchaeales;f__Micrarchaeaceae;g__;s__	MAS1.bin37	d__Archaea;p__Micrarchaeota;c__Micrarchaeia;o__Micrarchaeales;f__Micrarchaeaceae;g__;s__	0	0.960503
MAS4.bin54_MAS1.bin37	MAS4.bin54	d__Archaea;p__Micrarchaeota;c__Micrarchaeia;o__Micrarchaeales;f__Micrarchaeaceae;g__;s__	MAS1.bin37	d__Archaea;p__Micrarchaeota;c__Micrarchaeia;o__Micrarchaeales;f__Micrarchaeaceae;g__;s__	0	0.965188
MAS5.bin31_MAS5.bin3	MAS5.bin31	d__Archaea;p__Micrarchaeota;c__Micrarchaeia;o__Micrarchaeales;f__Micrarchaeaceae;g__;s__	MAS5.bin3	d__Archaea;p__Micrarchaeota;c__Micrarchaeia;o__Micrarchaeales;f__Micrarchaeaceae;g__;s__	0	0.953818
MAS5.bin3_MAS3.bin173	MAS5.bin3	d__Archaea;p__Micrarchaeota;c__Micrarchaeia;o__Micrarchaeales;f__Micrarchaeaceae;g__;s__	MAS3.bin173	d__Archaea;p__Micrarchaeota;c__Micrarchaeia;o__Micrarchaeales;f__Micrarchaeaceae;g__;s__	0	0.928119
WH2.bin146_MAS5.bin3	WH2.bin146	d__Archaea;p__Micrarchaeota;c__Micrarchaeia;o__Micrarchaeales;f__Micrarchaeaceae;g__;s__	MAS5.bin3	d__Archaea;p__Micrarchaeota;c__Micrarchaeia;o__Micrarchaeales;f__Micrarchaeaceae;g__;s__	0	0.910637
YP3.bin1_MAS1.bin15	YP3.bin1	d__Archaea;p__Micrarchaeota;c__Micrarchaeia;o__Micrarchaeales;f__Micrarchaeaceae;g__;s__	MAS1.bin15	d__Archaea;p__Micrarchaeota;c__Micrarchaeia;o__Micrarchaeales;f__Micrarchaeaceae;g__;s__	0	0.97785
YP3.bin1_MAS3.bin173	YP3.bin1	d__Archaea;p__Micrarchaeota;c__Micrarchaeia;o__Micrarchaeales;f__Micrarchaeaceae;g__;s__	MAS3.bin173	d__Archaea;p__Micrarchaeota;c__Micrarchaeia;o__Micrarchaeales;f__Micrarchaeaceae;g__;s__	0	0.923316
YP3.bin1_WH2.bin14	YP3.bin1	d__Archaea;p__Micrarchaeota;c__Micrarchaeia;o__Micrarchaeales;f__Micrarchaeaceae;g__;s__	WH2.bin14	d__Archaea;p__Micrarchaeota;c__Micrarchaeia;o__Micrarchaeales;f__Micrarchaeaceae;g__;s__	0	0.933414
DBS1-1.bin13_YP3.bin1	DBS1-1.bin13	d__Archaea;p__Thermoplasmatota;c__Thermoplasmata;o__Methanomassiliicoccales;f__;g__;s__	YP3.bin1	d__Archaea;p__Micrarchaeota;c__Micrarchaeia;o__Micrarchaeales;f__Micrarchaeaceae;g__;s__	0	0.916094
DBS2-4.bin136_FK3.bin34	DBS2-4.bin136	d__Archaea;p__Thermoplasmatota;c__Thermoplasmata;o__Thermoplasmatales;f__Thermoplasmataceae;g__UBA582;s__	FK3.bin34	d__Archaea;p__Micrarchaeota;c__Micrarchaeia;o__Micrarchaeales;f__Micrarchaeaceae;g__;s__	0	0.931363
TL1-3.bin50_LSA3.bin22	TL1-3.bin50	d__Archaea;p__Thermoplasmatota;c__Thermoplasmata;o__Thermoplasmatales;f__Thermoplasmataceae;g__GCA-000496135;s__	LSA3.bin22	d__Archaea;p__Micrarchaeota;c__Micrarchaeia;o__Micrarchaeales;f__Micrarchaeaceae;g__;s__	0	0.931638
TL2-2.bin3_WH2.bin75	TL2-2.bin3	d__Archaea;p__Micrarchaeota;c__Micrarchaeia;o__Micrarchaeales;f__Micrarchaeaceae;g__Micrarchaeum_A;s__	WH2.bin75	d__Archaea;p__Nanoarchaeota;c__Nanoarchaeia;o__Parvarchaeales;f__Parvarchaeaceae;g__Parvarchaeum;s__	0	0.935063
TL1-5.bin43_YS4.bin43	TL1-5.bin43	d__Archaea;p__Nanoarchaeota;c__Nanoarchaeia;o__Parvarchaeales;f__Parvarchaeaceae;g__Parvarchaeum;s__	YS4.bin43	d__Archaea;p__Nanoarchaeota;c__Nanoarchaeia;o__Parvarchaeales;f__Parvarchaeaceae;g__Parvarchaeum;s__	0	0.996601
YS4.bin43_WH2.bin75	YS4.bin43	d__Archaea;p__Nanoarchaeota;c__Nanoarchaeia;o__Parvarchaeales;f__Parvarchaeaceae;g__Parvarchaeum;s__	WH2.bin75	d__Archaea;p__Nanoarchaeota;c__Nanoarchaeia;o__Parvarchaeales;f__Parvarchaeaceae;g__Parvarchaeum;s__	0	0.933628
LSA3.bin22_YF4.bin45	LSA3.bin22	d__Archaea;p__Micrarchaeota;c__Micrarchaeia;o__Micrarchaeales;f__Micrarchaeaceae;g__;s__	YF4.bin45	d__Archaea;p__Thermoplasmatota;c__Thermoplasmata;o__Thermoplasmatales;f__Thermoplasmataceae;g__Cuniculiplasma;s__	0	0.969482
LSA3.bin22_YS4.bin52	LSA3.bin22	d__Archaea;p__Micrarchaeota;c__Micrarchaeia;o__Micrarchaeales;f__Micrarchaeaceae;g__;s__	YS4.bin52	d__Archaea;p__Thermoplasmatota;c__Thermoplasmata;o__Thermoplasmatales;f__Thermoplasmataceae;g__Cuniculiplasma;s__	0	0.912058
LSA5.bin54_YF4.bin45	LSA5.bin54	d__Archaea;p__Micrarchaeota;c__Micrarchaeia;o__Micrarchaeales;f__Micrarchaeaceae;g__;s__	YF4.bin45	d__Archaea;p__Thermoplasmatota;c__Thermoplasmata;o__Thermoplasmatales;f__Thermoplasmataceae;g__Cuniculiplasma;s__	0	0.944793
MAS3.bin106_YP3.bin100	MAS3.bin106	d__Archaea;p__Micrarchaeota;c__Micrarchaeia;o__Micrarchaeales;f__Micrarchaeaceae;g__;s__	YP3.bin100	d__Archaea;p__Thermoplasmatota;c__Thermoplasmata;o__Thermoplasmatales;f__Thermoplasmataceae;g__GCA-000496135;s__	0	0.933271
MAS5.bin31_YP3.bin100	MAS5.bin31	d__Archaea;p__Micrarchaeota;c__Micrarchaeia;o__Micrarchaeales;f__Micrarchaeaceae;g__;s__	YP3.bin100	d__Archaea;p__Thermoplasmatota;c__Thermoplasmata;o__Thermoplasmatales;f__Thermoplasmataceae;g__GCA-000496135;s__	0	0.907667
MAS5.bin3_YP3.bin100	MAS5.bin3	d__Archaea;p__Micrarchaeota;c__Micrarchaeia;o__Micrarchaeales;f__Micrarchaeaceae;g__;s__	YP3.bin100	d__Archaea;p__Thermoplasmatota;c__Thermoplasmata;o__Thermoplasmatales;f__Thermoplasmataceae;g__GCA-000496135;s__	0	0.93258
WH2.bin146_YP3.bin100	WH2.bin146	d__Archaea;p__Micrarchaeota;c__Micrarchaeia;o__Micrarchaeales;f__Micrarchaeaceae;g__;s__	YP3.bin100	d__Archaea;p__Thermoplasmatota;c__Thermoplasmata;o__Thermoplasmatales;f__Thermoplasmataceae;g__GCA-000496135;s__	0	0.932793
YP3.bin1_MAS1.bin50	YP3.bin1	d__Archaea;p__Micrarchaeota;c__Micrarchaeia;o__Micrarchaeales;f__Micrarchaeaceae;g__;s__	MAS1.bin50	d__Archaea;p__Thermoplasmatota;c__Thermoplasmata;o__Thermoplasmatales;f__Thermoplasmataceae;g__UBA509;s__	0	0.901473
YP3.bin1_MAS4.bin25	YP3.bin1	d__Archaea;p__Micrarchaeota;c__Micrarchaeia;o__Micrarchaeales;f__Micrarchaeaceae;g__;s__	MAS4.bin25	d__Archaea;p__Thermoplasmatota;c__Thermoplasmata;o__Methanomassiliicoccales;f__;g__;s__	0	0.934401
YP3.bin1_MAS4.bin78	YP3.bin1	d__Archaea;p__Micrarchaeota;c__Micrarchaeia;o__Micrarchaeales;f__Micrarchaeaceae;g__;s__	MAS4.bin78	d__Archaea;p__Thermoplasmatota;c__Thermoplasmata;o__Thermoplasmatales;f__Thermoplasmataceae;g__UBA447;s__	0	0.904583
TL1-5.bin43_DBS1-3.bin99	TL1-5.bin43	d__Archaea;p__Nanoarchaeota;c__Nanoarchaeia;o__Parvarchaeales;f__Parvarchaeaceae;g__Parvarchaeum;s__	DBS1-3.bin99	d__Archaea;p__Thermoplasmatota;c__Thermoplasmata;o__Thermoplasmatales;f__Thermoplasmataceae;g__Cuniculiplasma;s__Cuniculiplasma divulgatum	0	0.91147
DBS1-1.bin141_MAS2.bin27	DBS1-1.bin141	d__Archaea;p__Micrarchaeota;c__Micrarchaeia;o__Micrarchaeales;f__Micrarchaeaceae;g__;s__	MAS2.bin27	d__Archaea;p__Micrarchaeota;c__Micrarchaeia;o__Micrarchaeales;f__Micrarchaeaceae;g__;s__	1	0.920074
LSA3.bin81_LSA1.bin89	LSA3.bin81	d__Archaea;p__Micrarchaeota;c__Micrarchaeia;o__Micrarchaeales;f__Micrarchaeaceae;g__Mancarchaeum;s__	LSA1.bin89	d__Archaea;p__Micrarchaeota;c__Micrarchaeia;o__Micrarchaeales;f__Micrarchaeaceae;g__Mancarchaeum;s__	1	0.99936
MAS3.bin57_MAS3.bin173	MAS3.bin57	d__Archaea;p__Micrarchaeota;c__Micrarchaeia;o__Micrarchaeales;f__Micrarchaeaceae;g__;s__	MAS3.bin173	d__Archaea;p__Micrarchaeota;c__Micrarchaeia;o__Micrarchaeales;f__Micrarchaeaceae;g__;s__	1	0.910458
MAS4.bin54_MAS2.bin27	MAS4.bin54	d__Archaea;p__Micrarchaeota;c__Micrarchaeia;o__Micrarchaeales;f__Micrarchaeaceae;g__;s__	MAS2.bin27	d__Archaea;p__Micrarchaeota;c__Micrarchaeia;o__Micrarchaeales;f__Micrarchaeaceae;g__;s__	1	0.995835
MAS4.bin58_MAS2.bin27	MAS4.bin58	d__Archaea;p__Micrarchaeota;c__Micrarchaeia;o__Micrarchaeales;f__Micrarchaeaceae;g__;s__	MAS2.bin27	d__Archaea;p__Micrarchaeota;c__Micrarchaeia;o__Micrarchaeales;f__Micrarchaeaceae;g__;s__	1	0.935979
MAS4.bin58_MAS4.bin54	MAS4.bin58	d__Archaea;p__Micrarchaeota;c__Micrarchaeia;o__Micrarchaeales;f__Micrarchaeaceae;g__;s__	MAS4.bin54	d__Archaea;p__Micrarchaeota;c__Micrarchaeia;o__Micrarchaeales;f__Micrarchaeaceae;g__;s__	1	0.940837
MAS5.bin1_MAS3.bin57	MAS5.bin1	d__Archaea;p__Micrarchaeota;c__Micrarchaeia;o__Micrarchaeales;f__Micrarchaeaceae;g__;s__	MAS3.bin57	d__Archaea;p__Micrarchaeota;c__Micrarchaeia;o__Micrarchaeales;f__Micrarchaeaceae;g__;s__	1	0.905703
MAS5.bin3_MAS3.bin57	MAS5.bin3	d__Archaea;p__Micrarchaeota;c__Micrarchaeia;o__Micrarchaeales;f__Micrarchaeaceae;g__;s__	MAS3.bin57	d__Archaea;p__Micrarchaeota;c__Micrarchaeia;o__Micrarchaeales;f__Micrarchaeaceae;g__;s__	1	0.900773
MAS5.bin3_MAS5.bin1	MAS5.bin3	d__Archaea;p__Micrarchaeota;c__Micrarchaeia;o__Micrarchaeales;f__Micrarchaeaceae;g__;s__	MAS5.bin1	d__Archaea;p__Micrarchaeota;c__Micrarchaeia;o__Micrarchaeales;f__Micrarchaeaceae;g__;s__	1	0.974065
WH2.bin135_MAS2.bin27	WH2.bin135	d__Archaea;p__Micrarchaeota;c__Micrarchaeia;o__Micrarchaeales;f__Micrarchaeaceae;g__;s__	MAS2.bin27	d__Archaea;p__Micrarchaeota;c__Micrarchaeia;o__Micrarchaeales;f__Micrarchaeaceae;g__;s__	1	0.998305
WH2.bin135_MAS4.bin54	WH2.bin135	d__Archaea;p__Micrarchaeota;c__Micrarchaeia;o__Micrarchaeales;f__Micrarchaeaceae;g__;s__	MAS4.bin54	d__Archaea;p__Micrarchaeota;c__Micrarchaeia;o__Micrarchaeales;f__Micrarchaeaceae;g__;s__	1	0.992927
WH2.bin135_MAS4.bin58	WH2.bin135	d__Archaea;p__Micrarchaeota;c__Micrarchaeia;o__Micrarchaeales;f__Micrarchaeaceae;g__;s__	MAS4.bin58	d__Archaea;p__Micrarchaeota;c__Micrarchaeia;o__Micrarchaeales;f__Micrarchaeaceae;g__;s__	1	0.944072
WH2.bin91_MAS5.bin1	WH2.bin91	d__Archaea;p__Micrarchaeota;c__Micrarchaeia;o__Micrarchaeales;f__Micrarchaeaceae;g__;s__	MAS5.bin1	d__Archaea;p__Micrarchaeota;c__Micrarchaeia;o__Micrarchaeales;f__Micrarchaeaceae;g__;s__	1	0.909933
WH2.bin91_MAS5.bin3	WH2.bin91	d__Archaea;p__Micrarchaeota;c__Micrarchaeia;o__Micrarchaeales;f__Micrarchaeaceae;g__;s__	MAS5.bin3	d__Archaea;p__Micrarchaeota;c__Micrarchaeia;o__Micrarchaeales;f__Micrarchaeaceae;g__;s__	1	0.929427
YP5.bin6_YP3.bin95	YP5.bin6	d__Archaea;p__Micrarchaeota;c__Micrarchaeia;o__Micrarchaeales;f__Micrarchaeaceae;g__;s__	YP3.bin95	d__Archaea;p__Micrarchaeota;c__Micrarchaeia;o__Micrarchaeales;f__Micrarchaeaceae;g__;s__	1	0.930754
TL1-2.bin76_LSA3.bin22	TL1-2.bin76	d__Archaea;p__Thermoplasmatota;c__Thermoplasmata;o__Thermoplasmatales;f__Thermoplasmataceae;g__Cuniculiplasma;s__	LSA3.bin22	d__Archaea;p__Micrarchaeota;c__Micrarchaeia;o__Micrarchaeales;f__Micrarchaeaceae;g__;s__	1	0.975813
TL2-1.bin25_TL1-3.bin12	TL2-1.bin25	d__Archaea;p__Thermoplasmatota;c__Thermoplasmata;o__Thermoplasmatales;f__Thermoplasmataceae;g__UBA447;s__UBA447 sp002503205	TL1-3.bin12	d__Archaea;p__Micrarchaeota;c__Micrarchaeia;o__Micrarchaeales;f__Micrarchaeaceae;g__Micrarchaeum_A;s__Micrarchaeum_A acidiphilum_A	1	0.913304
TL2-4.bin30_TL2-2.bin3	TL2-4.bin30	d__Archaea;p__Thermoplasmatota;c__Thermoplasmata;o__Thermoplasmatales;f__Thermoplasmataceae;g__UBA447;s__	TL2-2.bin3	d__Archaea;p__Micrarchaeota;c__Micrarchaeia;o__Micrarchaeales;f__Micrarchaeaceae;g__Micrarchaeum_A;s__	1	0.919377
TL2-2.bin3_TL1-5.bin43	TL2-2.bin3	d__Archaea;p__Micrarchaeota;c__Micrarchaeia;o__Micrarchaeales;f__Micrarchaeaceae;g__Micrarchaeum_A;s__	TL1-5.bin43	d__Archaea;p__Nanoarchaeota;c__Nanoarchaeia;o__Parvarchaeales;f__Parvarchaeaceae;g__Parvarchaeum;s__	1	0.960021
TL2-2.bin3_YS4.bin43	TL2-2.bin3	d__Archaea;p__Micrarchaeota;c__Micrarchaeia;o__Micrarchaeales;f__Micrarchaeaceae;g__Micrarchaeum_A;s__	YS4.bin43	d__Archaea;p__Nanoarchaeota;c__Nanoarchaeia;o__Parvarchaeales;f__Parvarchaeaceae;g__Parvarchaeum;s__	1	0.961488
TL1-5.bin33_YS4.bin43	TL1-5.bin33	d__Archaea;p__Nanoarchaeota;c__Nanoarchaeia;o__Parvarchaeales;f__Parvarchaeaceae;g__Parvarchaeum;s__	YS4.bin43	d__Archaea;p__Nanoarchaeota;c__Nanoarchaeia;o__Parvarchaeales;f__Parvarchaeaceae;g__Parvarchaeum;s__	1	0.998562
WH2.bin75_MAS1.bin61	WH2.bin75	d__Archaea;p__Nanoarchaeota;c__Nanoarchaeia;o__Parvarchaeales;f__Parvarchaeaceae;g__Parvarchaeum;s__	MAS1.bin61	d__Archaea;p__Nanoarchaeota;c__Nanoarchaeia;o__Parvarchaeales;f__Parvarchaeaceae;g__Parvarchaeum;s__	1	0.949085
TL2-3.bin27_MAS1.bin61	TL2-3.bin27	d__Archaea;p__Thermoplasmatota;c__Thermoplasmata;o__Thermoplasmatales;f__Thermoplasmataceae;g__UBA447;s__	MAS1.bin61	d__Archaea;p__Nanoarchaeota;c__Nanoarchaeia;o__Parvarchaeales;f__Parvarchaeaceae;g__Parvarchaeum;s__	1	0.908931
FK3.bin34_FK5.bin124	FK3.bin34	d__Archaea;p__Micrarchaeota;c__Micrarchaeia;o__Micrarchaeales;f__Micrarchaeaceae;g__;s__	FK5.bin124	d__Archaea;p__Thermoplasmatota;c__Thermoplasmata;o__Thermoplasmatales;f__Thermoplasmataceae;g__UBA582;s__	1	0.921681
MAS3.bin57_MAS4.bin78	MAS3.bin57	d__Archaea;p__Micrarchaeota;c__Micrarchaeia;o__Micrarchaeales;f__Micrarchaeaceae;g__;s__	MAS4.bin78	d__Archaea;p__Thermoplasmatota;c__Thermoplasmata;o__Thermoplasmatales;f__Thermoplasmataceae;g__UBA447;s__	1	0.928006
MAS3.bin57_MAS5.bin27	MAS3.bin57	d__Archaea;p__Micrarchaeota;c__Micrarchaeia;o__Micrarchaeales;f__Micrarchaeaceae;g__;s__	MAS5.bin27	d__Archaea;p__Thermoplasmatota;c__Thermoplasmata;o__Thermoplasmatales;f__Thermoplasmataceae;g__UBA509;s__	1	0.93052
MAS3.bin57_YP3.bin51	MAS3.bin57	d__Archaea;p__Micrarchaeota;c__Micrarchaeia;o__Micrarchaeales;f__Micrarchaeaceae;g__;s__	YP3.bin51	d__Archaea;p__Thermoplasmatota;c__Thermoplasmata;o__Thermoplasmatales;f__Thermoplasmataceae;g__UBA509;s__	1	0.91023
MAS5.bin31_MAS4.bin28	MAS5.bin31	d__Archaea;p__Micrarchaeota;c__Micrarchaeia;o__Micrarchaeales;f__Micrarchaeaceae;g__;s__	MAS4.bin28	d__Archaea;p__Thermoplasmatota;c__Thermoplasmata;o__Thermoplasmatales;f__Thermoplasmataceae;g__JACWAH01;s__	1	0.916886
MAS5.bin3_SKS5.bin78	MAS5.bin3	d__Archaea;p__Micrarchaeota;c__Micrarchaeia;o__Micrarchaeales;f__Micrarchaeaceae;g__;s__	SKS5.bin78	d__Archaea;p__Thermoplasmatota;c__Thermoplasmata;o__Thermoplasmatales;f__Thermoplasmataceae;g__GCA-000496135;s__	1	0.902496
WH2.bin146_SKS5.bin78	WH2.bin146	d__Archaea;p__Micrarchaeota;c__Micrarchaeia;o__Micrarchaeales;f__Micrarchaeaceae;g__;s__	SKS5.bin78	d__Archaea;p__Thermoplasmatota;c__Thermoplasmata;o__Thermoplasmatales;f__Thermoplasmataceae;g__GCA-000496135;s__	1	0.941021
YP3.bin95_LSA4.bin65	YP3.bin95	d__Archaea;p__Micrarchaeota;c__Micrarchaeia;o__Micrarchaeales;f__Micrarchaeaceae;g__;s__	LSA4.bin65	d__Archaea;p__Thermoplasmatota;c__Thermoplasmata;o__Thermoplasmatales;f__GCA-001856825;g__GCA-001856825;s__GCA-001856825 sp001856825	1	0.911086
FK3.bin34_FK4.bin31	FK3.bin34	d__Archaea;p__Micrarchaeota;c__Micrarchaeia;o__Micrarchaeales;f__Micrarchaeaceae;g__;s__	FK4.bin31	d__Archaea;p__Thermoproteota;c__Nitrososphaeria;o__Nitrososphaerales;f__UBA183;g__UBA183;s__	1	0.971793
YP1.bin49_YP4.bin50	YP1.bin49	d__Archaea;p__Micrarchaeota;c__Micrarchaeia;o__Micrarchaeales;f__Micrarchaeaceae;g__;s__	YP4.bin50	d__Archaea;p__Thermoproteota;c__Thermoproteia;o__Marsarchaeales;f__Marsarchaeaceae;g__ECH-B-1;s__	1	0.929766
DBS1-1.bin141_MAS4.bin54	DBS1-1.bin141	d__Archaea;p__Micrarchaeota;c__Micrarchaeia;o__Micrarchaeales;f__Micrarchaeaceae;g__;s__	MAS4.bin54	d__Archaea;p__Micrarchaeota;c__Micrarchaeia;o__Micrarchaeales;f__Micrarchaeaceae;g__;s__	2	0.909116
FK3.bin49_FK3.bin34	FK3.bin49	d__Archaea;p__Micrarchaeota;c__Micrarchaeia;o__Micrarchaeales;f__Micrarchaeaceae;g__;s__	FK3.bin34	d__Archaea;p__Micrarchaeota;c__Micrarchaeia;o__Micrarchaeales;f__Micrarchaeaceae;g__;s__	2	0.901268
JA4.bin46_JA1.bin9	JA4.bin46	d__Archaea;p__Micrarchaeota;c__Micrarchaeia;o__Micrarchaeales;f__Micrarchaeaceae;g__;s__	JA1.bin9	d__Archaea;p__Micrarchaeota;c__Micrarchaeia;o__Micrarchaeales;f__Micrarchaeaceae;g__;s__	2	0.997039
JA5.bin8_JA5.bin2	JA5.bin8	d__Archaea;p__Micrarchaeota;c__Micrarchaeia;o__Micrarchaeales;f__Micrarchaeaceae;g__;s__	JA5.bin2	d__Archaea;p__Micrarchaeota;c__Micrarchaeia;o__Micrarchaeales;f__Micrarchaeaceae;g__;s__	2	0.98565
MAS3.bin173_MAS1.bin15	MAS3.bin173	d__Archaea;p__Micrarchaeota;c__Micrarchaeia;o__Micrarchaeales;f__Micrarchaeaceae;g__;s__	MAS1.bin15	d__Archaea;p__Micrarchaeota;c__Micrarchaeia;o__Micrarchaeales;f__Micrarchaeaceae;g__;s__	2	0.952453
MAS3.bin57_MAS1.bin17	MAS3.bin57	d__Archaea;p__Micrarchaeota;c__Micrarchaeia;o__Micrarchaeales;f__Micrarchaeaceae;g__;s__	MAS1.bin17	d__Archaea;p__Micrarchaeota;c__Micrarchaeia;o__Micrarchaeales;f__Micrarchaeaceae;g__;s__	2	0.916336
MAS5.bin1_MAS3.bin136	MAS5.bin1	d__Archaea;p__Micrarchaeota;c__Micrarchaeia;o__Micrarchaeales;f__Micrarchaeaceae;g__;s__	MAS3.bin136	d__Archaea;p__Micrarchaeota;c__Micrarchaeia;o__Micrarchaeales;f__Micrarchaeaceae;g__;s__	2	0.931077
MAS5.bin1_MAS3.bin173	MAS5.bin1	d__Archaea;p__Micrarchaeota;c__Micrarchaeia;o__Micrarchaeales;f__Micrarchaeaceae;g__;s__	MAS3.bin173	d__Archaea;p__Micrarchaeota;c__Micrarchaeia;o__Micrarchaeales;f__Micrarchaeaceae;g__;s__	2	0.913796
MAS5.bin3_MAS3.bin106	MAS5.bin3	d__Archaea;p__Micrarchaeota;c__Micrarchaeia;o__Micrarchaeales;f__Micrarchaeaceae;g__;s__	MAS3.bin106	d__Archaea;p__Micrarchaeota;c__Micrarchaeia;o__Micrarchaeales;f__Micrarchaeaceae;g__;s__	2	0.92084
MAS5.bin3_MAS3.bin136	MAS5.bin3	d__Archaea;p__Micrarchaeota;c__Micrarchaeia;o__Micrarchaeales;f__Micrarchaeaceae;g__;s__	MAS3.bin136	d__Archaea;p__Micrarchaeota;c__Micrarchaeia;o__Micrarchaeales;f__Micrarchaeaceae;g__;s__	2	0.910927
MAS5.bin3_MAS4.bin58	MAS5.bin3	d__Archaea;p__Micrarchaeota;c__Micrarchaeia;o__Micrarchaeales;f__Micrarchaeaceae;g__;s__	MAS4.bin58	d__Archaea;p__Micrarchaeota;c__Micrarchaeia;o__Micrarchaeales;f__Micrarchaeaceae;g__;s__	2	0.91178
WH2.bin135_MAS1.bin37	WH2.bin135	d__Archaea;p__Micrarchaeota;c__Micrarchaeia;o__Micrarchaeales;f__Micrarchaeaceae;g__;s__	MAS1.bin37	d__Archaea;p__Micrarchaeota;c__Micrarchaeia;o__Micrarchaeales;f__Micrarchaeaceae;g__;s__	2	0.944433
WH2.bin146_MAS3.bin106	WH2.bin146	d__Archaea;p__Micrarchaeota;c__Micrarchaeia;o__Micrarchaeales;f__Micrarchaeaceae;g__;s__	MAS3.bin106	d__Archaea;p__Micrarchaeota;c__Micrarchaeia;o__Micrarchaeales;f__Micrarchaeaceae;g__;s__	2	0.993234
WH2.bin14_MAS1.bin15	WH2.bin14	d__Archaea;p__Micrarchaeota;c__Micrarchaeia;o__Micrarchaeales;f__Micrarchaeaceae;g__;s__	MAS1.bin15	d__Archaea;p__Micrarchaeota;c__Micrarchaeia;o__Micrarchaeales;f__Micrarchaeaceae;g__;s__	2	0.924584
WH2.bin91_MAS2.bin27	WH2.bin91	d__Archaea;p__Micrarchaeota;c__Micrarchaeia;o__Micrarchaeales;f__Micrarchaeaceae;g__;s__	MAS2.bin27	d__Archaea;p__Micrarchaeota;c__Micrarchaeia;o__Micrarchaeales;f__Micrarchaeaceae;g__;s__	2	0.900678
WH2.bin91_MAS4.bin58	WH2.bin91	d__Archaea;p__Micrarchaeota;c__Micrarchaeia;o__Micrarchaeales;f__Micrarchaeaceae;g__;s__	MAS4.bin58	d__Archaea;p__Micrarchaeota;c__Micrarchaeia;o__Micrarchaeales;f__Micrarchaeaceae;g__;s__	2	0.920266
WH2.bin91_WH2.bin135	WH2.bin91	d__Archaea;p__Micrarchaeota;c__Micrarchaeia;o__Micrarchaeales;f__Micrarchaeaceae;g__;s__	WH2.bin135	d__Archaea;p__Micrarchaeota;c__Micrarchaeia;o__Micrarchaeales;f__Micrarchaeaceae;g__;s__	2	0.908246
YP5.bin3_YP3.bin95	YP5.bin3	d__Archaea;p__Micrarchaeota;c__Micrarchaeia;o__Micrarchaeales;f__Micrarchaeaceae;g__;s__	YP3.bin95	d__Archaea;p__Micrarchaeota;c__Micrarchaeia;o__Micrarchaeales;f__Micrarchaeaceae;g__;s__	2	0.915326
YP5.bin6_YP5.bin3	YP5.bin6	d__Archaea;p__Micrarchaeota;c__Micrarchaeia;o__Micrarchaeales;f__Micrarchaeaceae;g__;s__	YP5.bin3	d__Archaea;p__Micrarchaeota;c__Micrarchaeia;o__Micrarchaeales;f__Micrarchaeaceae;g__;s__	2	0.903053
DBS1-1.bin13_WH2.bin14	DBS1-1.bin13	d__Archaea;p__Thermoplasmatota;c__Thermoplasmata;o__Methanomassiliicoccales;f__;g__;s__	WH2.bin14	d__Archaea;p__Micrarchaeota;c__Micrarchaeia;o__Micrarchaeales;f__Micrarchaeaceae;g__;s__	2	0.913936
TL2-1.bin39_TL1-3.bin12	TL2-1.bin39	d__Archaea;p__Thermoplasmatota;c__Thermoplasmata;o__Thermoplasmatales;f__Thermoplasmataceae;g__UBA447;s__	TL1-3.bin12	d__Archaea;p__Micrarchaeota;c__Micrarchaeia;o__Micrarchaeales;f__Micrarchaeaceae;g__Micrarchaeum_A;s__Micrarchaeum_A acidiphilum_A	2	0.932062
TL2-2.bin3_TL1-5.bin33	TL2-2.bin3	d__Archaea;p__Micrarchaeota;c__Micrarchaeia;o__Micrarchaeales;f__Micrarchaeaceae;g__Micrarchaeum_A;s__	TL1-5.bin33	d__Archaea;p__Nanoarchaeota;c__Nanoarchaeia;o__Parvarchaeales;f__Parvarchaeaceae;g__Parvarchaeum;s__	2	0.959106
TL1-5.bin43_WH2.bin75	TL1-5.bin43	d__Archaea;p__Nanoarchaeota;c__Nanoarchaeia;o__Parvarchaeales;f__Parvarchaeaceae;g__Parvarchaeum;s__	WH2.bin75	d__Archaea;p__Nanoarchaeota;c__Nanoarchaeia;o__Parvarchaeales;f__Parvarchaeaceae;g__Parvarchaeum;s__	2	0.944508
DBS1-3.bin99_MAS1.bin61	DBS1-3.bin99	d__Archaea;p__Thermoplasmatota;c__Thermoplasmata;o__Thermoplasmatales;f__Thermoplasmataceae;g__Cuniculiplasma;s__Cuniculiplasma divulgatum	MAS1.bin61	d__Archaea;p__Nanoarchaeota;c__Nanoarchaeia;o__Parvarchaeales;f__Parvarchaeaceae;g__Parvarchaeum;s__	2	0.900678
DBS1-3.bin99_YS4.bin43	DBS1-3.bin99	d__Archaea;p__Thermoplasmatota;c__Thermoplasmata;o__Thermoplasmatales;f__Thermoplasmataceae;g__Cuniculiplasma;s__Cuniculiplasma divulgatum	YS4.bin43	d__Archaea;p__Nanoarchaeota;c__Nanoarchaeia;o__Parvarchaeales;f__Parvarchaeaceae;g__Parvarchaeum;s__	2	0.908857
TL2-2.bin15_TL1-5.bin33	TL2-2.bin15	d__Archaea;p__Thermoplasmatota;c__Thermoplasmata;o__Thermoplasmatales;f__Thermoplasmataceae;g__UBA447;s__	TL1-5.bin33	d__Archaea;p__Nanoarchaeota;c__Nanoarchaeia;o__Parvarchaeales;f__Parvarchaeaceae;g__Parvarchaeum;s__	2	0.937655
TL2-3.bin27_TL1-5.bin33	TL2-3.bin27	d__Archaea;p__Thermoplasmatota;c__Thermoplasmata;o__Thermoplasmatales;f__Thermoplasmataceae;g__UBA447;s__	TL1-5.bin33	d__Archaea;p__Nanoarchaeota;c__Nanoarchaeia;o__Parvarchaeales;f__Parvarchaeaceae;g__Parvarchaeum;s__	2	0.928916
TL2-4.bin30_MAS1.bin61	TL2-4.bin30	d__Archaea;p__Thermoplasmatota;c__Thermoplasmata;o__Thermoplasmatales;f__Thermoplasmataceae;g__UBA447;s__	MAS1.bin61	d__Archaea;p__Nanoarchaeota;c__Nanoarchaeia;o__Parvarchaeales;f__Parvarchaeaceae;g__Parvarchaeum;s__	2	0.918149
FK3.bin34_FK3.bin111	FK3.bin34	d__Archaea;p__Micrarchaeota;c__Micrarchaeia;o__Micrarchaeales;f__Micrarchaeaceae;g__;s__	FK3.bin111	d__Archaea;p__Thermoplasmatota;c__Thermoplasmata;o__Thermoplasmatales;f__Thermoplasmataceae;g__UBA582;s__	2	0.914584
FK3.bin49_FK3.bin111	FK3.bin49	d__Archaea;p__Micrarchaeota;c__Micrarchaeia;o__Micrarchaeales;f__Micrarchaeaceae;g__;s__	FK3.bin111	d__Archaea;p__Thermoplasmatota;c__Thermoplasmata;o__Thermoplasmatales;f__Thermoplasmataceae;g__UBA582;s__	2	0.915842
LSA1.bin89_WH4.bin42	LSA1.bin89	d__Archaea;p__Micrarchaeota;c__Micrarchaeia;o__Micrarchaeales;f__Micrarchaeaceae;g__Mancarchaeum;s__	WH4.bin42	d__Archaea;p__Thermoplasmatota;c__Thermoplasmata;o__Thermoplasmatales;f__Thermoplasmataceae;g__Ferroplasma;s__	2	0.96807
MAS1.bin15_MAS4.bin25	MAS1.bin15	d__Archaea;p__Micrarchaeota;c__Micrarchaeia;o__Micrarchaeales;f__Micrarchaeaceae;g__;s__	MAS4.bin25	d__Archaea;p__Thermoplasmatota;c__Thermoplasmata;o__Methanomassiliicoccales;f__;g__;s__	2	0.962543
MAS3.bin57_MAS1.bin43	MAS3.bin57	d__Archaea;p__Micrarchaeota;c__Micrarchaeia;o__Micrarchaeales;f__Micrarchaeaceae;g__;s__	MAS1.bin43	d__Archaea;p__Thermoplasmatota;c__Thermoplasmata;o__Thermoplasmatales;f__Thermoplasmataceae;g__UBA509;s__	2	0.938501
MAS3.bin57_MAS1.bin50	MAS3.bin57	d__Archaea;p__Micrarchaeota;c__Micrarchaeia;o__Micrarchaeales;f__Micrarchaeaceae;g__;s__	MAS1.bin50	d__Archaea;p__Thermoplasmatota;c__Thermoplasmata;o__Thermoplasmatales;f__Thermoplasmataceae;g__UBA509;s__	2	0.937938
TL1-3.bin12_LSA1.bin55	TL1-3.bin12	d__Archaea;p__Micrarchaeota;c__Micrarchaeia;o__Micrarchaeales;f__Micrarchaeaceae;g__Micrarchaeum_A;s__Micrarchaeum_A acidiphilum_A	LSA1.bin55	d__Archaea;p__Thermoplasmatota;c__Thermoplasmata;o__Thermoplasmatales;f__Thermoplasmataceae;g__UBA447;s__UBA447 sp002503205	2	0.905515
TL2-2.bin3_DBS1-3.bin99	TL2-2.bin3	d__Archaea;p__Micrarchaeota;c__Micrarchaeia;o__Micrarchaeales;f__Micrarchaeaceae;g__Micrarchaeum_A;s__	DBS1-3.bin99	d__Archaea;p__Thermoplasmatota;c__Thermoplasmata;o__Thermoplasmatales;f__Thermoplasmataceae;g__Cuniculiplasma;s__Cuniculiplasma divulgatum	2	0.919561
TL2-2.bin3_WH5.bin6	TL2-2.bin3	d__Archaea;p__Micrarchaeota;c__Micrarchaeia;o__Micrarchaeales;f__Micrarchaeaceae;g__Micrarchaeum_A;s__	WH5.bin6	d__Archaea;p__Thermoplasmatota;c__Thermoplasmata;o__Thermoplasmatales;f__Thermoplasmataceae;g__UBA509;s__UBA509 sp002498845	2	0.918648
WH2.bin14_MAS1.bin43	WH2.bin14	d__Archaea;p__Micrarchaeota;c__Micrarchaeia;o__Micrarchaeales;f__Micrarchaeaceae;g__;s__	MAS1.bin43	d__Archaea;p__Thermoplasmatota;c__Thermoplasmata;o__Thermoplasmatales;f__Thermoplasmataceae;g__UBA509;s__	2	0.947903
WH2.bin14_MAS4.bin78	WH2.bin14	d__Archaea;p__Micrarchaeota;c__Micrarchaeia;o__Micrarchaeales;f__Micrarchaeaceae;g__;s__	MAS4.bin78	d__Archaea;p__Thermoplasmatota;c__Thermoplasmata;o__Thermoplasmatales;f__Thermoplasmataceae;g__UBA447;s__	2	0.964595
TL1-5.bin33_DBS1-3.bin99	TL1-5.bin33	d__Archaea;p__Nanoarchaeota;c__Nanoarchaeia;o__Parvarchaeales;f__Parvarchaeaceae;g__Parvarchaeum;s__	DBS1-3.bin99	d__Archaea;p__Thermoplasmatota;c__Thermoplasmata;o__Thermoplasmatales;f__Thermoplasmataceae;g__Cuniculiplasma;s__Cuniculiplasma divulgatum	2	0.909776
DBS1-1.bin141_WH2.bin135	DBS1-1.bin141	d__Archaea;p__Micrarchaeota;c__Micrarchaeia;o__Micrarchaeales;f__Micrarchaeaceae;g__;s__	WH2.bin135	d__Archaea;p__Micrarchaeota;c__Micrarchaeia;o__Micrarchaeales;f__Micrarchaeaceae;g__;s__	3	0.921154
LSA4.bin46_LSA3.bin22	LSA4.bin46	d__Archaea;p__Micrarchaeota;c__Micrarchaeia;o__Micrarchaeales;f__Micrarchaeaceae;g__;s__	LSA3.bin22	d__Archaea;p__Micrarchaeota;c__Micrarchaeia;o__Micrarchaeales;f__Micrarchaeaceae;g__;s__	3	0.904274
LSA5.bin25_JA4.bin46	LSA5.bin25	d__Archaea;p__Micrarchaeota;c__Micrarchaeia;o__Micrarchaeales;f__Micrarchaeaceae;g__;s__	JA4.bin46	d__Archaea;p__Micrarchaeota;c__Micrarchaeia;o__Micrarchaeales;f__Micrarchaeaceae;g__;s__	3	0.950955
LSA5.bin54_LSA3.bin22	LSA5.bin54	d__Archaea;p__Micrarchaeota;c__Micrarchaeia;o__Micrarchaeales;f__Micrarchaeaceae;g__;s__	LSA3.bin22	d__Archaea;p__Micrarchaeota;c__Micrarchaeia;o__Micrarchaeales;f__Micrarchaeaceae;g__;s__	3	0.943941
LSA5.bin54_LSA4.bin46	LSA5.bin54	d__Archaea;p__Micrarchaeota;c__Micrarchaeia;o__Micrarchaeales;f__Micrarchaeaceae;g__;s__	LSA4.bin46	d__Archaea;p__Micrarchaeota;c__Micrarchaeia;o__Micrarchaeales;f__Micrarchaeaceae;g__;s__	3	0.926901
MAS3.bin173_MAS1.bin17	MAS3.bin173	d__Archaea;p__Micrarchaeota;c__Micrarchaeia;o__Micrarchaeales;f__Micrarchaeaceae;g__;s__	MAS1.bin17	d__Archaea;p__Micrarchaeota;c__Micrarchaeia;o__Micrarchaeales;f__Micrarchaeaceae;g__;s__	3	0.901953
MAS5.bin1_MAS4.bin58	MAS5.bin1	d__Archaea;p__Micrarchaeota;c__Micrarchaeia;o__Micrarchaeales;f__Micrarchaeaceae;g__;s__	MAS4.bin58	d__Archaea;p__Micrarchaeota;c__Micrarchaeia;o__Micrarchaeales;f__Micrarchaeaceae;g__;s__	3	0.94953
MAS5.bin31_MAS4.bin58	MAS5.bin31	d__Archaea;p__Micrarchaeota;c__Micrarchaeia;o__Micrarchaeales;f__Micrarchaeaceae;g__;s__	MAS4.bin58	d__Archaea;p__Micrarchaeota;c__Micrarchaeia;o__Micrarchaeales;f__Micrarchaeaceae;g__;s__	3	0.935782
MAS5.bin31_MAS5.bin1	MAS5.bin31	d__Archaea;p__Micrarchaeota;c__Micrarchaeia;o__Micrarchaeales;f__Micrarchaeaceae;g__;s__	MAS5.bin1	d__Archaea;p__Micrarchaeota;c__Micrarchaeia;o__Micrarchaeales;f__Micrarchaeaceae;g__;s__	3	0.98517
MAS5.bin3_MAS1.bin17	MAS5.bin3	d__Archaea;p__Micrarchaeota;c__Micrarchaeia;o__Micrarchaeales;f__Micrarchaeaceae;g__;s__	MAS1.bin17	d__Archaea;p__Micrarchaeota;c__Micrarchaeia;o__Micrarchaeales;f__Micrarchaeaceae;g__;s__	3	0.971932
WH2.bin14_MAS3.bin173	WH2.bin14	d__Archaea;p__Micrarchaeota;c__Micrarchaeia;o__Micrarchaeales;f__Micrarchaeaceae;g__;s__	MAS3.bin173	d__Archaea;p__Micrarchaeota;c__Micrarchaeia;o__Micrarchaeales;f__Micrarchaeaceae;g__;s__	3	0.930482
DBS1-1.bin13_MAS3.bin173	DBS1-1.bin13	d__Archaea;p__Thermoplasmatota;c__Thermoplasmata;o__Methanomassiliicoccales;f__;g__;s__	MAS3.bin173	d__Archaea;p__Micrarchaeota;c__Micrarchaeia;o__Micrarchaeales;f__Micrarchaeaceae;g__;s__	3	0.937171
TL1-2.bin76_LSA4.bin46	TL1-2.bin76	d__Archaea;p__Thermoplasmatota;c__Thermoplasmata;o__Thermoplasmatales;f__Thermoplasmataceae;g__Cuniculiplasma;s__	LSA4.bin46	d__Archaea;p__Micrarchaeota;c__Micrarchaeia;o__Micrarchaeales;f__Micrarchaeaceae;g__;s__	3	0.913797
TL1-3.bin50_LSA5.bin54	TL1-3.bin50	d__Archaea;p__Thermoplasmatota;c__Thermoplasmata;o__Thermoplasmatales;f__Thermoplasmataceae;g__GCA-000496135;s__	LSA5.bin54	d__Archaea;p__Micrarchaeota;c__Micrarchaeia;o__Micrarchaeales;f__Micrarchaeaceae;g__;s__	3	0.907042
TL2-4.bin24_TL2-2.bin3	TL2-4.bin24	d__Archaea;p__Thermoplasmatota;c__Thermoplasmata;o__Thermoplasmatales;f__Thermoplasmataceae;g__UBA582;s__	TL2-2.bin3	d__Archaea;p__Micrarchaeota;c__Micrarchaeia;o__Micrarchaeales;f__Micrarchaeaceae;g__Micrarchaeum_A;s__	3	0.94255
TL1-5.bin33_WH2.bin75	TL1-5.bin33	d__Archaea;p__Nanoarchaeota;c__Nanoarchaeia;o__Parvarchaeales;f__Parvarchaeaceae;g__Parvarchaeum;s__	WH2.bin75	d__Archaea;p__Nanoarchaeota;c__Nanoarchaeia;o__Parvarchaeales;f__Parvarchaeaceae;g__Parvarchaeum;s__	3	0.942134
TL1-5.bin43_MAS1.bin61	TL1-5.bin43	d__Archaea;p__Nanoarchaeota;c__Nanoarchaeia;o__Parvarchaeales;f__Parvarchaeaceae;g__Parvarchaeum;s__	MAS1.bin61	d__Archaea;p__Nanoarchaeota;c__Nanoarchaeia;o__Parvarchaeales;f__Parvarchaeaceae;g__Parvarchaeum;s__	3	0.994563
YS4.bin43_MAS1.bin61	YS4.bin43	d__Archaea;p__Nanoarchaeota;c__Nanoarchaeia;o__Parvarchaeales;f__Parvarchaeaceae;g__Parvarchaeum;s__	MAS1.bin61	d__Archaea;p__Nanoarchaeota;c__Nanoarchaeia;o__Parvarchaeales;f__Parvarchaeaceae;g__Parvarchaeum;s__	3	0.997029
TL2-2.bin15_MAS1.bin61	TL2-2.bin15	d__Archaea;p__Thermoplasmatota;c__Thermoplasmata;o__Thermoplasmatales;f__Thermoplasmataceae;g__UBA447;s__	MAS1.bin61	d__Archaea;p__Nanoarchaeota;c__Nanoarchaeia;o__Parvarchaeales;f__Parvarchaeaceae;g__Parvarchaeum;s__	3	0.921782
TL2-3.bin27_TL1-5.bin43	TL2-3.bin27	d__Archaea;p__Thermoplasmatota;c__Thermoplasmata;o__Thermoplasmatales;f__Thermoplasmataceae;g__UBA447;s__	TL1-5.bin43	d__Archaea;p__Nanoarchaeota;c__Nanoarchaeia;o__Parvarchaeales;f__Parvarchaeaceae;g__Parvarchaeum;s__	3	0.932684
TL2-3.bin27_YS4.bin43	TL2-3.bin27	d__Archaea;p__Thermoplasmatota;c__Thermoplasmata;o__Thermoplasmatales;f__Thermoplasmataceae;g__UBA447;s__	YS4.bin43	d__Archaea;p__Nanoarchaeota;c__Nanoarchaeia;o__Parvarchaeales;f__Parvarchaeaceae;g__Parvarchaeum;s__	3	0.921468
TL2-4.bin30_TL1-5.bin33	TL2-4.bin30	d__Archaea;p__Thermoplasmatota;c__Thermoplasmata;o__Thermoplasmatales;f__Thermoplasmataceae;g__UBA447;s__	TL1-5.bin33	d__Archaea;p__Nanoarchaeota;c__Nanoarchaeia;o__Parvarchaeales;f__Parvarchaeaceae;g__Parvarchaeum;s__	3	0.928352
TL2-4.bin30_TL1-5.bin43	TL2-4.bin30	d__Archaea;p__Thermoplasmatota;c__Thermoplasmata;o__Thermoplasmatales;f__Thermoplasmataceae;g__UBA447;s__	TL1-5.bin43	d__Archaea;p__Nanoarchaeota;c__Nanoarchaeia;o__Parvarchaeales;f__Parvarchaeaceae;g__Parvarchaeum;s__	3	0.928944
TL2-4.bin30_YS4.bin43	TL2-4.bin30	d__Archaea;p__Thermoplasmatota;c__Thermoplasmata;o__Thermoplasmatales;f__Thermoplasmataceae;g__UBA447;s__	YS4.bin43	d__Archaea;p__Nanoarchaeota;c__Nanoarchaeia;o__Parvarchaeales;f__Parvarchaeaceae;g__Parvarchaeum;s__	3	0.92232
LSA4.bin46_YF4.bin45	LSA4.bin46	d__Archaea;p__Micrarchaeota;c__Micrarchaeia;o__Micrarchaeales;f__Micrarchaeaceae;g__;s__	YF4.bin45	d__Archaea;p__Thermoplasmatota;c__Thermoplasmata;o__Thermoplasmatales;f__Thermoplasmataceae;g__Cuniculiplasma;s__	3	0.910311
MAS1.bin15_MAS4.bin78	MAS1.bin15	d__Archaea;p__Micrarchaeota;c__Micrarchaeia;o__Micrarchaeales;f__Micrarchaeaceae;g__;s__	MAS4.bin78	d__Archaea;p__Thermoplasmatota;c__Thermoplasmata;o__Thermoplasmatales;f__Thermoplasmataceae;g__UBA447;s__	3	0.906304
MAS3.bin106_MAS3.bin164	MAS3.bin106	d__Archaea;p__Micrarchaeota;c__Micrarchaeia;o__Micrarchaeales;f__Micrarchaeaceae;g__;s__	MAS3.bin164	d__Archaea;p__Thermoplasmatota;c__Thermoplasmata;o__Thermoplasmatales;f__Thermoplasmataceae;g__GCA-000496135;s__	3	0.931427
MAS3.bin106_SKS5.bin78	MAS3.bin106	d__Archaea;p__Micrarchaeota;c__Micrarchaeia;o__Micrarchaeales;f__Micrarchaeaceae;g__;s__	SKS5.bin78	d__Archaea;p__Thermoplasmatota;c__Thermoplasmata;o__Thermoplasmatales;f__Thermoplasmataceae;g__GCA-000496135;s__	3	0.928394
MAS3.bin136_MAS4.bin28	MAS3.bin136	d__Archaea;p__Micrarchaeota;c__Micrarchaeia;o__Micrarchaeales;f__Micrarchaeaceae;g__;s__	MAS4.bin28	d__Archaea;p__Thermoplasmatota;c__Thermoplasmata;o__Thermoplasmatales;f__Thermoplasmataceae;g__JACWAH01;s__	3	0.909311
MAS3.bin173_MAS4.bin25	MAS3.bin173	d__Archaea;p__Micrarchaeota;c__Micrarchaeia;o__Micrarchaeales;f__Micrarchaeaceae;g__;s__	MAS4.bin25	d__Archaea;p__Thermoplasmatota;c__Thermoplasmata;o__Methanomassiliicoccales;f__;g__;s__	3	0.96273
MAS3.bin173_MAS4.bin78	MAS3.bin173	d__Archaea;p__Micrarchaeota;c__Micrarchaeia;o__Micrarchaeales;f__Micrarchaeaceae;g__;s__	MAS4.bin78	d__Archaea;p__Thermoplasmatota;c__Thermoplasmata;o__Thermoplasmatales;f__Thermoplasmataceae;g__UBA447;s__	3	0.945097
MAS5.bin1_MAS4.bin28	MAS5.bin1	d__Archaea;p__Micrarchaeota;c__Micrarchaeia;o__Micrarchaeales;f__Micrarchaeaceae;g__;s__	MAS4.bin28	d__Archaea;p__Thermoplasmatota;c__Thermoplasmata;o__Thermoplasmatales;f__Thermoplasmataceae;g__JACWAH01;s__	3	0.911687
WH2.bin146_LSA5.bin71	WH2.bin146	d__Archaea;p__Micrarchaeota;c__Micrarchaeia;o__Micrarchaeales;f__Micrarchaeaceae;g__;s__	LSA5.bin71	d__Archaea;p__Thermoplasmatota;c__Thermoplasmata;o__Thermoplasmatales;f__Thermoplasmataceae;g__GCA-000496135;s__	3	0.914335
WH2.bin146_MAS3.bin164	WH2.bin146	d__Archaea;p__Micrarchaeota;c__Micrarchaeia;o__Micrarchaeales;f__Micrarchaeaceae;g__;s__	MAS3.bin164	d__Archaea;p__Thermoplasmatota;c__Thermoplasmata;o__Thermoplasmatales;f__Thermoplasmataceae;g__GCA-000496135;s__	3	0.949106
WH2.bin146_WH2.bin97	WH2.bin146	d__Archaea;p__Micrarchaeota;c__Micrarchaeia;o__Micrarchaeales;f__Micrarchaeaceae;g__;s__	WH2.bin97	d__Archaea;p__Thermoplasmatota;c__Thermoplasmata;o__Thermoplasmatales;f__Thermoplasmataceae;g__UBA582;s__	3	0.940361
WH2.bin146_YP4.bin107	WH2.bin146	d__Archaea;p__Micrarchaeota;c__Micrarchaeia;o__Micrarchaeales;f__Micrarchaeaceae;g__;s__	YP4.bin107	d__Archaea;p__Thermoplasmatota;c__Thermoplasmata;o__Thermoplasmatales;f__Thermoplasmataceae;g__JACWAH01;s__	3	0.905175
WH2.bin146_YP4.bin84	WH2.bin146	d__Archaea;p__Micrarchaeota;c__Micrarchaeia;o__Micrarchaeales;f__Micrarchaeaceae;g__;s__	YP4.bin84	d__Archaea;p__Thermoplasmatota;c__Thermoplasmata;o__Thermoplasmatales;f__Thermoplasmataceae;g__Cuniculiplasma;s__	3	0.905573
WH2.bin14_MAS1.bin50	WH2.bin14	d__Archaea;p__Micrarchaeota;c__Micrarchaeia;o__Micrarchaeales;f__Micrarchaeaceae;g__;s__	MAS1.bin50	d__Archaea;p__Thermoplasmatota;c__Thermoplasmata;o__Thermoplasmatales;f__Thermoplasmataceae;g__UBA509;s__	3	0.962146
WH2.bin14_MAS5.bin27	WH2.bin14	d__Archaea;p__Micrarchaeota;c__Micrarchaeia;o__Micrarchaeales;f__Micrarchaeaceae;g__;s__	MAS5.bin27	d__Archaea;p__Thermoplasmatota;c__Thermoplasmata;o__Thermoplasmatales;f__Thermoplasmataceae;g__UBA509;s__	3	0.959213
YP1.bin49_YP1.bin27	YP1.bin49	d__Archaea;p__Micrarchaeota;c__Micrarchaeia;o__Micrarchaeales;f__Micrarchaeaceae;g__;s__	YP1.bin27	d__Archaea;p__Thermoplasmatota;c__Thermoplasmata;o__UBA184;f__UBA184;g__UBA184;s__	3	0.944891
YP5.bin6_DX1.bin25	YP5.bin6	d__Archaea;p__Micrarchaeota;c__Micrarchaeia;o__Micrarchaeales;f__Micrarchaeaceae;g__;s__	DX1.bin25	d__Archaea;p__Thermoplasmatota;c__Thermoplasmata;o__Thermoplasmatales;f__GCA-001856825;g__GCA-001856825;s__	3	0.918903
TL1-5.bin33_WH5.bin6	TL1-5.bin33	d__Archaea;p__Nanoarchaeota;c__Nanoarchaeia;o__Parvarchaeales;f__Parvarchaeaceae;g__Parvarchaeum;s__	WH5.bin6	d__Archaea;p__Thermoplasmatota;c__Thermoplasmata;o__Thermoplasmatales;f__Thermoplasmataceae;g__UBA509;s__UBA509 sp002498845	3	0.903136
FK1.bin66_FK4.bin31	FK1.bin66	d__Archaea;p__Micrarchaeota;c__Micrarchaeia;o__Micrarchaeales;f__Micrarchaeaceae;g__;s__	FK4.bin31	d__Archaea;p__Thermoproteota;c__Nitrososphaeria;o__Nitrososphaerales;f__UBA183;g__UBA183;s__	3	0.966493
DX2.bin12_DX1.bin38	DX2.bin12	d__Archaea;p__Micrarchaeota;c__Micrarchaeia;o__Micrarchaeales;f__Micrarchaeaceae;g__;s__	DX1.bin38	d__Archaea;p__Micrarchaeota;c__Micrarchaeia;o__Micrarchaeales;f__Micrarchaeaceae;g__;s__	4	0.998343
FK3.bin34_FK1.bin66	FK3.bin34	d__Archaea;p__Micrarchaeota;c__Micrarchaeia;o__Micrarchaeales;f__Micrarchaeaceae;g__;s__	FK1.bin66	d__Archaea;p__Micrarchaeota;c__Micrarchaeia;o__Micrarchaeales;f__Micrarchaeaceae;g__;s__	4	0.976789
MAS4.bin58_MAS1.bin17	MAS4.bin58	d__Archaea;p__Micrarchaeota;c__Micrarchaeia;o__Micrarchaeales;f__Micrarchaeaceae;g__;s__	MAS1.bin17	d__Archaea;p__Micrarchaeota;c__Micrarchaeia;o__Micrarchaeales;f__Micrarchaeaceae;g__;s__	4	0.929169
MAS5.bin1_MAS1.bin17	MAS5.bin1	d__Archaea;p__Micrarchaeota;c__Micrarchaeia;o__Micrarchaeales;f__Micrarchaeaceae;g__;s__	MAS1.bin17	d__Archaea;p__Micrarchaeota;c__Micrarchaeia;o__Micrarchaeales;f__Micrarchaeaceae;g__;s__	4	0.958472
MAS5.bin31_MAS1.bin17	MAS5.bin31	d__Archaea;p__Micrarchaeota;c__Micrarchaeia;o__Micrarchaeales;f__Micrarchaeaceae;g__;s__	MAS1.bin17	d__Archaea;p__Micrarchaeota;c__Micrarchaeia;o__Micrarchaeales;f__Micrarchaeaceae;g__;s__	4	0.933877
MAS5.bin31_MAS3.bin136	MAS5.bin31	d__Archaea;p__Micrarchaeota;c__Micrarchaeia;o__Micrarchaeales;f__Micrarchaeaceae;g__;s__	MAS3.bin136	d__Archaea;p__Micrarchaeota;c__Micrarchaeia;o__Micrarchaeales;f__Micrarchaeaceae;g__;s__	4	0.961218
TL2-2.bin3_TL1-3.bin12	TL2-2.bin3	d__Archaea;p__Micrarchaeota;c__Micrarchaeia;o__Micrarchaeales;f__Micrarchaeaceae;g__Micrarchaeum_A;s__	TL1-3.bin12	d__Archaea;p__Micrarchaeota;c__Micrarchaeia;o__Micrarchaeales;f__Micrarchaeaceae;g__Micrarchaeum_A;s__Micrarchaeum_A acidiphilum_A	4	0.91475
WH2.bin91_MAS1.bin17	WH2.bin91	d__Archaea;p__Micrarchaeota;c__Micrarchaeia;o__Micrarchaeales;f__Micrarchaeaceae;g__;s__	MAS1.bin17	d__Archaea;p__Micrarchaeota;c__Micrarchaeia;o__Micrarchaeales;f__Micrarchaeaceae;g__;s__	4	0.927704
WH2.bin91_MAS4.bin54	WH2.bin91	d__Archaea;p__Micrarchaeota;c__Micrarchaeia;o__Micrarchaeales;f__Micrarchaeaceae;g__;s__	MAS4.bin54	d__Archaea;p__Micrarchaeota;c__Micrarchaeia;o__Micrarchaeales;f__Micrarchaeaceae;g__;s__	4	0.908586
DBS1-1.bin13_MAS1.bin15	DBS1-1.bin13	d__Archaea;p__Thermoplasmatota;c__Thermoplasmata;o__Methanomassiliicoccales;f__;g__;s__	MAS1.bin15	d__Archaea;p__Micrarchaeota;c__Micrarchaeia;o__Micrarchaeales;f__Micrarchaeaceae;g__;s__	4	0.935744
TL1-4.bin50_LSA1.bin89	TL1-4.bin50	d__Archaea;p__Thermoplasmatota;c__Thermoplasmata;o__Thermoplasmatales;f__Thermoplasmataceae;g__Ferroplasma;s__	LSA1.bin89	d__Archaea;p__Micrarchaeota;c__Micrarchaeia;o__Micrarchaeales;f__Micrarchaeaceae;g__Mancarchaeum;s__	4	0.910691
TL1-5.bin33_MAS1.bin61	TL1-5.bin33	d__Archaea;p__Nanoarchaeota;c__Nanoarchaeia;o__Parvarchaeales;f__Parvarchaeaceae;g__Parvarchaeum;s__	MAS1.bin61	d__Archaea;p__Nanoarchaeota;c__Nanoarchaeia;o__Parvarchaeales;f__Parvarchaeaceae;g__Parvarchaeum;s__	4	0.997403
TL1-5.bin43_TL1-5.bin33	TL1-5.bin43	d__Archaea;p__Nanoarchaeota;c__Nanoarchaeia;o__Parvarchaeales;f__Parvarchaeaceae;g__Parvarchaeum;s__	TL1-5.bin33	d__Archaea;p__Nanoarchaeota;c__Nanoarchaeia;o__Parvarchaeales;f__Parvarchaeaceae;g__Parvarchaeum;s__	4	0.998364
TL2-2.bin15_TL1-5.bin43	TL2-2.bin15	d__Archaea;p__Thermoplasmatota;c__Thermoplasmata;o__Thermoplasmatales;f__Thermoplasmataceae;g__UBA447;s__	TL1-5.bin43	d__Archaea;p__Nanoarchaeota;c__Nanoarchaeia;o__Parvarchaeales;f__Parvarchaeaceae;g__Parvarchaeum;s__	4	0.937169
TL2-2.bin15_YS4.bin43	TL2-2.bin15	d__Archaea;p__Thermoplasmatota;c__Thermoplasmata;o__Thermoplasmatales;f__Thermoplasmataceae;g__UBA447;s__	YS4.bin43	d__Archaea;p__Nanoarchaeota;c__Nanoarchaeia;o__Parvarchaeales;f__Parvarchaeaceae;g__Parvarchaeum;s__	4	0.930026
TL2-4.bin24_MAS1.bin61	TL2-4.bin24	d__Archaea;p__Thermoplasmatota;c__Thermoplasmata;o__Thermoplasmatales;f__Thermoplasmataceae;g__UBA582;s__	MAS1.bin61	d__Archaea;p__Nanoarchaeota;c__Nanoarchaeia;o__Parvarchaeales;f__Parvarchaeaceae;g__Parvarchaeum;s__	4	0.909012
TL2-4.bin24_TL1-5.bin43	TL2-4.bin24	d__Archaea;p__Thermoplasmatota;c__Thermoplasmata;o__Thermoplasmatales;f__Thermoplasmataceae;g__UBA582;s__	TL1-5.bin43	d__Archaea;p__Nanoarchaeota;c__Nanoarchaeia;o__Parvarchaeales;f__Parvarchaeaceae;g__Parvarchaeum;s__	4	0.902741
TL2-4.bin24_YS4.bin43	TL2-4.bin24	d__Archaea;p__Thermoplasmatota;c__Thermoplasmata;o__Thermoplasmatales;f__Thermoplasmataceae;g__UBA582;s__	YS4.bin43	d__Archaea;p__Nanoarchaeota;c__Nanoarchaeia;o__Parvarchaeales;f__Parvarchaeaceae;g__Parvarchaeum;s__	4	0.902586
LSA1.bin89_WH2.bin113	LSA1.bin89	d__Archaea;p__Micrarchaeota;c__Micrarchaeia;o__Micrarchaeales;f__Micrarchaeaceae;g__Mancarchaeum;s__	WH2.bin113	d__Archaea;p__Thermoplasmatota;c__Thermoplasmata;o__Thermoplasmatales;f__Thermoplasmataceae;g__Ferroplasma;s__	4	0.919816
LSA3.bin81_WH2.bin113	LSA3.bin81	d__Archaea;p__Micrarchaeota;c__Micrarchaeia;o__Micrarchaeales;f__Micrarchaeaceae;g__Mancarchaeum;s__	WH2.bin113	d__Archaea;p__Thermoplasmatota;c__Thermoplasmata;o__Thermoplasmatales;f__Thermoplasmataceae;g__Ferroplasma;s__	4	0.920618
LSA3.bin81_WH4.bin42	LSA3.bin81	d__Archaea;p__Micrarchaeota;c__Micrarchaeia;o__Micrarchaeales;f__Micrarchaeaceae;g__Mancarchaeum;s__	WH4.bin42	d__Archaea;p__Thermoplasmatota;c__Thermoplasmata;o__Thermoplasmatales;f__Thermoplasmataceae;g__Ferroplasma;s__	4	0.961766
MAS1.bin15_WH2.bin25	MAS1.bin15	d__Archaea;p__Micrarchaeota;c__Micrarchaeia;o__Micrarchaeales;f__Micrarchaeaceae;g__;s__	WH2.bin25	d__Archaea;p__Thermoplasmatota;c__Thermoplasmata;o__Methanomassiliicoccales;f__;g__;s__	4	0.917811
MAS3.bin106_WH2.bin97	MAS3.bin106	d__Archaea;p__Micrarchaeota;c__Micrarchaeia;o__Micrarchaeales;f__Micrarchaeaceae;g__;s__	WH2.bin97	d__Archaea;p__Thermoplasmatota;c__Thermoplasmata;o__Thermoplasmatales;f__Thermoplasmataceae;g__UBA582;s__	4	0.920934
MAS3.bin136_MAS5.bin4	MAS3.bin136	d__Archaea;p__Micrarchaeota;c__Micrarchaeia;o__Micrarchaeales;f__Micrarchaeaceae;g__;s__	MAS5.bin4	d__Archaea;p__Thermoplasmatota;c__Thermoplasmata;o__Thermoplasmatales;f__Thermoplasmataceae;g__JACWAH01;s__	4	0.924608
MAS3.bin136_WH2.bin97	MAS3.bin136	d__Archaea;p__Micrarchaeota;c__Micrarchaeia;o__Micrarchaeales;f__Micrarchaeaceae;g__;s__	WH2.bin97	d__Archaea;p__Thermoplasmatota;c__Thermoplasmata;o__Thermoplasmatales;f__Thermoplasmataceae;g__UBA582;s__	4	0.91763
MAS3.bin173_MAS1.bin50	MAS3.bin173	d__Archaea;p__Micrarchaeota;c__Micrarchaeia;o__Micrarchaeales;f__Micrarchaeaceae;g__;s__	MAS1.bin50	d__Archaea;p__Thermoplasmatota;c__Thermoplasmata;o__Thermoplasmatales;f__Thermoplasmataceae;g__UBA509;s__	4	0.93935
MAS3.bin173_MAS5.bin27	MAS3.bin173	d__Archaea;p__Micrarchaeota;c__Micrarchaeia;o__Micrarchaeales;f__Micrarchaeaceae;g__;s__	MAS5.bin27	d__Archaea;p__Thermoplasmatota;c__Thermoplasmata;o__Thermoplasmatales;f__Thermoplasmataceae;g__UBA509;s__	4	0.924747
MAS5.bin3_MAS2.bin11	MAS5.bin3	d__Archaea;p__Micrarchaeota;c__Micrarchaeia;o__Micrarchaeales;f__Micrarchaeaceae;g__;s__	MAS2.bin11	d__Archaea;p__Thermoplasmatota;c__Thermoplasmata;o__Thermoplasmatales;f__Thermoplasmataceae;g__UBA509;s__	4	0.913438
MAS5.bin3_MAS4.bin28	MAS5.bin3	d__Archaea;p__Micrarchaeota;c__Micrarchaeia;o__Micrarchaeales;f__Micrarchaeaceae;g__;s__	MAS4.bin28	d__Archaea;p__Thermoplasmatota;c__Thermoplasmata;o__Thermoplasmatales;f__Thermoplasmataceae;g__JACWAH01;s__	4	0.940593
TL2-2.bin3_TL1-4.bin24	TL2-2.bin3	d__Archaea;p__Micrarchaeota;c__Micrarchaeia;o__Micrarchaeales;f__Micrarchaeaceae;g__Micrarchaeum_A;s__	TL1-4.bin24	d__Archaea;p__Thermoplasmatota;c__Thermoplasmata;o__Thermoplasmatales;f__Thermoplasmataceae;g__Cuniculiplasma;s__Cuniculiplasma divulgatum	4	0.915527
TL2-2.bin3_TL2-1.bin26	TL2-2.bin3	d__Archaea;p__Micrarchaeota;c__Micrarchaeia;o__Micrarchaeales;f__Micrarchaeaceae;g__Micrarchaeum_A;s__	TL2-1.bin26	d__Archaea;p__Thermoplasmatota;c__Thermoplasmata;o__Thermoplasmatales;f__Thermoplasmataceae;g__UBA509;s__UBA509 sp002498845	4	0.918727
WH2.bin14_MAS4.bin25	WH2.bin14	d__Archaea;p__Micrarchaeota;c__Micrarchaeia;o__Micrarchaeales;f__Micrarchaeaceae;g__;s__	MAS4.bin25	d__Archaea;p__Thermoplasmatota;c__Thermoplasmata;o__Methanomassiliicoccales;f__;g__;s__	4	0.945249
WH2.bin14_YP3.bin51	WH2.bin14	d__Archaea;p__Micrarchaeota;c__Micrarchaeia;o__Micrarchaeales;f__Micrarchaeaceae;g__;s__	YP3.bin51	d__Archaea;p__Thermoplasmatota;c__Thermoplasmata;o__Thermoplasmatales;f__Thermoplasmataceae;g__UBA509;s__	4	0.911719
LSA5.bin25_JA1.bin9	LSA5.bin25	d__Archaea;p__Micrarchaeota;c__Micrarchaeia;o__Micrarchaeales;f__Micrarchaeaceae;g__;s__	JA1.bin9	d__Archaea;p__Micrarchaeota;c__Micrarchaeia;o__Micrarchaeales;f__Micrarchaeaceae;g__;s__	5	0.952587
TL1-4.bin50_LSA3.bin81	TL1-4.bin50	d__Archaea;p__Thermoplasmatota;c__Thermoplasmata;o__Thermoplasmatales;f__Thermoplasmataceae;g__Ferroplasma;s__	LSA3.bin81	d__Archaea;p__Micrarchaeota;c__Micrarchaeia;o__Micrarchaeales;f__Micrarchaeaceae;g__Mancarchaeum;s__	5	0.909578
TL2-2.bin3_MAS1.bin61	TL2-2.bin3	d__Archaea;p__Micrarchaeota;c__Micrarchaeia;o__Micrarchaeales;f__Micrarchaeaceae;g__Micrarchaeum_A;s__	MAS1.bin61	d__Archaea;p__Nanoarchaeota;c__Nanoarchaeia;o__Parvarchaeales;f__Parvarchaeaceae;g__Parvarchaeum;s__	5	0.966254
MAS1.bin17_MAS2.bin11	MAS1.bin17	d__Archaea;p__Micrarchaeota;c__Micrarchaeia;o__Micrarchaeales;f__Micrarchaeaceae;g__;s__	MAS2.bin11	d__Archaea;p__Thermoplasmatota;c__Thermoplasmata;o__Thermoplasmatales;f__Thermoplasmataceae;g__UBA509;s__	5	0.901658
MAS3.bin173_MAS3.bin26	MAS3.bin173	d__Archaea;p__Micrarchaeota;c__Micrarchaeia;o__Micrarchaeales;f__Micrarchaeaceae;g__;s__	MAS3.bin26	d__Archaea;p__Thermoplasmatota;c__Thermoplasmata;o__Methanomassiliicoccales;f__;g__;s__	5	0.92985
MAS3.bin173_WH2.bin25	MAS3.bin173	d__Archaea;p__Micrarchaeota;c__Micrarchaeia;o__Micrarchaeales;f__Micrarchaeaceae;g__;s__	WH2.bin25	d__Archaea;p__Thermoplasmatota;c__Thermoplasmata;o__Methanomassiliicoccales;f__;g__;s__	5	0.917637
MAS5.bin31_MAS3.bin26	MAS5.bin31	d__Archaea;p__Micrarchaeota;c__Micrarchaeia;o__Micrarchaeales;f__Micrarchaeaceae;g__;s__	MAS3.bin26	d__Archaea;p__Thermoplasmatota;c__Thermoplasmata;o__Methanomassiliicoccales;f__;g__;s__	5	0.902951
TL1-1.bin46_LSA5.bin89	TL1-1.bin46	d__Archaea;p__Micrarchaeota;c__Micrarchaeia;o__Micrarchaeales;f__Micrarchaeaceae;g__;s__	LSA5.bin89	d__Archaea;p__Thermoplasmatota;c__Thermoplasmata;o__Thermoplasmatales;f__Thermoplasmataceae;g__GCA-000496135;s__	5	0.912816
TL2-2.bin3_DBS1-2.bin79	TL2-2.bin3	d__Archaea;p__Micrarchaeota;c__Micrarchaeia;o__Micrarchaeales;f__Micrarchaeaceae;g__Micrarchaeum_A;s__	DBS1-2.bin79	d__Archaea;p__Thermoplasmatota;c__Thermoplasmata;o__Thermoplasmatales;f__Thermoplasmataceae;g__Cuniculiplasma;s__Cuniculiplasma divulgatum	5	0.909764
WH2.bin14_MAS2.bin11	WH2.bin14	d__Archaea;p__Micrarchaeota;c__Micrarchaeia;o__Micrarchaeales;f__Micrarchaeaceae;g__;s__	MAS2.bin11	d__Archaea;p__Thermoplasmatota;c__Thermoplasmata;o__Thermoplasmatales;f__Thermoplasmataceae;g__UBA509;s__	5	0.907376
TL1-5.bin43_DBS1-2.bin79	TL1-5.bin43	d__Archaea;p__Nanoarchaeota;c__Nanoarchaeia;o__Parvarchaeales;f__Parvarchaeaceae;g__Parvarchaeum;s__	DBS1-2.bin79	d__Archaea;p__Thermoplasmatota;c__Thermoplasmata;o__Thermoplasmatales;f__Thermoplasmataceae;g__Cuniculiplasma;s__Cuniculiplasma divulgatum	5	0.900407
TL1-5.bin43_WH5.bin6	TL1-5.bin43	d__Archaea;p__Nanoarchaeota;c__Nanoarchaeia;o__Parvarchaeales;f__Parvarchaeaceae;g__Parvarchaeum;s__	WH5.bin6	d__Archaea;p__Thermoplasmatota;c__Thermoplasmata;o__Thermoplasmatales;f__Thermoplasmataceae;g__UBA509;s__UBA509 sp002498845	5	0.9078
FK3.bin34_FK2.bin78	FK3.bin34	d__Archaea;p__Micrarchaeota;c__Micrarchaeia;o__Micrarchaeales;f__Micrarchaeaceae;g__;s__	FK2.bin78	d__Archaea;p__Thermoproteota;c__Nitrososphaeria;o__Nitrososphaerales;f__UBA183;g__BOG-1369;s__	5	0.960514
MAS3.bin106_MAS4.bin28	MAS3.bin106	d__Archaea;p__Micrarchaeota;c__Micrarchaeia;o__Micrarchaeales;f__Micrarchaeaceae;g__;s__	MAS4.bin28	d__Archaea;p__Thermoplasmatota;c__Thermoplasmata;o__Thermoplasmatales;f__Thermoplasmataceae;g__JACWAH01;s__	6	0.902786
MAS5.bin1_MAS3.bin26	MAS5.bin1	d__Archaea;p__Micrarchaeota;c__Micrarchaeia;o__Micrarchaeales;f__Micrarchaeaceae;g__;s__	MAS3.bin26	d__Archaea;p__Thermoplasmatota;c__Thermoplasmata;o__Methanomassiliicoccales;f__;g__;s__	6	0.911311
MAS5.bin3_MAS3.bin26	MAS5.bin3	d__Archaea;p__Micrarchaeota;c__Micrarchaeia;o__Micrarchaeales;f__Micrarchaeaceae;g__;s__	MAS3.bin26	d__Archaea;p__Thermoplasmatota;c__Thermoplasmata;o__Methanomassiliicoccales;f__;g__;s__	6	0.934529
TL1-3.bin12_WH2.bin31	TL1-3.bin12	d__Archaea;p__Micrarchaeota;c__Micrarchaeia;o__Micrarchaeales;f__Micrarchaeaceae;g__Micrarchaeum_A;s__Micrarchaeum_A acidiphilum_A	WH2.bin31	d__Archaea;p__Thermoplasmatota;c__Thermoplasmata;o__Thermoplasmatales;f__Thermoplasmataceae;g__UBA447;s__	6	0.941075
YS3.bin7_YP1.bin27	YS3.bin7	d__Archaea;p__Micrarchaeota;c__Micrarchaeia;o__Micrarchaeales;f__Micrarchaeaceae;g__Micrarchaeum_A;s__Micrarchaeum_A acidiphilum_A	YP1.bin27	d__Archaea;p__Thermoplasmatota;c__Thermoplasmata;o__UBA184;f__UBA184;g__UBA184;s__	6	0.90107
TL1-2.bin76_LSA5.bin54	TL1-2.bin76	d__Archaea;p__Thermoplasmatota;c__Thermoplasmata;o__Thermoplasmatales;f__Thermoplasmataceae;g__Cuniculiplasma;s__	LSA5.bin54	d__Archaea;p__Micrarchaeota;c__Micrarchaeia;o__Micrarchaeales;f__Micrarchaeaceae;g__;s__	7	0.946835
YS4.bin43_WH5.bin6	YS4.bin43	d__Archaea;p__Nanoarchaeota;c__Nanoarchaeia;o__Parvarchaeales;f__Parvarchaeaceae;g__Parvarchaeum;s__	WH5.bin6	d__Archaea;p__Thermoplasmatota;c__Thermoplasmata;o__Thermoplasmatales;f__Thermoplasmataceae;g__UBA509;s__UBA509 sp002498845	7	0.908216
FK1.bin66_FK2.bin78	FK1.bin66	d__Archaea;p__Micrarchaeota;c__Micrarchaeia;o__Micrarchaeales;f__Micrarchaeaceae;g__;s__	FK2.bin78	d__Archaea;p__Thermoproteota;c__Nitrososphaeria;o__Nitrososphaerales;f__UBA183;g__BOG-1369;s__	8	0.968457

## Sheet: Table S9
Table S9. Detailed information of metabolic exchange and smetana scores for CPR and DPANN
community	medium	receiver	donor	compound	scs	mus	mps	smetana
all	minimal	WY5.bin58	WY1.bin140	M_xylan4_e	1	0.1	1	0.1
all	minimal	BP9.bin141	BP9.bin4	M_s_e	1	0.13	1	0.13
all	minimal	BP9.bin24	BP9.bin23	M_orn_e	1	0.13	1	0.13
all	minimal	WY1.bin140	WY5.bin58	M_fe3pyovd_kt_e	1	0.17	1	0.17
all	minimal	WY5.bin66	WY5.bin159	M_alaala_e	1	0.1875	1	0.1875
all	minimal	FK3.bin37	DBS2-4.bin171	M_acald_e	1	0.2	1	0.2
all	minimal	WY1.bin140	WY3.bin12	M_udcpp_e	1	0.2	1	0.2
all	minimal	WY1.bin140	WY3.bin12	M_pi_e	1	0.21	1	0.21
all	minimal	BP9.bin141	BP9.bin23	M_urea_e	1	0.22	1	0.22
all	minimal	BP9.bin141	BP9.bin45	M_urea_e	1	0.23	1	0.23
all	minimal	BP9.bin141	BP9.bin23	M_pheme_e	1	0.25	1	0.25
all	minimal	BP9.bin141	BP9.bin4	M_orn_e	1	0.26	1	0.26
all	minimal	BP9.bin141	BP9.bin4	M_urea_e	1	0.26	1	0.26
all	minimal	WY3.bin117	BP7.bin85	M_4hba_e	1	0.27	1	0.27
all	minimal	BP9.bin24	BP9.bin23	M_fe3pyovd_kt_e	1	0.29	1	0.29
all	minimal	BP7.bin85	BP4.bin17	M_inost_e	1	0.3	1	0.3
all	minimal	BP9.bin24	BP9.bin23	M_fe2_e	1	0.3	1	0.3
all	minimal	BP9.bin141	BP9.bin45	M_orn_e	1	0.35	1	0.35
all	minimal	SKS1.bin3	SKS1.bin80	M_fe3pyovd_kt_e	1	0.37	1	0.37
all	minimal	WY1.bin140	WY3.bin12	M_fe3_e	1	0.38	1	0.38
all	minimal	BP9.bin45	BP9.bin141	M_h2s_e	1	0.39	1	0.39
all	minimal	BP9.bin24	BP9.bin23	M_s_e	1	0.39	1	0.39
all	minimal	JA1.bin26	JA3.bin20	M_etoh_e	1	0.4	1	0.4
all	minimal	JA1.bin26	JA3.bin20	M_fe3_e	1	0.4	1	0.4
all	minimal	BP7.bin85	BP4.bin17	M_glu__L_e	1	0.41	1	0.41
all	minimal	BP9.bin141	BP9.bin45	M_meoh_e	1	0.41	1	0.41
all	minimal	BP9.bin141	BP9.bin23	M_fald_e	1	0.42	1	0.42
all	minimal	BP9.bin24	BP9.bin23	M_fe3_e	1	0.42	1	0.42
all	minimal	WY1.bin140	WY5.bin58	M_fe3_e	1	0.42	1	0.42
all	minimal	DBS2-4.bin171	FK3.bin37	M_h_e	1	0.42029	1	0.42029
all	minimal	BP5.bin36	BP7.bin85	M_s_e	1	0.43	1	0.43
all	minimal	WY1.bin140	WY5.bin58	M_fe2_e	1	0.43	1	0.43
all	minimal	WY1.bin140	WY5.bin58	M_thym_e	1	0.43	1	0.43
all	minimal	BP7.bin85	BP5.bin36	M_inost_e	1	0.4375	1	0.4375
all	minimal	WY5.bin66	WY5.bin159	M_nh4_e	1	0.4375	1	0.4375
all	minimal	BP9.bin141	BP9.bin4	M_fald_e	1	0.44	1	0.44
all	minimal	DBS2-4.bin171	FK3.bin37	M_succ_e	1	0.463768	1	0.463768
all	minimal	SKS1.bin80	SKS1.bin3	M_fe3pyovd_kt_e	1	0.484848	1	0.484848
all	minimal	SKS1.bin80	SKS1.bin3	M_h_e	1	0.484848	1	0.484848
all	minimal	JA3.bin20	JA1.bin26	M_fe3_e	1	0.49	1	0.49
all	minimal	DBS2-4.bin171	FK3.bin37	M_fe3pyovd_kt_e	1	0.492754	1	0.492754
all	minimal	BP6.bin91	WY5.bin159	M_h_e	1	0.5	1	0.5
all	minimal	BP7.bin85	BP5.bin97	M_inost_e	1	0.5	1	0.5
all	minimal	SKS1.bin80	SKS1.bin6	M_fe3_e	1	0.5	1	0.5
all	minimal	SKS1.bin80	SKS1.bin6	M_fe3pyovd_kt_e	1	0.5	1	0.5
all	minimal	SKS1.bin80	SKS1.bin6	M_h_e	1	0.5	1	0.5
all	minimal	WY1.bin140	WY3.bin23	M_fe3_e	1	0.5	1	0.5
all	minimal	BP9.bin45	BP9.bin141	M_fe3_e	1	0.55	1	0.55
all	minimal	BP9.bin141	BP9.bin4	M_meoh_e	1	0.56	1	0.56
all	minimal	WY1.bin140	WY5.bin58	M_nh4_e	1	0.57	1	0.57
all	minimal	BP9.bin141	BP9.bin23	M_meoh_e	1	0.58	1	0.58
all	minimal	BP7.bin85	BP4.bin17	M_h2o_e	1	0.59	1	0.59
all	minimal	BP9.bin141	BP9.bin45	M_fald_e	1	0.59	1	0.59
all	minimal	JA1.bin26	JA3.bin20	M_fe2_e	1	0.6	1	0.6
all	minimal	WY1.bin140	WY3.bin12	M_fe2_e	1	0.6	1	0.6
all	minimal	BP6.bin91	WY5.bin159	M_gua_e	1	1	1	1
all	minimal	BP6.bin91	WY5.bin159	M_h2s_e	1	1	1	1
all	minimal	BP6.bin91	WY5.bin159	M_ile__L_e	1	1	1	1
all	minimal	BP6.bin91	WY5.bin159	M_lys__L_e	1	1	1	1
all	minimal	BP6.bin91	WY5.bin159	M_val__L_e	1	1	1	1
all	minimal	WY5.bin159	BP6.bin91	M_pi_e	1	1	1	1
all	minimal	BP7.bin85	BP4.bin17	M_cu2_e	1	1	1	1
all	minimal	BP7.bin85	BP4.bin17	M_fe2_e	1	1	1	1
all	minimal	BP7.bin85	BP4.bin17	M_fe3_e	1	1	1	1
all	minimal	BP7.bin85	BP4.bin17	M_h2s_e	1	1	1	1
all	minimal	BP7.bin85	BP4.bin17	M_h_e	1	1	1	1
all	minimal	BP7.bin85	BP4.bin17	M_leu__L_e	1	1	1	1
all	minimal	BP7.bin85	BP4.bin17	M_lys__L_e	1	1	1	1
all	minimal	BP7.bin85	BP4.bin60	M_alaala_e	1	1	1	1
all	minimal	BP7.bin85	BP4.bin60	M_arg__L_e	1	1	1	1
all	minimal	BP7.bin85	BP4.bin60	M_cgly_e	1	1	1	1
all	minimal	BP7.bin85	BP4.bin60	M_cytd_e	1	1	1	1
all	minimal	BP7.bin85	BP4.bin60	M_fe2_e	1	1	1	1
all	minimal	BP7.bin85	BP4.bin60	M_h2o_e	1	1	1	1
all	minimal	BP7.bin85	BP4.bin60	M_h2s_e	1	1	1	1
all	minimal	BP7.bin85	BP4.bin60	M_h_e	1	1	1	1
all	minimal	BP7.bin85	BP4.bin60	M_leu__L_e	1	1	1	1
all	minimal	BP7.bin85	BP4.bin60	M_lys__L_e	1	1	1	1
all	minimal	BP7.bin85	BP5.bin36	M_acgam1p_e	1	1	1	1
all	minimal	BP7.bin85	BP5.bin36	M_alaala_e	1	1	1	1
all	minimal	BP7.bin85	BP5.bin36	M_bz_e	1	1	1	1
all	minimal	BP7.bin85	BP5.bin36	M_cys__L_e	1	1	1	1
all	minimal	BP7.bin85	BP5.bin36	M_fe2_e	1	1	1	1
all	minimal	BP7.bin85	BP5.bin36	M_fe3_e	1	1	1	1
all	minimal	BP7.bin85	BP5.bin36	M_h2o_e	1	1	1	1
all	minimal	BP7.bin85	BP5.bin36	M_h2s_e	1	1	1	1
all	minimal	BP7.bin85	BP5.bin36	M_h_e	1	1	1	1
all	minimal	BP7.bin85	BP5.bin36	M_leu__L_e	1	1	1	1
all	minimal	BP5.bin36	BP7.bin85	M_thm_e	1	1	1	1
all	minimal	BP7.bin85	BP5.bin97	M_arg__L_e	1	1	1	1
all	minimal	BP7.bin85	BP5.bin97	M_bz_e	1	1	1	1
all	minimal	BP7.bin85	BP5.bin97	M_cys__L_e	1	1	1	1
all	minimal	BP7.bin85	BP5.bin97	M_fe2_e	1	1	1	1
all	minimal	BP7.bin85	BP5.bin97	M_fe3_e	1	1	1	1
all	minimal	BP7.bin85	BP5.bin97	M_h2o_e	1	1	1	1
all	minimal	BP7.bin85	BP5.bin97	M_h2s_e	1	1	1	1
all	minimal	BP7.bin85	BP5.bin97	M_h_e	1	1	1	1
all	minimal	BP7.bin85	BP5.bin97	M_lys__L_e	1	1	1	1
all	minimal	BP7.bin85	BP9.bin72	M_arg__L_e	1	1	1	1
all	minimal	BP7.bin85	BP9.bin72	M_cu2_e	1	1	1	1
all	minimal	BP7.bin85	BP9.bin72	M_fe2_e	1	1	1	1
all	minimal	BP7.bin85	BP9.bin72	M_fe3_e	1	1	1	1
all	minimal	BP7.bin85	BP9.bin72	M_h2o_e	1	1	1	1
all	minimal	BP7.bin85	BP9.bin72	M_h_e	1	1	1	1
all	minimal	BP7.bin85	BP9.bin72	M_leu__L_e	1	1	1	1
all	minimal	BP7.bin85	BP9.bin72	M_lys__L_e	1	1	1	1
all	minimal	BP9.bin72	BP7.bin85	M_h2s_e	1	1	1	1
all	minimal	BP7.bin85	WY3.bin117	M_arg__L_e	1	1	1	1
all	minimal	BP7.bin85	WY3.bin117	M_cu2_e	1	1	1	1
all	minimal	BP7.bin85	WY3.bin117	M_fe3_e	1	1	1	1
all	minimal	BP7.bin85	WY3.bin117	M_h2o_e	1	1	1	1
all	minimal	BP7.bin85	WY3.bin117	M_h_e	1	1	1	1
all	minimal	BP7.bin85	WY3.bin117	M_leu__L_e	1	1	1	1
all	minimal	BP7.bin85	WY3.bin117	M_lys__L_e	1	1	1	1
all	minimal	WY3.bin117	BP7.bin85	M_anhgm_e	1	1	1	1
all	minimal	BP9.bin141	BP9.bin23	M_arg__L_e	1	1	1	1
all	minimal	BP9.bin141	BP9.bin23	M_bz_e	1	1	1	1
all	minimal	BP9.bin141	BP9.bin23	M_co_e	1	1	1	1
all	minimal	BP9.bin141	BP9.bin23	M_fe2_e	1	1	1	1
all	minimal	BP9.bin141	BP9.bin23	M_fe3_e	1	1	1	1
all	minimal	BP9.bin141	BP9.bin23	M_ile__L_e	1	1	1	1
all	minimal	BP9.bin141	BP9.bin23	M_leu__L_e	1	1	1	1
all	minimal	BP9.bin141	BP9.bin23	M_lys__L_e	1	1	1	1
all	minimal	BP9.bin141	BP9.bin23	M_ocdcea_e	1	1	1	1
all	minimal	BP9.bin141	BP9.bin23	M_s_e	1	1	1	1
all	minimal	BP9.bin141	BP9.bin23	M_udcpp_e	1	1	1	1
all	minimal	BP9.bin141	BP9.bin23	M_val__L_e	1	1	1	1
all	minimal	BP9.bin141	BP9.bin45	M_co_e	1	1	1	1
all	minimal	BP9.bin141	BP9.bin45	M_fe2_e	1	1	1	1
all	minimal	BP9.bin141	BP9.bin45	M_lys__L_e	1	1	1	1
all	minimal	BP9.bin141	BP9.bin45	M_s_e	1	1	1	1
all	minimal	BP9.bin141	BP9.bin45	M_succ_e	1	1	1	1
all	minimal	BP9.bin141	BP9.bin45	M_thm_e	1	1	1	1
all	minimal	BP9.bin45	BP9.bin141	M_glyc_e	1	1	1	1
all	minimal	BP9.bin141	BP9.bin4	M_actn__R_e	1	1	1	1
all	minimal	BP9.bin141	BP9.bin4	M_alaala_e	1	1	1	1
all	minimal	BP9.bin141	BP9.bin4	M_bz_e	1	1	1	1
all	minimal	BP9.bin141	BP9.bin4	M_cys__L_e	1	1	1	1
all	minimal	BP9.bin141	BP9.bin4	M_fe2_e	1	1	1	1
all	minimal	BP9.bin141	BP9.bin4	M_glyc3p_e	1	1	1	1
all	minimal	BP9.bin24	BP9.bin23	M_arg__L_e	1	1	1	1
all	minimal	BP9.bin24	BP9.bin23	M_bz_e	1	1	1	1
all	minimal	BP9.bin24	BP9.bin23	M_h2s_e	1	1	1	1
all	minimal	BP9.bin24	BP9.bin23	M_h_e	1	1	1	1
all	minimal	BP9.bin24	BP9.bin23	M_ile__L_e	1	1	1	1
all	minimal	BP9.bin24	BP9.bin23	M_leu__L_e	1	1	1	1
all	minimal	BP9.bin24	BP9.bin23	M_lys__L_e	1	1	1	1
all	minimal	BP9.bin24	BP9.bin23	M_o2_e	1	1	1	1
all	minimal	BP9.bin24	BP9.bin23	M_udcpp_e	1	1	1	1
all	minimal	BP9.bin24	BP9.bin23	M_val__L_e	1	1	1	1
all	minimal	DBS2-4.bin171	FK3.bin37	M_LalaDgluMdap_e	1	1	1	1
all	minimal	DBS2-4.bin171	FK3.bin37	M_alaala_e	1	1	1	1
all	minimal	DBS2-4.bin171	FK3.bin37	M_gam6p_e	1	1	1	1
all	minimal	DBS2-4.bin171	FK3.bin37	M_h2s_e	1	1	1	1
all	minimal	DBS2-4.bin171	FK3.bin37	M_lys__L_e	1	1	1	1
all	minimal	DBS2-4.bin171	FK3.bin37	M_thm_e	1	1	1	1
all	minimal	DBS2-4.bin171	FK3.bin37	M_udcpp_e	1	1	1	1
all	minimal	FK3.bin37	DBS2-4.bin171	M_fe2_e	1	1	1	1
all	minimal	WY2.bin70	DBS2-4.bin88	M_LalaDgluMdapDala_e	1	1	1	1
all	minimal	WY2.bin70	DBS2-4.bin88	M_anhgm_e	1	1	1	1
all	minimal	WY2.bin70	DBS2-4.bin88	M_arg__L_e	1	1	1	1
all	minimal	WY2.bin70	DBS2-4.bin88	M_coa_e	1	1	1	1
all	minimal	WY2.bin70	DBS2-4.bin88	M_glyclt_e	1	1	1	1
all	minimal	WY2.bin70	DBS2-4.bin88	M_h2s_e	1	1	1	1
all	minimal	WY2.bin70	DBS2-4.bin88	M_h_e	1	1	1	1
all	minimal	WY2.bin70	DBS2-4.bin88	M_pheme_e	1	1	1	1
all	minimal	WY2.bin70	DBS2-4.bin88	M_udcpp_e	1	1	1	1
all	minimal	JA1.bin26	JA3.bin20	M_arg__L_e	1	1	1	1
all	minimal	JA1.bin26	JA3.bin20	M_h2s_e	1	1	1	1
all	minimal	JA1.bin26	JA3.bin20	M_h_e	1	1	1	1
all	minimal	JA1.bin26	JA3.bin20	M_ile__L_e	1	1	1	1
all	minimal	JA1.bin26	JA3.bin20	M_s_e	1	1	1	1
all	minimal	JA1.bin26	JA3.bin20	M_val__L_e	1	1	1	1
all	minimal	JA3.bin20	JA1.bin26	M_gln__L_e	1	1	1	1
all	minimal	SKS1.bin80	SKS1.bin3	M_LalaDgluMdap_e	1	1	1	1
all	minimal	SKS1.bin80	SKS1.bin3	M_cgly_e	1	1	1	1
all	minimal	SKS1.bin80	SKS1.bin3	M_fald_e	1	1	1	1
all	minimal	SKS1.bin80	SKS1.bin3	M_glu__L_e	1	1	1	1
all	minimal	SKS1.bin80	SKS1.bin3	M_h2s_e	1	1	1	1
all	minimal	SKS1.bin80	SKS1.bin3	M_lys__L_e	1	1	1	1
all	minimal	SKS1.bin80	SKS1.bin3	M_tyr__L_e	1	1	1	1
all	minimal	SKS1.bin3	SKS1.bin80	M_fe2_e	1	1	1	1
all	minimal	SKS1.bin80	SKS1.bin6	M_4abz_e	1	1	1	1
all	minimal	SKS1.bin80	SKS1.bin6	M_LalaDgluMdap_e	1	1	1	1
all	minimal	SKS1.bin80	SKS1.bin6	M_arg__L_e	1	1	1	1
all	minimal	SKS1.bin80	SKS1.bin6	M_ch4s_e	1	1	1	1
all	minimal	SKS1.bin80	SKS1.bin6	M_coa_e	1	1	1	1
all	minimal	SKS1.bin80	SKS1.bin6	M_h2s_e	1	1	1	1
all	minimal	SKS1.bin80	SKS1.bin6	M_lys__L_e	1	1	1	1
all	minimal	SKS1.bin6	SKS1.bin80	M_fe2_e	1	1	1	1
all	minimal	WY1.bin140	WY3.bin12	M_acgam1p_e	1	1	1	1
all	minimal	WY1.bin140	WY3.bin12	M_arg__L_e	1	1	1	1
all	minimal	WY1.bin140	WY3.bin12	M_bz_e	1	1	1	1
all	minimal	WY1.bin140	WY3.bin12	M_co2_e	1	1	1	1
all	minimal	WY1.bin140	WY3.bin12	M_co_e	1	1	1	1
all	minimal	WY1.bin140	WY3.bin12	M_glyc3p_e	1	1	1	1
all	minimal	WY1.bin140	WY3.bin12	M_h2s_e	1	1	1	1
all	minimal	WY1.bin140	WY3.bin12	M_lys__L_e	1	1	1	1
all	minimal	WY1.bin140	WY3.bin12	M_meoh_e	1	1	1	1
all	minimal	WY1.bin140	WY3.bin12	M_nh4_e	1	1	1	1
all	minimal	WY1.bin140	WY3.bin23	M_arg__L_e	1	1	1	1
all	minimal	WY1.bin140	WY3.bin23	M_h2s_e	1	1	1	1
all	minimal	WY1.bin140	WY3.bin23	M_lys__L_e	1	1	1	1
all	minimal	WY1.bin140	WY3.bin23	M_meoh_e	1	1	1	1
all	minimal	WY1.bin140	WY3.bin23	M_o2_e	1	1	1	1
all	minimal	WY1.bin140	WY3.bin23	M_ser__L_e	1	1	1	1
all	minimal	WY1.bin140	WY3.bin23	M_thm_e	1	1	1	1
all	minimal	WY1.bin140	WY5.bin58	M_arg__L_e	1	1	1	1
all	minimal	WY1.bin140	WY5.bin58	M_asp__L_e	1	1	1	1
all	minimal	WY1.bin140	WY5.bin58	M_bz_e	1	1	1	1
all	minimal	WY1.bin140	WY5.bin58	M_h2s_e	1	1	1	1
all	minimal	WY1.bin140	WY5.bin58	M_lys__L_e	1	1	1	1
all	minimal	WY1.bin140	WY5.bin58	M_meoh_e	1	1	1	1
all	minimal	WY1.bin140	WY5.bin58	M_o2_e	1	1	1	1
all	minimal	WY5.bin58	WY1.bin140	M_pi_e	1	1	1	1
all	minimal	WY3.bin176	WY5.bin122	M_arg__L_e	1	1	1	1
all	minimal	WY3.bin176	WY5.bin122	M_cellb_e	1	1	1	1
all	minimal	WY3.bin176	WY5.bin122	M_co_e	1	1	1	1
all	minimal	WY3.bin176	WY5.bin122	M_cytd_e	1	1	1	1
all	minimal	WY3.bin176	WY5.bin122	M_fe3_e	1	1	1	1
all	minimal	WY3.bin176	WY5.bin122	M_glu__L_e	1	1	1	1
all	minimal	WY3.bin176	WY5.bin122	M_h2s_e	1	1	1	1
all	minimal	WY3.bin176	WY5.bin122	M_lys__L_e	1	1	1	1
all	minimal	WY3.bin176	WY5.bin122	M_o2_e	1	1	1	1
all	minimal	WY3.bin176	WY5.bin122	M_thm_e	1	1	1	1
all	minimal	WY3.bin176	WY5.bin122	M_udcpp_e	1	1	1	1
all	minimal	WY3.bin176	WY5.bin159	M_alaala_e	1	1	1	1
all	minimal	WY3.bin176	WY5.bin159	M_arg__L_e	1	1	1	1
all	minimal	WY3.bin176	WY5.bin159	M_cys__L_e	1	1	1	1
all	minimal	WY3.bin176	WY5.bin159	M_glyc3p_e	1	1	1	1
all	minimal	WY3.bin176	WY5.bin159	M_h2s_e	1	1	1	1
all	minimal	WY3.bin176	WY5.bin159	M_ile__L_e	1	1	1	1
all	minimal	WY3.bin176	WY5.bin159	M_leu__L_e	1	1	1	1
all	minimal	WY3.bin176	WY5.bin159	M_lys__L_e	1	1	1	1
all	minimal	WY3.bin176	WY5.bin159	M_rib__D_e	1	1	1	1
all	minimal	WY3.bin176	WY5.bin159	M_udcpp_e	1	1	1	1
all	minimal	WY3.bin176	WY5.bin159	M_val__L_e	1	1	1	1
all	minimal	WY3.bin176	WY5.bin171	M_alaala_e	1	1	1	1
all	minimal	WY3.bin176	WY5.bin171	M_bz_e	1	1	1	1
all	minimal	WY3.bin176	WY5.bin171	M_cys__L_e	1	1	1	1
all	minimal	WY3.bin176	WY5.bin171	M_fe3_e	1	1	1	1
all	minimal	WY3.bin176	WY5.bin171	M_h2s_e	1	1	1	1
all	minimal	WY3.bin176	WY5.bin171	M_ile__L_e	1	1	1	1
all	minimal	WY3.bin176	WY5.bin171	M_leu__L_e	1	1	1	1
all	minimal	WY3.bin176	WY5.bin171	M_rib__D_e	1	1	1	1
all	minimal	WY3.bin176	WY5.bin171	M_udcpp_e	1	1	1	1
all	minimal	WY3.bin176	WY5.bin171	M_val__L_e	1	1	1	1
all	minimal	WY3.bin176	WY5.bin58	M_asp__L_e	1	1	1	1
all	minimal	WY3.bin176	WY5.bin58	M_bz_e	1	1	1	1
all	minimal	WY3.bin176	WY5.bin58	M_ch4s_e	1	1	1	1
all	minimal	WY3.bin176	WY5.bin58	M_fe3pyovd_kt_e	1	1	1	1
all	minimal	WY3.bin176	WY5.bin58	M_h2s_e	1	1	1	1
all	minimal	WY3.bin176	WY5.bin58	M_lys__L_e	1	1	1	1
all	minimal	WY3.bin176	WY5.bin58	M_o2_e	1	1	1	1
all	minimal	WY3.bin176	WY5.bin58	M_rib__D_e	1	1	1	1
all	minimal	WY5.bin66	WY5.bin159	M_arg__L_e	1	1	1	1
all	minimal	WY5.bin66	WY5.bin159	M_cgly_e	1	1	1	1
all	minimal	WY5.bin66	WY5.bin159	M_fe2_e	1	1	1	1
all	minimal	WY5.bin66	WY5.bin159	M_glyc_e	1	1	1	1
all	minimal	WY5.bin66	WY5.bin159	M_h_e	1	1	1	1
all	minimal	WY5.bin66	WY5.bin159	M_ile__L_e	1	1	1	1
all	minimal	WY5.bin66	WY5.bin159	M_leu__L_e	1	1	1	1
all	minimal	WY5.bin66	WY5.bin159	M_lys__L_e	1	1	1	1
all	minimal	WY5.bin66	WY5.bin159	M_val__L_e	1	1	1	1
all	minimal	DBS1-2.bin79	TL2-2.bin3	M_fe2_e	1	1	1	1
all	minimal	DBS1-2.bin79	TL2-2.bin3	M_fe3pyovd_kt_e	1	0.65	1	0.65
all	minimal	DBS1-2.bin79	TL2-2.bin3	M_h_e	1	0.07	1	0.07
all	minimal	DBS1-2.bin79	TL2-2.bin3	M_lys__L_e	1	0.01	1	0.01
all	minimal	FK2.bin78	FK3.bin34	M_fe3_e	1	0.7	1	0.7
all	minimal	FK2.bin78	FK3.bin34	M_fe3pyovd_kt_e	1	0.3	1	0.3
all	minimal	FK2.bin78	FK3.bin34	M_h_e	1	0.06	1	0.06
all	minimal	FK2.bin78	FK3.bin34	M_pyovd_kt_e	1	0.03	1	0.03
all	minimal	FK2.bin78	FK3.bin34	M_quin_e	1	1	1	1
all	minimal	FK3.bin34	FK2.bin78	M_acald_e	1	0.333333	1	0.333333
all	minimal	FK3.bin34	FK2.bin78	M_arg__L_e	1	1	1	1
all	minimal	FK3.bin34	FK2.bin78	M_bz_e	1	1	1	1
all	minimal	FK3.bin34	FK2.bin78	M_h2s_e	1	1	1	1
all	minimal	FK3.bin34	FK2.bin78	M_h_e	1	0.666667	1	0.666667
all	minimal	FK3.bin34	FK2.bin78	M_thm_e	1	1	1	1
all	minimal	LSA3.bin81	TL1-4.bin50	M_arg__L_e	1	1	1	1
all	minimal	LSA3.bin81	TL1-4.bin50	M_bz_e	1	1	1	1
all	minimal	LSA3.bin81	TL1-4.bin50	M_fe3_e	1	0.07	1	0.07
all	minimal	LSA3.bin81	TL1-4.bin50	M_h2s_e	1	1	1	1
all	minimal	LSA3.bin81	TL1-4.bin50	M_h_e	1	1	1	1
all	minimal	LSA3.bin81	TL1-4.bin50	M_lys__L_e	1	1	1	1
all	minimal	LSA3.bin81	TL1-4.bin50	M_pyovd_kt_e	1	0.13	1	0.13
all	minimal	LSA3.bin81	TL1-4.bin50	M_rib__D_e	1	1	1	1
all	minimal	LSA5.bin54	TL1-2.bin76	M_4abz_e	1	1	1	1
all	minimal	LSA5.bin54	TL1-2.bin76	M_acglu_e	1	0.27	1	0.27
all	minimal	LSA5.bin54	TL1-2.bin76	M_ch4s_e	1	1	1	1
all	minimal	LSA5.bin54	TL1-2.bin76	M_glyc_e	1	0.2	1	0.2
all	minimal	LSA5.bin54	TL1-2.bin76	M_hom__L_e	1	1	1	1
all	minimal	LSA5.bin54	TL1-2.bin76	M_lys__L_e	1	1	1	1
all	minimal	LSA5.bin54	TL1-2.bin76	M_nh4_e	1	0.08	1	0.08
all	minimal	LSA5.bin54	TL1-2.bin76	M_orn_e	1	1	1	1
all	minimal	LSA5.bin89	TL1-1.bin46	M_acald_e	1	0.22	1	0.22
all	minimal	LSA5.bin89	TL1-1.bin46	M_arg__L_e	1	1	1	1
all	minimal	LSA5.bin89	TL1-1.bin46	M_fe2_e	1	1	1	1
all	minimal	LSA5.bin89	TL1-1.bin46	M_fe3pyovd_kt_e	1	0.3	1	0.3
all	minimal	LSA5.bin89	TL1-1.bin46	M_glyald_e	1	0.02	1	0.02
all	minimal	LSA5.bin89	TL1-1.bin46	M_man1p_e	1	0.02	1	0.02
all	minimal	MAS1.bin17	MAS2.bin11	M_ch4s_e	1	1	1	1
all	minimal	MAS1.bin17	MAS2.bin11	M_coa_e	1	1	1	1
all	minimal	MAS1.bin17	MAS2.bin11	M_fe3_e	1	1	1	1
all	minimal	MAS1.bin17	MAS2.bin11	M_h2o_e	1	1	1	1
all	minimal	MAS1.bin17	MAS2.bin11	M_h2s_e	1	1	1	1
all	minimal	MAS1.bin17	MAS2.bin11	M_h_e	1	1	1	1
all	minimal	MAS1.bin17	MAS2.bin11	M_lys__L_e	1	0.5	1	0.5
all	minimal	MAS1.bin17	MAS2.bin11	M_rib__D_e	1	1	1	1
all	minimal	MAS1.bin17	MAS2.bin11	M_thm_e	1	1	1	1
all	minimal	MAS2.bin11	WH2.bin14	M_fe2_e	1	0.34	1	0.34
all	minimal	MAS2.bin11	WH2.bin14	M_fe3_e	1	0.29	1	0.29
all	minimal	MAS2.bin11	WH2.bin14	M_glyc_e	1	1	1	1
all	minimal	MAS2.bin11	WH2.bin14	M_h2o_e	1	0.06	1	0.06
all	minimal	MAS2.bin11	WH2.bin14	M_h_e	1	1	1	1
all	minimal	MAS2.bin11	WH2.bin14	M_pyovd_kt_e	1	0.02	1	0.02
all	minimal	MAS3.bin173	MAS3.bin26	M_acald_e	1	0.333333	1	0.333333
all	minimal	MAS3.bin173	MAS3.bin26	M_arg__L_e	1	1	1	1
all	minimal	MAS3.bin173	MAS3.bin26	M_ch4s_e	1	1	1	1
all	minimal	MAS3.bin173	MAS3.bin26	M_h2s_e	1	1	1	1
all	minimal	MAS3.bin173	MAS3.bin26	M_h_e	1	0.666667	1	0.666667
all	minimal	MAS3.bin173	WH2.bin25	M_acald_e	1	0.333333	1	0.333333
all	minimal	MAS3.bin173	WH2.bin25	M_arg__L_e	1	1	1	1
all	minimal	MAS3.bin173	WH2.bin25	M_ch4s_e	1	1	1	1
all	minimal	MAS3.bin173	WH2.bin25	M_coa_e	1	1	1	1
all	minimal	MAS3.bin173	WH2.bin25	M_h2s_e	1	1	1	1
all	minimal	MAS3.bin173	WH2.bin25	M_h_e	1	0.666667	1	0.666667
all	minimal	MAS3.bin26	MAS3.bin173	M_acgam1p_e	1	1	1	1
all	minimal	MAS3.bin26	MAS3.bin173	M_cit_e	1	1	1	1
all	minimal	MAS3.bin26	MAS3.bin173	M_gal_e	1	0.01	1	0.01
all	minimal	MAS3.bin26	MAS5.bin31	M_cit_e	1	1	1	1
all	minimal	MAS3.bin26	MAS5.bin31	M_h2o_e	1	0.1	1	0.1
all	minimal	MAS3.bin26	MAS5.bin31	M_h_e	1	0.06	1	0.06
all	minimal	MAS3.bin26	MAS5.bin31	M_nh4_e	1	0.04	1	0.04
all	minimal	MAS3.bin26	MAS5.bin31	M_succ_e	1	0.23	1	0.23
all	minimal	MAS5.bin1	MAS3.bin26	M_arg__L_e	1	1	1	1
all	minimal	MAS5.bin1	MAS3.bin26	M_h2s_e	1	1	1	1
all	minimal	MAS5.bin1	MAS3.bin26	M_h_e	1	1	1	1
all	minimal	MAS5.bin1	MAS3.bin26	M_hom__L_e	1	1	1	1
all	minimal	MAS5.bin1	MAS3.bin26	M_lys__L_e	1	1	1	1
all	minimal	MAS5.bin31	MAS3.bin26	M_arg__L_e	1	1	1	1
all	minimal	MAS5.bin31	MAS3.bin26	M_dha_e	1	1	1	1
all	minimal	MAS5.bin31	MAS3.bin26	M_gal_e	1	1	1	1
all	minimal	MAS5.bin31	MAS3.bin26	M_h2s_e	1	1	1	1
all	minimal	MAS5.bin31	MAS3.bin26	M_hom__L_e	1	1	1	1
all	minimal	MAS5.bin31	MAS3.bin26	M_met__L_e	1	0.39	1	0.39
all	minimal	MAS5.bin31	MAS3.bin26	M_orn_e	1	1	1	1
all	minimal	TL1-1.bin46	LSA5.bin89	M_acgam1p_e	1	0.64	1	0.64
all	minimal	TL1-1.bin46	LSA5.bin89	M_f6p_e	1	1	1	1
all	minimal	TL1-1.bin46	LSA5.bin89	M_fe3pyovd_kt_e	1	1	1	1
all	minimal	TL1-1.bin46	LSA5.bin89	M_glyald_e	1	0.06	1	0.06
all	minimal	TL1-1.bin46	LSA5.bin89	M_glyc_e	1	0.06	1	0.06
all	minimal	TL1-1.bin46	LSA5.bin89	M_h2o_e	1	0.08	1	0.08
all	minimal	TL1-1.bin46	LSA5.bin89	M_h_e	1	0.47	1	0.47
all	minimal	TL1-1.bin46	LSA5.bin89	M_man1p_e	1	0.02	1	0.02
all	minimal	TL1-1.bin46	LSA5.bin89	M_orn__L_e	1	1	1	1
all	minimal	TL1-1.bin46	LSA5.bin89	M_s_e	1	1	1	1
all	minimal	TL1-2.bin76	LSA5.bin54	M_arg__L_e	1	1	1	1
all	minimal	TL1-2.bin76	LSA5.bin54	M_chol_e	1	1	1	1
all	minimal	TL1-2.bin76	LSA5.bin54	M_cit_e	1	1	1	1
all	minimal	TL1-2.bin76	LSA5.bin54	M_glyald_e	1	0.15	1	0.15
all	minimal	TL1-2.bin76	LSA5.bin54	M_glyc_e	1	0.03	1	0.03
all	minimal	TL1-2.bin76	LSA5.bin54	M_h2o_e	1	0.08	1	0.08
all	minimal	TL1-2.bin76	LSA5.bin54	M_h2s_e	1	1	1	1
all	minimal	TL1-2.bin76	LSA5.bin54	M_h_e	1	0.98	1	0.98
all	minimal	TL1-2.bin76	LSA5.bin54	M_man1p_e	1	1	1	1
all	minimal	TL1-5.bin43	DBS1-2.bin79	M_arg__L_e	1	1	1	1
all	minimal	TL1-5.bin43	DBS1-2.bin79	M_cys__L_e	1	1	1	1
all	minimal	TL1-5.bin43	DBS1-2.bin79	M_fe3_e	1	1	1	1
all	minimal	TL1-5.bin43	DBS1-2.bin79	M_h2o_e	1	0.21	1	0.21
all	minimal	TL1-5.bin43	DBS1-2.bin79	M_lys__L_e	1	1	1	1
all	minimal	TL1-5.bin43	DBS1-2.bin79	M_pydxn_e	1	1	1	1
all	minimal	TL1-5.bin43	WH5.bin6	M_4abz_e	1	1	1	1
all	minimal	TL1-5.bin43	WH5.bin6	M_bz_e	1	1	1	1
all	minimal	TL1-5.bin43	WH5.bin6	M_fe3_e	1	1	1	1
all	minimal	TL1-5.bin43	WH5.bin6	M_glyc3p_e	1	0.55	1	0.55
all	minimal	TL1-5.bin43	WH5.bin6	M_h2o_e	1	0.09	1	0.09
all	minimal	TL1-5.bin43	WH5.bin6	M_h2s_e	1	1	1	1
all	minimal	TL1-5.bin43	WH5.bin6	M_h_e	1	0.15	1	0.15
all	minimal	TL1-5.bin43	WH5.bin6	M_lys__L_e	1	1	1	1
all	minimal	TL1-5.bin43	WH5.bin6	M_pi_e	1	0.45	1	0.45
all	minimal	TL1-5.bin43	WH5.bin6	M_pydxn_e	1	1	1	1
all	minimal	TL1-5.bin43	WH5.bin6	M_ser__L_e	1	1	1	1
all	minimal	TL2-2.bin3	DBS1-2.bin79	M_ala__D_e	1	1	1	1
all	minimal	TL2-2.bin3	DBS1-2.bin79	M_arg__L_e	1	1	1	1
all	minimal	TL2-2.bin3	DBS1-2.bin79	M_fe3pyovd_kt_e	1	0.58	1	0.58
all	minimal	TL2-2.bin3	DBS1-2.bin79	M_glu__L_e	1	0.02	1	0.02
all	minimal	TL2-2.bin3	DBS1-2.bin79	M_h2s_e	1	1	1	1
all	minimal	TL2-2.bin3	DBS1-2.bin79	M_h_e	1	0.02	1	0.02
all	minimal	TL2-2.bin3	DBS1-2.bin79	M_lys__L_e	1	0.1	1	0.1
all	minimal	TL2-2.bin3	DBS1-2.bin79	M_ump_e	1	1	1	1
all	minimal	WH2.bin14	MAS2.bin11	M_bz_e	1	1	1	1
all	minimal	WH2.bin14	MAS2.bin11	M_fe3_e	1	0.46	1	0.46
all	minimal	WH2.bin14	MAS2.bin11	M_glyald_e	1	1	1	1
all	minimal	WH2.bin14	MAS2.bin11	M_h2o_e	1	0.18	1	0.18
all	minimal	WH2.bin14	MAS2.bin11	M_h2s_e	1	1	1	1
all	minimal	WH2.bin14	MAS2.bin11	M_leu__L_e	1	1	1	1
all	minimal	WH2.bin14	MAS2.bin11	M_orn_e	1	0.18	1	0.18
all	minimal	WH2.bin14	MAS2.bin11	M_rib__D_e	1	1	1	1
all	minimal	YS3.bin7	YP1.bin27	M_bz_e	1	1	1	1
all	minimal	YS3.bin7	YP1.bin27	M_co_e	1	1	1	1
all	minimal	YS3.bin7	YP1.bin27	M_cys__L_e	1	1	1	1
all	minimal	YS3.bin7	YP1.bin27	M_fe2_e	1	1	1	1
all	minimal	YS3.bin7	YP1.bin27	M_h2o_e	1	1	1	1
all	minimal	YS3.bin7	YP1.bin27	M_h2s_e	1	1	1	1
all	minimal	YS3.bin7	YP1.bin27	M_h_e	1	1	1	1
all	minimal	YS3.bin7	YP1.bin27	M_lys__L_e	1	1	1	1
all	minimal	YS3.bin7	YP1.bin27	M_met__L_e	1	1	1	1

## Sheet: Table S10
Table S10. Some network-level topological characteristics of the CPR and DPANN subnetworks
	Nodes	Edge	Average degree	Clustering coefficient	Average path length	Network diameter	Graph density
CPR	301	681	4.525	0.194	3.146	8	0.0151
DPANN	97	196	4.041	0.476	2.51	5	0.0421

## Sheet: Table S11
Table S11. Ndh2 genes from CPR and DPANN compared to homologs found in eggNOG v5.0.0 database
Query id	Subject id	identity	length	mismatch	gapopen	qstart	qend	sstart	send	evalue	bitscore
TL1-2.bin20_NODE_1046_length_36247_cov_14.2027_20	1396.DJ87_4792	29.708	377	246	8	8	366	3	378	6.78e-43	162
TL1-2.bin20_NODE_1046_length_36247_cov_14.2027_20	1382304.JNIL01000001_gene921	26.882	372	255	7	9	366	3	371	1.48e-42	160
TL1-2.bin20_NODE_1046_length_36247_cov_14.2027_20	260799.BAS4935	29.708	377	246	8	8	366	3	378	2.97e-42	160
TL1-2.bin20_NODE_1046_length_36247_cov_14.2027_20	198094.BA_5313	29.708	377	246	8	8	366	3	378	2.97e-42	160
TL1-2.bin20_NODE_1046_length_36247_cov_14.2027_20	315730.BcerKBAB4_4897	29.894	378	244	9	8	366	3	378	2.35e-41	157
TL1-2.bin20_NODE_1046_length_36247_cov_14.2027_20	1382305.AZUC01000046_gene562	28.609	381	247	10	8	366	3	380	3.76e-41	157
TL1-2.bin20_NODE_1046_length_36247_cov_14.2027_20	246197.MXAN_1442	28.08	349	226	9	1	327	1	346	1.22e-40	157
TL1-2.bin20_NODE_1046_length_36247_cov_14.2027_20	1278073.MYSTI_01462	27.746	346	228	8	2	328	3	345	1.4e-40	157
TL1-2.bin20_NODE_1046_length_36247_cov_14.2027_20	1403313.AXBR01000024_gene4665	28.307	378	251	8	8	366	3	379	1.93e-40	155
TL1-2.bin20_NODE_1046_length_36247_cov_14.2027_20	1121930.AQXG01000014_gene359	31.024	332	206	10	8	319	3	331	7.14e-40	154
TL1-2.bin20_NODE_1046_length_36247_cov_14.2027_20	1460634.JCM19037_3780	29.639	388	240	11	6	365	3	385	9.87e-40	154
TL1-2.bin20_NODE_1046_length_36247_cov_14.2027_20	522373.Smlt4197	29.664	327	208	8	9	315	8	332	1.45e-39	154
TL1-2.bin20_NODE_1046_length_36247_cov_14.2027_20	1403313.AXBR01000021_gene2993	28.042	378	252	8	8	366	3	379	1.97e-39	152
TL1-2.bin20_NODE_1046_length_36247_cov_14.2027_20	35841.BT1A1_1179	27.851	377	253	8	8	366	3	378	2.63e-39	152
TL1-2.bin20_NODE_1046_length_36247_cov_14.2027_20	237368.SCABRO_01196	28.385	384	240	10	7	361	4	381	3.39e-39	152
TL1-2.bin20_NODE_1046_length_36247_cov_14.2027_20	580331.Thit_2152	29.211	380	246	9	8	366	5	382	4.76e-39	155
TL1-2.bin20_NODE_1046_length_36247_cov_14.2027_20	1120972.AUMH01000001_gene1236	27.907	344	232	7	12	341	6	347	5.04e-39	151
TL1-2.bin20_NODE_1046_length_36247_cov_14.2027_20	1297742.A176_03794	27.893	337	221	8	10	327	1	334	7.18e-39	152
TL1-2.bin20_NODE_1046_length_36247_cov_14.2027_20	358220.C380_01710	27.665	394	238	12	7	356	10	400	7.89e-39	152
TL1-2.bin20_NODE_1046_length_36247_cov_14.2027_20	378806.STAUR_2245	27.893	337	222	8	10	328	1	334	8.97e-39	152
TL1-2.bin20_NODE_1046_length_36247_cov_14.2027_20	1033734.CAET01000005_gene3729	27.749	382	255	10	5	366	6	386	1.06e-38	150
TL1-2.bin20_NODE_1046_length_36247_cov_14.2027_20	1121918.ARWE01000001_gene3352	29.765	383	238	10	6	361	24	402	1.23e-38	151
TL1-2.bin20_NODE_1046_length_36247_cov_14.2027_20	1033740.CAEW01000016_gene2913	27.105	380	253	8	10	366	4	382	1.41e-38	150
TL1-2.bin20_NODE_1046_length_36247_cov_14.2027_20	485913.Krac_6747	28.15	373	244	10	9	360	18	387	1.51e-38	151
TL1-2.bin20_NODE_1046_length_36247_cov_14.2027_20	391008.Smal_3604	29.358	327	209	8	9	315	8	332	1.56e-38	150
TL1-2.bin20_NODE_1046_length_36247_cov_14.2027_20	1111479.AXAR01000007_gene1028	27.568	370	252	7	10	366	4	370	1.85e-38	150
TL1-2.bin20_NODE_1046_length_36247_cov_14.2027_20	1382304.JNIL01000001_gene3295	27.72	386	253	8	8	368	3	387	2.92e-38	149
TL1-2.bin20_NODE_1046_length_36247_cov_14.2027_20	454957.IA64_01715	28.415	366	241	8	9	355	11	374	3.38e-38	150
TL1-2.bin20_NODE_1046_length_36247_cov_14.2027_20	1033738.CAEP01000041_gene778	26.842	380	254	8	10	366	4	382	3.51e-38	149
TL1-2.bin20_NODE_1046_length_36247_cov_14.2027_20	366649.XFF4834R_chr37140	27.945	365	242	8	9	354	11	373	4.37e-38	149
TL1-2.bin20_NODE_1046_length_36247_cov_14.2027_20	313628.LNTAR_05081	28.841	371	236	9	8	355	2	367	4.85e-38	149
TL1-2.bin20_NODE_1046_length_36247_cov_14.2027_20	1499685.CCFJ01000057_gene604	29.091	385	248	9	8	368	3	386	5.71e-38	148
TL1-2.bin20_NODE_1046_length_36247_cov_14.2027_20	1123405.AUMM01000029_gene1565	28.021	389	259	9	11	380	1	387	6.55e-38	148
TL1-2.bin20_NODE_1046_length_36247_cov_14.2027_20	1254432.SCE1572_18340	25.613	367	250	9	9	355	9	372	6.59e-38	149
TL1-2.bin20_NODE_1046_length_36247_cov_14.2027_20	1384057.CD33_10590	27.441	379	254	10	8	366	3	380	7.08e-38	148
TL1-2.bin20_NODE_1046_length_36247_cov_14.2027_20	333138.LQ50_04810	30.105	382	244	10	4	365	5	383	8.25e-38	148
TL1-2.bin20_NODE_1046_length_36247_cov_14.2027_20	340.xcc-b100_3951	28.415	366	241	8	9	355	44	407	8.68e-38	149
TL1-2.bin20_NODE_1046_length_36247_cov_14.2027_20	1111729.ATYV01000022_gene1811	30.238	420	247	17	7	388	12	423	9.07e-38	149
TL1-2.bin20_NODE_1046_length_36247_cov_14.2027_20	317013.NY99_18485	27.945	365	242	8	9	354	11	373	9.24e-38	149
TL1-2.bin20_NODE_1046_length_36247_cov_14.2027_20	1429851.X548_16810	28.44	327	212	8	9	315	8	332	9.43e-38	149
TL1-2.bin20_NODE_1046_length_36247_cov_14.2027_20	1334046.AYTB01000008_gene2781	26.053	380	257	8	10	366	4	382	1.17e-37	148
TL1-2.bin20_NODE_1046_length_36247_cov_14.2027_20	1033739.CAEU01000018_gene2262	27.368	380	252	8	10	366	4	382	1.42e-37	147
TL1-2.bin20_NODE_1046_length_36247_cov_14.2027_20	1405.DJ92_2149	29.178	377	248	8	8	366	3	378	1.46e-37	147
TL1-2.bin20_NODE_1046_length_36247_cov_14.2027_20	360094.PXO_03709	28.453	362	238	8	12	354	1	360	3.33e-37	147
TL1-2.bin20_NODE_1046_length_36247_cov_14.2027_20	1094184.KWO_0113805	27.945	365	242	8	9	354	11	373	3.46e-37	147
TL1-2.bin20_NODE_1046_length_36247_cov_14.2027_20	190486.XAC3822	27.945	365	242	8	9	354	11	373	3.64e-37	147
TL1-2.bin20_NODE_1046_length_36247_cov_14.2027_20	945713.IALB_1765	29.178	353	223	10	7	336	2	350	3.66e-37	147
TL1-2.bin20_NODE_1046_length_36247_cov_14.2027_20	240302.BN982_03022	27.143	350	237	7	34	366	31	379	4.81e-37	146
TL1-2.bin20_NODE_1046_length_36247_cov_14.2027_20	1200557.JHWV01000022_gene2433	29.457	387	245	13	6	368	4	386	5.12e-37	146
TL1-2.bin20_NODE_1046_length_36247_cov_14.2027_20	247490.KSU1_C0491	27.632	380	248	9	7	361	4	381	6.47e-37	146
TL1-2.bin20_NODE_1046_length_36247_cov_14.2027_20	448385.sce3024	25.815	368	250	9	8	355	2	366	8.52e-37	146
TL1-2.bin20_NODE_1046_length_36247_cov_14.2027_20	316273.XCV3947	27.596	366	244	8	9	355	22	385	9.29e-37	146
TL1-2.bin20_NODE_1046_length_36247_cov_14.2027_20	1300345.LF41_1908	26.904	394	247	10	9	383	12	383	9.52e-37	146
TL1-2.bin20_NODE_1046_length_36247_cov_14.2027_20	331678.Cphamn1_0640	28.883	367	239	8	8	354	2	366	1.01e-36	146
TL1-2.bin20_NODE_1046_length_36247_cov_14.2027_20	649747.HMPREF0083_02326	27.604	384	254	9	2	365	10	389	1.19e-36	145
TL1-2.bin20_NODE_1046_length_36247_cov_14.2027_20	207559.Dde_0642	28.462	390	254	13	7	373	9	396	1.26e-36	145
TL1-2.bin20_NODE_1046_length_36247_cov_14.2027_20	562970.Btus_1077	28.736	348	231	7	8	339	3	349	1.29e-36	145
TL1-2.bin20_NODE_1046_length_36247_cov_14.2027_20	1144342.PMI40_04451	25.946	370	249	9	9	355	3	370	1.37e-36	145
TL1-2.bin20_NODE_1046_length_36247_cov_14.2027_20	344747.PM8797T_06872	26.434	401	262	12	4	375	10	406	1.77e-36	145
TL1-2.bin20_NODE_1046_length_36247_cov_14.2027_20	1236973.JCM9157_5003	29.659	381	245	10	5	365	6	383	1.89e-36	145
TL1-2.bin20_NODE_1046_length_36247_cov_14.2027_20	714961.BFZC1_08730	28.232	379	251	9	8	366	3	380	1.99e-36	144
TL1-2.bin20_NODE_1046_length_36247_cov_14.2027_20	315749.Bcer98_3646	28.647	377	250	8	8	366	3	378	2.21e-36	144
TL1-2.bin20_NODE_1046_length_36247_cov_14.2027_20	1145276.T479_01245	27.968	379	252	9	8	366	3	380	3.19e-36	144
TL1-2.bin20_NODE_1046_length_36247_cov_14.2027_20	1112214.AHIS01000050_gene2414	27.273	385	253	10	6	366	10	391	3.22e-36	145
TL1-2.bin20_NODE_1046_length_36247_cov_14.2027_20	925775.XVE_0040	27.397	365	244	8	9	354	2	364	3.73e-36	144
TL1-2.bin20_NODE_1046_length_36247_cov_14.2027_20	1280390.CBQR020000140_gene3473	28.49	351	234	8	7	341	2	351	3.88e-36	144
TL1-2.bin20_NODE_1046_length_36247_cov_14.2027_20	345219.Bcoa_3054	28.133	391	255	9	8	373	3	392	5.97e-36	143
TL1-2.bin20_NODE_1046_length_36247_cov_14.2027_20	1123250.KB908383_gene1399	28.571	406	256	13	6	386	4	400	7.69e-36	143
TL1-2.bin20_NODE_1046_length_36247_cov_14.2027_20	1307759.JOMJ01000004_gene2877	26.992	389	257	10	9	373	3	388	7.72e-36	144
TL1-2.bin20_NODE_1046_length_36247_cov_14.2027_20	500635.MITSMUL_04495	30.564	337	211	10	1	317	1	334	9.26e-36	143
TL1-2.bin20_NODE_1046_length_36247_cov_14.2027_20	1034943.BN1094_01851	29.223	373	242	10	5	357	31	401	1.04e-35	144
TL1-2.bin20_NODE_1046_length_36247_cov_14.2027_20	1120971.AUCA01000020_gene996	27.697	343	232	7	10	339	4	343	1.06e-35	142
TL1-2.bin20_NODE_1046_length_36247_cov_14.2027_20	446468.Ndas_0075	28.922	408	255	13	9	384	21	425	1.08e-35	144
TL1-2.bin20_NODE_1046_length_36247_cov_14.2027_20	574375.BAGA_11835	28.647	377	250	8	8	366	3	378	1.15e-35	142
TL1-2.bin20_NODE_1046_length_36247_cov_14.2027_20	1184267.A11Q_1776	29.003	331	213	10	7	317	2	330	1.18e-35	143
TL1-2.bin20_NODE_1046_length_36247_cov_14.2027_20	118168.MC7420_757	27.007	411	261	12	11	388	9	413	1.57e-35	143
TL1-2.bin20_NODE_1046_length_36247_cov_14.2027_20	941639.BCO26_1460	27.877	391	256	9	8	373	3	392	1.58e-35	142
TL1-2.bin20_NODE_1046_length_36247_cov_14.2027_20	1410665.JNKR01000019_gene147	30.473	338	212	10	6	323	8	342	1.98e-35	142
TL1-2.bin20_NODE_1046_length_36247_cov_14.2027_20	1123511.KB905839_gene632	27.062	388	254	13	6	368	8	391	2.24e-35	142
TL1-2.bin20_NODE_1046_length_36247_cov_14.2027_20	927704.SELR_23060	30.141	355	224	11	6	339	4	355	2.36e-35	142
TL1-2.bin20_NODE_1046_length_36247_cov_14.2027_20	935948.KE386494_gene558	27.865	384	250	8	6	366	8	387	2.98e-35	144
TL1-2.bin20_NODE_1046_length_36247_cov_14.2027_20	743721.Psesu_2767	25.62	363	247	8	4	346	5	364	3.86e-35	142
TL1-2.bin20_NODE_1046_length_36247_cov_14.2027_20	1116472.MGMO_201c00040	28.833	437	251	16	1	389	1	425	4e-35	142
TL1-2.bin20_NODE_1046_length_36247_cov_14.2027_20	1552758.NC00_07320	27.945	365	242	8	9	354	11	373	4.23e-35	141
TL1-2.bin20_NODE_1046_length_36247_cov_14.2027_20	1246626.BleG1_2921	29.058	382	247	11	5	365	1	379	4.34e-35	141
TL1-2.bin20_NODE_1046_length_36247_cov_14.2027_20	325777.GW15_0217920	27.1	369	242	8	9	355	11	374	4.5e-35	141
TL1-2.bin20_NODE_1046_length_36247_cov_14.2027_20	1121434.AULY01000007_gene1372	29.211	380	241	13	1	356	1	376	4.92e-35	142
TL1-2.bin20_NODE_1046_length_36247_cov_14.2027_20	1442599.JAAN01000041_gene3127	26.027	365	249	7	9	354	20	382	5.53e-35	141
TL1-2.bin20_NODE_1046_length_36247_cov_14.2027_20	1211035.CD30_04085	27.704	379	253	9	8	366	3	380	5.85e-35	140
TL1-2.bin20_NODE_1046_length_36247_cov_14.2027_20	1160707.AJIK01000012_gene163	27.968	379	252	9	8	366	3	380	6.04e-35	140
TL1-2.bin20_NODE_1046_length_36247_cov_14.2027_20	1123377.AUIV01000030_gene96	27.595	395	252	13	7	373	25	413	6.32e-35	141
TL1-2.bin20_NODE_1046_length_36247_cov_14.2027_20	290318.Cvib_1373	27.688	372	247	9	3	354	7	376	6.89e-35	141
TL1-2.bin20_NODE_1046_length_36247_cov_14.2027_20	518766.Rmar_2662	27.551	392	256	12	7	373	17	405	7.41e-35	141
TL1-2.bin20_NODE_1046_length_36247_cov_14.2027_20	986075.CathTA2_0279	29.032	403	255	11	5	384	1	395	9.08e-35	140
TL1-2.bin20_NODE_1046_length_36247_cov_14.2027_20	857293.CAAU_2088	25.066	379	262	8	8	366	3	379	1.32e-34	143
TL1-2.bin20_NODE_1046_length_36247_cov_14.2027_20	1122927.KB895422_gene3854	28.499	393	257	10	10	384	7	393	1.4e-34	139
TL1-2.bin20_NODE_1046_length_36247_cov_14.2027_20	290512.Paes_0595	28.065	367	242	8	8	354	2	366	1.46e-34	140
TL1-2.bin20_NODE_1046_length_36247_cov_14.2027_20	309801.trd_1911	27.865	384	243	12	3	355	5	385	1.48e-34	140
TL1-2.bin20_NODE_1046_length_36247_cov_14.2027_20	1121085.AUCI01000006_gene1463	27.513	378	254	9	7	365	9	385	1.52e-34	139
TL1-2.bin20_NODE_1046_length_36247_cov_14.2027_20	1002809.SSIL_1992	29.024	379	248	9	8	366	4	381	1.71e-34	139
TL1-2.bin20_NODE_1046_length_36247_cov_14.2027_20	251229.Chro_1618	28.312	385	244	11	1	356	1	382	1.75e-34	140
TL1-2.bin20_NODE_1046_length_36247_cov_14.2027_20	1211114.ALIP01000018_gene1291	25.915	355	240	8	12	346	1	352	1.76e-34	139
TL1-2.bin20_NODE_1046_length_36247_cov_14.2027_20	1304885.AUEY01000014_gene3324	28.261	368	242	9	8	355	2	367	2.24e-34	139
TL1-2.bin20_NODE_1046_length_36247_cov_14.2027_20	1545915.JROG01000001_gene250	26.273	373	250	8	6	355	12	382	2.3e-34	140
TL1-2.bin20_NODE_1046_length_36247_cov_14.2027_20	1034769.KB910518_gene2651	28.647	377	250	8	8	366	3	378	2.46e-34	139
TL1-2.bin20_NODE_1046_length_36247_cov_14.2027_20	246197.MXAN_0385	24.599	374	262	8	5	359	10	382	2.52e-34	140
TL1-2.bin20_NODE_1046_length_36247_cov_14.2027_20	626369.HMPREF0446_01690	26.895	409	272	10	5	387	1	408	3.16e-34	142
TL1-2.bin20_NODE_1046_length_36247_cov_14.2027_20	1121355.KB903375_gene1250	28.645	391	235	16	7	360	12	395	3.34e-34	140
TL1-2.bin20_NODE_1046_length_36247_cov_14.2027_20	1123274.KB899413_gene818	27.532	385	252	8	5	366	1	381	3.38e-34	142
TL1-2.bin20_NODE_1046_length_36247_cov_14.2027_20	857087.Metme_0365	28.329	413	249	12	1	369	1	410	3.56e-34	139
TL1-2.bin20_NODE_1046_length_36247_cov_14.2027_20	189425.PGRAT_12855	28.647	377	250	9	8	366	3	378	3.86e-34	138
TL1-2.bin20_NODE_1046_length_36247_cov_14.2027_20	484770.UFO1_3927	26.829	369	247	10	7	355	8	373	4.74e-34	138
TL1-2.bin20_NODE_1046_length_36247_cov_14.2027_20	1118235.CAJH01000020_gene1103	28.135	327	213	8	9	315	8	332	4.79e-34	139
TL1-2.bin20_NODE_1046_length_36247_cov_14.2027_20	981369.JQMJ01000004_gene6143	28.117	377	242	10	6	354	5	380	4.84e-34	139
TL1-2.bin20_NODE_1046_length_36247_cov_14.2027_20	1246448.ANAZ01000009_gene2679	27.737	411	262	13	9	389	21	426	5.25e-34	139
TL1-2.bin20_NODE_1046_length_36247_cov_14.2027_20	1042163.BRLA_c040740	28.232	379	247	12	10	366	6	381	5.26e-34	138
TL1-2.bin20_NODE_1046_length_36247_cov_14.2027_20	332101.JIBU02000019_gene2088	26.178	382	261	8	5	366	1	381	5.95e-34	141
TL1-2.bin20_NODE_1046_length_36247_cov_14.2027_20	1123306.KB904339_gene274	27.387	398	263	9	8	380	3	399	7.23e-34	141
TL1-2.bin20_NODE_1046_length_36247_cov_14.2027_20	340177.Cag_0288	27.97	404	254	11	7	389	19	406	7.25e-34	138
TL1-2.bin20_NODE_1046_length_36247_cov_14.2027_20	235985.BBPN01000002_gene4947	28.117	377	242	10	6	354	5	380	8.48e-34	138
TL1-2.bin20_NODE_1046_length_36247_cov_14.2027_20	1169144.KB910976_gene779	28.117	377	252	8	8	366	3	378	8.91e-34	137
TL1-2.bin20_NODE_1046_length_36247_cov_14.2027_20	573413.Spirs_1598	26.98	404	267	10	5	385	1	399	8.93e-34	141
TL1-2.bin20_NODE_1046_length_36247_cov_14.2027_20	863365.XHC_3922	27.654	358	238	8	17	355	32	387	9.29e-34	138
TL1-2.bin20_NODE_1046_length_36247_cov_14.2027_20	1268072.PSAB_19370	28.533	375	247	10	10	366	7	378	9.74e-34	137
TL1-2.bin20_NODE_1046_length_36247_cov_14.2027_20	1087448.Eab7_2158	29.504	383	241	8	9	365	5	384	9.98e-34	137
TL1-2.bin20_NODE_1046_length_36247_cov_14.2027_20	1173028.ANKO01000084_gene953	26.781	407	257	13	11	384	9	407	1.03e-33	139
TL1-2.bin20_NODE_1046_length_36247_cov_14.2027_20	1196029.ALIM01000035_gene2504	28.117	377	252	8	8	366	3	378	1.07e-33	137
TL1-2.bin20_NODE_1046_length_36247_cov_14.2027_20	1285586.H131_03574	27.177	379	255	9	8	366	3	380	1.14e-33	137
TL1-2.bin20_NODE_1046_length_36247_cov_14.2027_20	243231.GSU0493	25.428	409	270	13	8	389	2	402	1.16e-33	137
TL1-2.bin20_NODE_1046_length_36247_cov_14.2027_20	483219.LILAB_01525	27.483	302	199	7	46	328	10	310	1.17e-33	137
TL1-2.bin20_NODE_1046_length_36247_cov_14.2027_20	1121121.KB894314_gene1599	28.232	379	247	12	10	366	23	398	1.27e-33	137
TL1-2.bin20_NODE_1046_length_36247_cov_14.2027_20	269799.Gmet_3041	25.672	409	269	13	8	389	2	402	1.34e-33	137
TL1-2.bin20_NODE_1046_length_36247_cov_14.2027_20	1144275.COCOR_01344	25	344	233	9	7	328	5	345	1.36e-33	138
TL1-2.bin20_NODE_1046_length_36247_cov_14.2027_20	380394.Lferr_0100	27.327	333	219	8	9	321	306	635	1.36e-33	140
TL1-2.bin20_NODE_1046_length_36247_cov_14.2027_20	1123315.AUIP01000001_gene1612	29.688	384	242	11	8	366	3	383	1.46e-33	140
TL1-2.bin20_NODE_1046_length_36247_cov_14.2027_20	484770.UFO1_4345	27.851	377	237	12	5	355	7	374	1.47e-33	137
TL1-2.bin20_NODE_1046_length_36247_cov_14.2027_20	1245475.ANAE01000162_gene2613	27.561	410	262	13	10	389	22	426	1.51e-33	138
TL1-2.bin20_NODE_1046_length_36247_cov_14.2027_20	243159.AFE_0098	27.327	333	219	8	9	321	328	657	1.54e-33	140
TL1-2.bin20_NODE_1046_length_36247_cov_14.2027_20	1157490.EL26_21735	28.406	345	230	7	11	341	7	348	1.63e-33	136
TL1-2.bin20_NODE_1046_length_36247_cov_14.2027_20	1392501.JIAC01000001_gene967	29.217	332	212	10	6	317	4	332	1.71e-33	137
TL1-2.bin20_NODE_1046_length_36247_cov_14.2027_20	273068.TTE2486	26.649	379	257	7	8	366	5	382	1.92e-33	139
TL1-2.bin20_NODE_1046_length_36247_cov_14.2027_20	1399115.U719_12750	29.504	383	241	8	9	365	5	384	2.02e-33	136
TL1-2.bin20_NODE_1046_length_36247_cov_14.2027_20	373903.Hore_14860	27.95	322	214	5	62	366	61	381	2.2e-33	139
TL1-2.bin20_NODE_1046_length_36247_cov_14.2027_20	324925.Ppha_0737	27.224	371	247	9	7	356	2	370	2.48e-33	137
TL1-2.bin20_NODE_1046_length_36247_cov_14.2027_20	1408473.JHXO01000008_gene2746	28.133	391	253	11	8	373	11	398	2.55e-33	137
TL1-2.bin20_NODE_1046_length_36247_cov_14.2027_20	1123511.KB905839_gene611	25.135	370	254	10	6	355	8	374	2.62e-33	136
TL1-2.bin20_NODE_1046_length_36247_cov_14.2027_20	1485543.JMME01000014_gene350	29.217	332	212	10	6	317	4	332	2.72e-33	136
TL1-2.bin20_NODE_1046_length_36247_cov_14.2027_20	1444309.JAQG01000011_gene2309	27.66	376	250	9	10	366	6	378	2.97e-33	136
TL1-2.bin20_NODE_1046_length_36247_cov_14.2027_20	189753.AXAS01000054_gene7715	26.163	344	227	11	6	325	23	363	3.72e-33	136
TL1-2.bin20_NODE_1046_length_36247_cov_14.2027_20	1410618.JNKI01000062_gene1731	29.794	339	214	10	6	323	4	339	3.83e-33	136
TL1-2.bin20_NODE_1046_length_36247_cov_14.2027_20	105420.BBPO01000027_gene6974	28.117	377	242	10	6	354	5	380	4.62e-33	136
TL1-2.bin20_NODE_1046_length_36247_cov_14.2027_20	319225.Plut_1582	28.108	370	240	10	7	354	2	367	4.65e-33	136
TL1-2.bin20_NODE_1046_length_36247_cov_14.2027_20	886293.Sinac_3357	24.927	341	236	8	34	355	31	370	4.91e-33	136
TL1-2.bin20_NODE_1046_length_36247_cov_14.2027_20	761193.Runsl_3718	28.03	396	256	12	4	373	7	399	4.98e-33	136
TL1-2.bin20_NODE_1046_length_36247_cov_14.2027_20	1123234.AUKI01000019_gene520	28.221	326	212	7	4	309	2	325	5.27e-33	134
TL1-2.bin20_NODE_1046_length_36247_cov_14.2027_20	1266845.Q783_11145	24.818	411	284	10	5	391	1	410	5.5e-33	138
TL1-2.bin20_NODE_1046_length_36247_cov_14.2027_20	1408303.JNJJ01000076_gene4261	29.551	379	246	8	8	366	3	380	6.27e-33	135
TL1-2.bin20_NODE_1046_length_36247_cov_14.2027_20	1123239.KB898623_gene1425	27.177	379	256	7	6	365	19	396	6.43e-33	135
TL1-2.bin20_NODE_1046_length_36247_cov_14.2027_20	1173025.GEI7407_0032	29.306	389	232	15	2	355	7	387	7.29e-33	136
TL1-2.bin20_NODE_1046_length_36247_cov_14.2027_20	639282.DEFDS_1073	28.097	331	217	9	7	318	2	330	7.37e-33	135
TL1-2.bin20_NODE_1046_length_36247_cov_14.2027_20	1122918.KB907247_gene4803	28.267	375	248	9	10	366	7	378	7.39e-33	135
TL1-2.bin20_NODE_1046_length_36247_cov_14.2027_20	1205910.B005_2864	28.01	407	260	12	9	384	21	425	8.27e-33	135
TL1-2.bin20_NODE_1046_length_36247_cov_14.2027_20	1211814.CAPG01000027_gene1370	27.132	387	260	9	5	373	1	383	9.38e-33	135
TL1-2.bin20_NODE_1046_length_36247_cov_14.2027_20	485913.Krac_2160	26.471	374	247	11	9	360	25	392	9.9e-33	135
TL1-2.bin20_NODE_1046_length_36247_cov_14.2027_20	945021.TEH_00750	26.056	426	285	12	5	403	1	423	1.11e-32	137
TL1-2.bin20_NODE_1046_length_36247_cov_14.2027_20	1120985.AUMI01000012_gene21	26.63	368	246	11	9	355	10	374	1.21e-32	134
TL1-2.bin20_NODE_1046_length_36247_cov_14.2027_20	324057.Pjdr2_6269	28.448	348	232	7	35	366	32	378	1.22e-32	134
TL1-2.bin20_NODE_1046_length_36247_cov_14.2027_20	999423.HMPREF9161_01756	27.027	333	218	10	7	317	4	333	1.34e-32	134
TL1-2.bin20_NODE_1046_length_36247_cov_14.2027_20	194439.CT0369	25.815	368	251	8	7	354	2	367	1.37e-32	135
TL1-2.bin20_NODE_1046_length_36247_cov_14.2027_20	1048834.TC41_2123	27.986	293	197	6	64	343	87	378	1.48e-32	134
TL1-2.bin20_NODE_1046_length_36247_cov_14.2027_20	1121087.AUCK01000013_gene421	27.034	381	256	9	5	365	1	379	1.56e-32	134
TL1-2.bin20_NODE_1046_length_36247_cov_14.2027_20	1122925.KB895406_gene58	28.267	375	248	9	10	366	7	378	1.57e-32	134
TL1-2.bin20_NODE_1046_length_36247_cov_14.2027_20	555500.I215_11239	27.128	376	251	9	6	360	4	377	1.75e-32	134
TL1-2.bin20_NODE_1046_length_36247_cov_14.2027_20	565655.ECBG_01223	28.912	377	242	9	8	361	2	375	1.81e-32	134
TL1-2.bin20_NODE_1046_length_36247_cov_14.2027_20	262543.Exig_2312	28.982	383	243	8	9	365	5	384	2.04e-32	134
TL1-2.bin20_NODE_1046_length_36247_cov_14.2027_20	1121104.AQXH01000004_gene142	29.063	320	200	8	30	322	23	342	2.11e-32	134
TL1-2.bin20_NODE_1046_length_36247_cov_14.2027_20	638301.HMPREF0444_1590	27.139	409	271	11	5	387	1	408	2.15e-32	137
TL1-2.bin20_NODE_1046_length_36247_cov_14.2027_20	1397693.KK211187_gene793	29.243	383	242	8	9	365	5	384	2.19e-32	134
TL1-2.bin20_NODE_1046_length_36247_cov_14.2027_20	1121362.A605_07190	27.896	423	253	15	7	385	12	426	2.23e-32	135
TL1-2.bin20_NODE_1046_length_36247_cov_14.2027_20	1423780.LOT_2037	28.087	413	259	15	8	388	3	409	2.27e-32	135
TL1-2.bin20_NODE_1046_length_36247_cov_14.2027_20	702437.HMPREF9432_00200	27.027	333	217	10	7	316	4	333	2.51e-32	134
TL1-2.bin20_NODE_1046_length_36247_cov_14.2027_20	585503.HMPREF7545_0687	27.027	333	217	10	7	316	4	333	2.51e-32	134
TL1-2.bin20_NODE_1046_length_36247_cov_14.2027_20	1449068.JMLQ01000003_gene2431	27.594	424	245	18	2	376	5	415	2.57e-32	135
TL1-2.bin20_NODE_1046_length_36247_cov_14.2027_20	1408254.T458_22250	27.2	375	253	9	10	366	6	378	2.61e-32	133
TL1-2.bin20_NODE_1046_length_36247_cov_14.2027_20	1298598.JCM21714_1651	27.506	389	256	12	7	373	5	389	3.08e-32	133
TL1-2.bin20_NODE_1046_length_36247_cov_14.2027_20	1347369.CCAD010000091_gene2118	27.968	379	252	8	5	365	1	376	3.27e-32	133
TL1-2.bin20_NODE_1046_length_36247_cov_14.2027_20	521098.Aaci_2008	27.64	322	218	7	36	343	66	386	3.47e-32	134
TL1-2.bin20_NODE_1046_length_36247_cov_14.2027_20	861299.J421_1879	27.39	387	242	10	1	355	1	380	3.78e-32	134
TL1-2.bin20_NODE_1046_length_36247_cov_14.2027_20	264201.pc1809	29.326	341	221	8	35	355	27	367	3.98e-32	133
TL1-2.bin20_NODE_1046_length_36247_cov_14.2027_20	1123258.AQXZ01000018_gene351	28.235	340	213	10	5	315	8	345	4.21e-32	134
TL1-2.bin20_NODE_1046_length_36247_cov_14.2027_20	1123284.KB899042_gene1365	29.306	389	246	12	7	370	3	387	4.34e-32	133
TL1-2.bin20_NODE_1046_length_36247_cov_14.2027_20	272558	28.346	381	251	10	5	365	1	379	4.46e-32	132
TL1-2.bin20_NODE_1046_length_36247_cov_14.2027_20	1123023.JIAI01000014_gene3736	25.852	352	230	9	6	328	3	352	4.89e-32	133
TL1-2.bin20_NODE_1046_length_36247_cov_14.2027_20	1117108.PAALTS15_05078	28.723	376	246	9	10	366	7	379	4.92e-32	132
TL1-2.bin20_NODE_1046_length_36247_cov_14.2027_20	697282.Mettu_1679	27.569	399	248	13	1	360	1	397	5.04e-32	133
TL1-2.bin20_NODE_1046_length_36247_cov_14.2027_20	420246.GTNG_2904	27.202	386	254	12	4	365	3	385	5.38e-32	132
TL1-2.bin20_NODE_1046_length_36247_cov_14.2027_20	1134413.ANNK01000043_gene1378	27.559	381	253	10	5	365	6	383	5.72e-32	132
TL1-2.bin20_NODE_1046_length_36247_cov_14.2027_20	1120968.AUBX01000016_gene1586	29.049	389	248	12	10	373	20	405	5.79e-32	133
TL1-2.bin20_NODE_1046_length_36247_cov_14.2027_20	525378.HMPREF0793_1550	27.492	331	216	9	7	315	5	333	6e-32	132
TL1-2.bin20_NODE_1046_length_36247_cov_14.2027_20	935261.JAGL01000023_gene107	26.994	326	216	9	10	315	16	339	6e-32	134
TL1-2.bin20_NODE_1046_length_36247_cov_14.2027_20	1280.SAXN108_0936	26.197	355	238	9	7	339	5	357	6.57e-32	132
TL1-2.bin20_NODE_1046_length_36247_cov_14.2027_20	264462.Bd0332	27.346	373	249	9	8	360	9	379	6.62e-32	133
TL1-2.bin20_NODE_1046_length_36247_cov_14.2027_20	1126627.BAWE01000004_gene1738	25.474	369	247	8	9	354	7	370	7.18e-32	132
TL1-2.bin20_NODE_1046_length_36247_cov_14.2027_20	621372.ACIH01000121_gene2184	28.075	374	248	9	11	366	1	371	7.26e-32	132
TL1-2.bin20_NODE_1046_length_36247_cov_14.2027_20	66692.ABC2924	27.559	381	254	10	5	365	1	379	7.78e-32	132
TL1-2.bin20_NODE_1046_length_36247_cov_14.2027_20	936573.HMPREF1147_1827	30.03	333	208	11	6	316	3	332	8.13e-32	132
TL1-2.bin20_NODE_1046_length_36247_cov_14.2027_20	266779.Meso_3513	28.829	333	215	10	6	318	23	353	8.5e-32	133
TL1-2.bin20_NODE_1046_length_36247_cov_14.2027_20	558173.CDOO_07190	26.98	404	251	13	7	371	12	410	8.76e-32	133
TL1-2.bin20_NODE_1046_length_36247_cov_14.2027_20	1114972.AUAW01000001_gene1312	27.67	412	261	15	5	388	1	403	8.9e-32	135
TL1-2.bin20_NODE_1046_length_36247_cov_14.2027_20	888060.HMPREF9081_2272	27.733	375	242	11	7	355	22	393	9.3e-32	132
TL1-2.bin20_NODE_1046_length_36247_cov_14.2027_20	324602.Caur_3358	26.02	392	260	13	6	371	24	411	9.45e-32	133
TL1-2.bin20_NODE_1046_length_36247_cov_14.2027_20	935840.JAEQ01000011_gene1770	28.228	333	217	8	6	318	16	346	9.59e-32	133
TL1-2.bin20_NODE_1046_length_36247_cov_14.2027_20	1341151.ASZU01000010_gene1915	27.704	379	247	11	9	366	6	378	1.01e-31	132
TL1-2.bin20_NODE_1046_length_36247_cov_14.2027_20	1122947.FR7_0942	26.146	371	251	10	5	355	7	374	1.04e-31	132
TL1-2.bin20_NODE_1046_length_36247_cov_14.2027_20	679201.HMPREF9334_01355	26.647	334	218	11	7	316	4	334	1.05e-31	132
TL1-2.bin20_NODE_1046_length_36247_cov_14.2027_20	1122915.AUGY01000021_gene6555	28.382	377	247	11	9	366	6	378	1.06e-31	132
TL1-2.bin20_NODE_1046_length_36247_cov_14.2027_20	1101190.ARWB01000001_gene2159	26.426	333	222	8	3	315	4	333	1.2e-31	132
TL1-2.bin20_NODE_1046_length_36247_cov_14.2027_20	1123309.AQYB01000033_gene1047	28.894	398	248	13	8	377	3	393	1.24e-31	134
TL1-2.bin20_NODE_1046_length_36247_cov_14.2027_20	1348662.CARG_04640	28.506	435	266	16	7	403	17	444	1.25e-31	133
TL1-2.bin20_NODE_1046_length_36247_cov_14.2027_20	873448.STRPO_1502	26.65	394	260	9	8	373	2	394	1.28e-31	131
TL1-2.bin20_NODE_1046_length_36247_cov_14.2027_20	879310.HMPREF9162_2399	29.73	333	209	11	6	316	3	332	1.29e-31	132
TL1-2.bin20_NODE_1046_length_36247_cov_14.2027_20	574376.BAMA_00295	27.851	377	253	8	8	366	3	378	1.41e-31	131
TL1-2.bin20_NODE_1046_length_36247_cov_14.2027_20	290315.Clim_1955	27.717	368	244	9	7	354	2	367	1.52e-31	132
TL1-2.bin20_NODE_1046_length_36247_cov_14.2027_20	179408.Osc7112_1276	25.229	436	256	12	11	384	9	436	1.54e-31	133
TL1-2.bin20_NODE_1046_length_36247_cov_14.2027_20	1284352.AOIG01000040_gene8	27.54	374	252	9	10	366	7	378	1.55e-31	131
TL1-2.bin20_NODE_1046_length_36247_cov_14.2027_20	1122947.FR7_1419	26.415	371	250	10	5	355	7	374	1.64e-31	131
TL1-2.bin20_NODE_1046_length_36247_cov_14.2027_20	1154860.SAG0136_01115	28.678	401	248	13	8	377	3	396	1.64e-31	134
TL1-2.bin20_NODE_1046_length_36247_cov_14.2027_20	1174504.AJTN02000176_gene2036	27.321	377	255	8	8	366	3	378	1.97e-31	130
TL1-2.bin20_NODE_1046_length_36247_cov_14.2027_20	208596.CAR_c24690	25.304	411	282	10	5	391	1	410	2.04e-31	134
TL1-2.bin20_NODE_1046_length_36247_cov_14.2027_20	118166.JH976537_gene2799	27.795	331	211	9	11	315	9	337	2.25e-31	132
TL1-2.bin20_NODE_1046_length_36247_cov_14.2027_20	44251.PDUR_22000	28.267	375	248	9	10	366	7	378	2.44e-31	130
TL1-2.bin20_NODE_1046_length_36247_cov_14.2027_20	1234593.ANBY01000039_gene1521	27.41	332	217	9	6	315	4	333	2.55e-31	130
TL1-2.bin20_NODE_1046_length_36247_cov_14.2027_20	1484479.DI14_14785	28.385	384	252	7	5	365	1	384	2.7e-31	130
TL1-2.bin20_NODE_1046_length_36247_cov_14.2027_20	1123304.AQYA01000028_gene1730	28.967	397	252	12	8	377	3	396	2.82e-31	133
TL1-2.bin20_NODE_1046_length_36247_cov_14.2027_20	717231.Flexsi_0153	28.446	341	220	10	8	329	2	337	2.84e-31	130
TL1-2.bin20_NODE_1046_length_36247_cov_14.2027_20	743299.Acife_2622	28.228	333	216	9	9	321	310	639	3.19e-31	134
TL1-2.bin20_NODE_1046_length_36247_cov_14.2027_20	360911.EAT1b_0770	28.052	385	252	8	5	365	1	384	3.47e-31	130
TL1-2.bin20_NODE_1046_length_36247_cov_14.2027_20	1168289.AJKI01000011_gene434	27.704	379	234	12	6	355	9	376	3.53e-31	130
TL1-2.bin20_NODE_1046_length_36247_cov_14.2027_20	1144275.COCOR_00473	24.87	386	266	10	10	373	1	384	3.61e-31	131
TL1-2.bin20_NODE_1046_length_36247_cov_14.2027_20	649639.Bcell_3402	27.822	381	251	10	6	365	4	381	3.88e-31	130
TL1-2.bin20_NODE_1046_length_36247_cov_14.2027_20	935845.JADQ01000087_gene181	27.807	374	249	9	11	366	1	371	4.15e-31	130
TL1-2.bin20_NODE_1046_length_36247_cov_14.2027_20	1429916.X566_05500	26.842	380	255	9	8	366	7	384	4.54e-31	130
TL1-2.bin20_NODE_1046_length_36247_cov_14.2027_20	1167632.AJTR01000081_gene2310	24.479	384	264	10	6	365	4	385	4.73e-31	130
TL1-2.bin20_NODE_1046_length_36247_cov_14.2027_20	1121385.AQXW01000004_gene1811	29.082	392	236	15	5	360	9	394	4.85e-31	131
TL1-2.bin20_NODE_1046_length_36247_cov_14.2027_20	1449342.JQMR01000001_gene1738	26.277	411	278	10	5	391	1	410	4.87e-31	133
TL1-2.bin20_NODE_1046_length_36247_cov_14.2027_20	1321778.HMPREF1982_04057	26.509	381	259	8	6	366	3	382	5.59e-31	132
TL1-2.bin20_NODE_1046_length_36247_cov_14.2027_20	1370125.AUWT01000011_gene1712	29.124	388	225	15	7	355	11	387	5.64e-31	130
TL1-2.bin20_NODE_1046_length_36247_cov_14.2027_20	113355.CM001775_gene1913	27.296	392	254	11	3	366	6	394	5.91e-31	130
TL1-2.bin20_NODE_1046_length_36247_cov_14.2027_20	1205753.A989_09561	27.545	334	218	8	9	321	3	333	6.07e-31	130
TL1-2.bin20_NODE_1046_length_36247_cov_14.2027_20	350054.Mflv_3348	28.756	386	229	14	7	355	11	387	6.43e-31	130
TL1-2.bin20_NODE_1046_length_36247_cov_14.2027_20	595460.RRSWK_02958	25.32	391	263	11	8	371	4	392	6.43e-31	130
TL1-2.bin20_NODE_1046_length_36247_cov_14.2027_20	1274374.CBLK010000076_gene3667	28	375	249	9	10	366	7	378	6.51e-31	129
TL1-2.bin20_NODE_1046_length_36247_cov_14.2027_20	1397699.JNIS01000001_gene861	28.46	383	245	8	9	365	5	384	6.83e-31	129
TL1-2.bin20_NODE_1046_length_36247_cov_14.2027_20	889378.Spiaf_0080	23.729	413	262	8	6	366	3	414	7.32e-31	132
TL1-2.bin20_NODE_1046_length_36247_cov_14.2027_20	1200792.AKYF01000020_gene4977	27.321	377	250	10	10	366	6	378	7.53e-31	129
TL1-2.bin20_NODE_1046_length_36247_cov_14.2027_20	1128427.KB904821_gene2804	27.873	409	264	15	9	394	6	406	7.7e-31	129
TL1-2.bin20_NODE_1046_length_36247_cov_14.2027_20	910313.HMPREF9320_1149	26.142	394	262	9	8	373	2	394	8.02e-31	129
TL1-2.bin20_NODE_1046_length_36247_cov_14.2027_20	634956.Geoth_0611	27.506	389	249	13	4	365	3	385	8.38e-31	129
TL1-2.bin20_NODE_1046_length_36247_cov_14.2027_20	596319.STAWA0001_1160	26.807	332	219	9	6	315	4	333	8.47e-31	129
TL1-2.bin20_NODE_1046_length_36247_cov_14.2027_20	1194526.A284_09025	26.807	332	219	9	6	315	4	333	8.47e-31	129
TL1-2.bin20_NODE_1046_length_36247_cov_14.2027_20	935567.JAES01000007_gene1872	25.568	352	235	10	17	346	8	354	8.51e-31	129
TL1-2.bin20_NODE_1046_length_36247_cov_14.2027_20	1224163.B841_06680	28.869	336	211	12	7	316	12	345	8.52e-31	130
TL1-2.bin20_NODE_1046_length_36247_cov_14.2027_20	1033739.CAEU01000043_gene708	27.604	384	249	11	5	365	1	378	8.77e-31	129
TL1-2.bin20_NODE_1046_length_36247_cov_14.2027_20	1449050.JNLE01000003_gene734	23.691	401	273	10	7	375	2	401	9.13e-31	132
TL1-2.bin20_NODE_1046_length_36247_cov_14.2027_20	698737.SLGD_01918	26.647	334	217	11	6	315	4	333	9.66e-31	129
TL1-2.bin20_NODE_1046_length_36247_cov_14.2027_20	1034809.SLUG_19110	26.647	334	217	11	6	315	4	333	9.66e-31	129
TL1-2.bin20_NODE_1046_length_36247_cov_14.2027_20	1121439.dsat_2292	25.063	395	271	11	1	373	1	392	1e-30	130
TL1-2.bin20_NODE_1046_length_36247_cov_14.2027_20	1444306.JFZC01000025_gene2467	29.574	399	242	15	5	373	6	395	1.02e-30	129
TL1-2.bin20_NODE_1046_length_36247_cov_14.2027_20	1218173.BALCAV_0221495	27.676	383	251	12	5	365	1	379	1.08e-30	129
TL1-2.bin20_NODE_1046_length_36247_cov_14.2027_20	1120746.CCNL01000014_gene2153	25.935	401	264	11	7	375	2	401	1.08e-30	132
TL1-2.bin20_NODE_1046_length_36247_cov_14.2027_20	1267533.KB906738_gene2416	28.857	350	217	11	34	355	28	373	1.09e-30	129
TL1-2.bin20_NODE_1046_length_36247_cov_14.2027_20	1121929.KB898664_gene1356	26.471	408	269	13	7	390	15	415	1.11e-30	129
TL1-2.bin20_NODE_1046_length_36247_cov_14.2027_20	908337.HMPREF9257_0089	27.387	398	251	11	8	373	2	393	1.23e-30	129
TL1-2.bin20_NODE_1046_length_36247_cov_14.2027_20	164757.Mjls_2828	27.229	415	243	16	7	386	11	401	1.23e-30	130
TL1-2.bin20_NODE_1046_length_36247_cov_14.2027_20	1120965.AUBV01000002_gene250	27	400	254	13	4	373	14	405	1.24e-30	129
TL1-2.bin20_NODE_1046_length_36247_cov_14.2027_20	1121015.N789_06610	26.446	363	243	8	34	373	29	390	1.26e-30	129
TL1-2.bin20_NODE_1046_length_36247_cov_14.2027_20	1128421.JAGA01000002_gene1618	25.788	349	235	10	1	328	1	346	1.29e-30	129
TL1-2.bin20_NODE_1046_length_36247_cov_14.2027_20	176280.SE_0635	26.761	355	236	9	7	339	5	357	1.46e-30	129
TL1-2.bin20_NODE_1046_length_36247_cov_14.2027_20	1397696.KK211189_gene1298	28.052	385	252	8	5	365	3	386	1.53e-30	129
TL1-2.bin20_NODE_1046_length_36247_cov_14.2027_20	1408254.T458_04515	26.933	375	249	9	22	372	17	390	1.58e-30	128
TL1-2.bin20_NODE_1046_length_36247_cov_14.2027_20	1196323.ALKF01000199_gene2546	28.191	376	248	9	10	366	7	379	1.59e-30	128
TL1-2.bin20_NODE_1046_length_36247_cov_14.2027_20	938709.AUSH02000073_gene1734	28.856	402	246	13	4	373	65	458	1.59e-30	130
TL1-2.bin20_NODE_1046_length_36247_cov_14.2027_20	114615.BRADO6813	24.94	417	283	10	1	393	1	411	1.71e-30	129
TL1-2.bin20_NODE_1046_length_36247_cov_14.2027_20	1046627.BZARG_820	28.244	393	251	13	6	371	7	395	1.74e-30	129
TL1-2.bin20_NODE_1046_length_36247_cov_14.2027_20	398511.BpOF4_04810	28.01	382	251	11	5	365	6	384	1.75e-30	128
TL1-2.bin20_NODE_1046_length_36247_cov_14.2027_20	666686.B1NLA3E_07635	28.824	340	225	8	5	328	1	339	1.75e-30	129
TL1-2.bin20_NODE_1046_length_36247_cov_14.2027_20	1178540.BA70_01275	25.654	382	262	8	5	365	3	383	1.78e-30	128
TL1-2.bin20_NODE_1046_length_36247_cov_14.2027_20	1345023.M467_13355	28.571	385	250	8	5	365	1	384	1.87e-30	128
TL1-2.bin20_NODE_1046_length_36247_cov_14.2027_20	686340.Metal_3037	30	320	196	10	6	299	7	324	1.93e-30	129
TL1-2.bin20_NODE_1046_length_36247_cov_14.2027_20	1382358.JHVN01000018_gene2988	26.615	387	255	11	4	365	5	387	2e-30	128
TL1-2.bin20_NODE_1046_length_36247_cov_14.2027_20	1121091.AUMP01000008_gene3564	27.2	375	248	9	23	373	18	391	2.08e-30	128
TL1-2.bin20_NODE_1046_length_36247_cov_14.2027_20	1401064.HMPREF2129_03605	26.735	389	245	13	7	360	12	395	2.09e-30	129
TL1-2.bin20_NODE_1046_length_36247_cov_14.2027_20	585423.KR49_07070	27.796	313	209	6	10	316	1	302	2.21e-30	127
TL1-2.bin20_NODE_1046_length_36247_cov_14.2027_20	657309.BXY_45550	28.261	368	231	9	33	371	34	397	2.26e-30	129
TL1-2.bin20_NODE_1046_length_36247_cov_14.2027_20	517417.Cpar_1508	26.359	368	249	8	7	354	2	367	2.42e-30	129
TL1-2.bin20_NODE_1046_length_36247_cov_14.2027_20	1173021.ALWA01000019_gene420	25.432	405	265	12	11	384	9	407	2.44e-30	129
TL1-2.bin20_NODE_1046_length_36247_cov_14.2027_20	401053.AciPR4_3167	26.22	328	222	7	6	315	8	333	2.62e-30	129
TL1-2.bin20_NODE_1046_length_36247_cov_14.2027_20	1123230.ARQJ01000029_gene144	25.131	382	262	8	6	365	4	383	2.69e-30	128
TL1-2.bin20_NODE_1046_length_36247_cov_14.2027_20	990285.RGCCGE502_19675	26.912	353	228	11	2	331	12	357	2.91e-30	129
TL1-2.bin20_NODE_1046_length_36247_cov_14.2027_20	358681.BBR47_47560	27.056	377	251	10	10	366	6	378	3.09e-30	127
TL1-2.bin20_NODE_1046_length_36247_cov_14.2027_20	1127695.HMPREF9163_01678	27.628	333	216	9	7	316	4	334	3.12e-30	128
TL1-2.bin20_NODE_1046_length_36247_cov_14.2027_20	1200792.AKYF01000009_gene3047	25.62	363	252	8	34	380	31	391	3.24e-30	127
TL1-2.bin20_NODE_1046_length_36247_cov_14.2027_20	702450.CUW_1721	25.635	394	262	10	8	373	2	392	3.36e-30	130
TL1-2.bin20_NODE_1046_length_36247_cov_14.2027_20	1246484.D479_08336	28.052	385	251	12	5	365	1	383	3.36e-30	127
TL1-2.bin20_NODE_1046_length_36247_cov_14.2027_20	1382315.JPOI01000001_gene1341	26.615	387	255	12	4	365	5	387	3.37e-30	128
TL1-2.bin20_NODE_1046_length_36247_cov_14.2027_20	240015.ACP_2469	26.239	343	231	9	6	328	16	356	3.4e-30	129
TL1-2.bin20_NODE_1046_length_36247_cov_14.2027_20	317936.Nos7107_5176	27.851	377	241	10	9	357	12	385	3.52e-30	128
TL1-2.bin20_NODE_1046_length_36247_cov_14.2027_20	226185.EF_3257	26.972	393	261	10	5	372	1	392	3.53e-30	130
TL1-2.bin20_NODE_1046_length_36247_cov_14.2027_20	1201292.DR75_1962	26.972	393	261	10	5	372	1	392	3.53e-30	130
TL1-2.bin20_NODE_1046_length_36247_cov_14.2027_20	1122129.AUEF01000006_gene240	26.087	391	261	12	6	372	4	390	3.79e-30	127
TL1-2.bin20_NODE_1046_length_36247_cov_14.2027_20	754027.HMPREF9554_03074	26.521	411	258	14	5	382	27	426	3.83e-30	128
TL1-2.bin20_NODE_1046_length_36247_cov_14.2027_20	743719.PaelaDRAFT_4835	27.733	375	250	10	10	366	7	378	3.84e-30	127
TL1-2.bin20_NODE_1046_length_36247_cov_14.2027_20	176279.SERP0527	26.479	355	237	9	7	339	5	357	3.88e-30	127
TL1-2.bin20_NODE_1046_length_36247_cov_14.2027_20	1295642.H839_15227	27.202	386	252	12	5	365	1	382	3.96e-30	127
TL1-2.bin20_NODE_1046_length_36247_cov_14.2027_20	862908.BMS_2006	27.66	376	237	10	6	355	3	369	3.98e-30	128
TL1-2.bin20_NODE_1046_length_36247_cov_14.2027_20	1267580.AF6_2322	27.132	387	254	12	4	365	3	386	4.18e-30	127
TL1-2.bin20_NODE_1046_length_36247_cov_14.2027_20	458233.MCCL_0566	24.74	384	263	9	6	365	7	388	4.22e-30	127
TL1-2.bin20_NODE_1046_length_36247_cov_14.2027_20	1385513.N780_18810	26.234	385	258	11	5	365	1	383	4.28e-30	127
TL1-2.bin20_NODE_1046_length_36247_cov_14.2027_20	1038862.KB893840_gene1185	25.41	366	251	8	9	354	7	370	4.31e-30	127
TL1-2.bin20_NODE_1046_length_36247_cov_14.2027_20	1123318.KB904586_gene423	27.93	401	251	12	8	377	3	396	4.39e-30	130
TL1-2.bin20_NODE_1046_length_36247_cov_14.2027_20	1033734.CAET01000034_gene4308	27.366	391	248	13	4	365	5	388	4.53e-30	127
TL1-2.bin20_NODE_1046_length_36247_cov_14.2027_20	1234664.AMRO01000021_gene1125	27.132	387	253	12	4	365	5	387	4.55e-30	127
TL1-2.bin20_NODE_1046_length_36247_cov_14.2027_20	1444310.JANV01000038_gene1067	28.052	385	250	14	5	365	6	387	5.08e-30	127
TL1-2.bin20_NODE_1046_length_36247_cov_14.2027_20	102125.Xen7305DRAFT_00048490	26.098	410	266	13	11	388	5	409	5.11e-30	127
TL1-2.bin20_NODE_1046_length_36247_cov_14.2027_20	391612.CY0110_20895	27.54	374	244	8	9	366	8	370	5.27e-30	127
TL1-2.bin20_NODE_1046_length_36247_cov_14.2027_20	1117108.PAALTS15_07544	25.833	360	240	8	54	389	52	408	5.41e-30	130
TL1-2.bin20_NODE_1046_length_36247_cov_14.2027_20	41431.PCC8801_3485	26.87	361	224	10	34	360	34	388	5.45e-30	128
TL1-2.bin20_NODE_1046_length_36247_cov_14.2027_20	1304866.K413DRAFT_0917	25.743	404	262	12	8	375	2	403	5.51e-30	130
TL1-2.bin20_NODE_1046_length_36247_cov_14.2027_20	491915.Aflv_2402	27.132	387	254	12	4	365	5	388	5.54e-30	127
TL1-2.bin20_NODE_1046_length_36247_cov_14.2027_20	760192.Halhy_0839	26.841	421	259	15	9	388	13	425	6.39e-30	127
TL1-2.bin20_NODE_1046_length_36247_cov_14.2027_20	1308866.J416_02766	26.923	390	257	13	7	373	5	389	6.49e-30	127
TL1-2.bin20_NODE_1046_length_36247_cov_14.2027_20	1499689.CCNN01000007_gene964	24.934	381	264	8	7	366	4	383	6.53e-30	129
TL1-2.bin20_NODE_1046_length_36247_cov_14.2027_20	525367.HMPREF0556_10400	23.76	383	270	6	5	366	1	382	6.62e-30	129
TL1-2.bin20_NODE_1046_length_36247_cov_14.2027_20	198467.NP92_12565	27.132	387	254	12	4	365	3	386	6.7e-30	127
TL1-2.bin20_NODE_1046_length_36247_cov_14.2027_20	235909.GK2953	26.425	386	255	12	5	365	1	382	6.82e-30	127
TL1-2.bin20_NODE_1046_length_36247_cov_14.2027_20	945712.CULC22_01081	27.612	402	249	15	7	371	12	408	7.12e-30	127
TL1-2.bin20_NODE_1046_length_36247_cov_14.2027_20	1096930.L284_06950	27.476	313	200	8	34	323	47	355	7.39e-30	127
TL1-2.bin20_NODE_1046_length_36247_cov_14.2027_20	1090320.KB900605_gene320	27.476	313	200	8	34	323	47	355	7.39e-30	127
TL1-2.bin20_NODE_1046_length_36247_cov_14.2027_20	290317.Cpha266_1073	26.901	342	225	9	8	329	2	338	7.52e-30	127
TL1-2.bin20_NODE_1046_length_36247_cov_14.2027_20	861530.ALOZ01000074_gene909	25.849	383	258	12	6	365	4	383	7.77e-30	127
TL1-2.bin20_NODE_1046_length_36247_cov_14.2027_20	1334046.AYTB01000009_gene2076	27.344	384	250	11	5	365	1	378	8.63e-30	126
TL1-2.bin20_NODE_1046_length_36247_cov_14.2027_20	391612.CY0110_26762	25.837	418	270	11	11	392	9	422	8.87e-30	127
TL1-2.bin20_NODE_1046_length_36247_cov_14.2027_20	759913.SDSE_0120	25.635	394	263	8	8	373	2	393	8.94e-30	126
TL1-2.bin20_NODE_1046_length_36247_cov_14.2027_20	1158610.UC3_02764	25.132	378	259	7	8	363	2	377	9.12e-30	126
TL1-2.bin20_NODE_1046_length_36247_cov_14.2027_20	1123248.KB893370_gene5000	27.952	415	251	16	6	386	8	408	9.18e-30	127
TL1-2.bin20_NODE_1046_length_36247_cov_14.2027_20	349161.Dred_0434	28.01	407	258	9	5	389	1	394	9.42e-30	126
TL1-2.bin20_NODE_1046_length_36247_cov_14.2027_20	1122216.AUHW01000005_gene565	25.401	374	252	10	6	355	8	378	9.45e-30	127
TL1-2.bin20_NODE_1046_length_36247_cov_14.2027_20	1123070.KB899255_gene1372	27.714	350	222	10	5	329	4	347	9.88e-30	127
TL1-2.bin20_NODE_1046_length_36247_cov_14.2027_20	1321786.HMPREF1992_00562	28.526	312	205	8	7	302	4	313	9.94e-30	127
TL1-2.bin20_NODE_1046_length_36247_cov_14.2027_20	1173701.A0A066XYC8	27.11	391	235	14	9	371	4	372	1e-29	126
TL1-2.bin20_NODE_1046_length_36247_cov_14.2027_20	1236976.JCM16418_2707	28.267	375	248	9	10	366	7	378	1.02e-29	126
TL1-2.bin20_NODE_1046_length_36247_cov_14.2027_20	435838.HMPREF0786_00057	25.197	381	261	9	7	365	5	383	1.08e-29	126
TL1-2.bin20_NODE_1046_length_36247_cov_14.2027_20	471223.GWCH70_2884	26.804	388	251	13	5	365	1	382	1.09e-29	126
TL1-2.bin20_NODE_1046_length_36247_cov_14.2027_20	388413.ALPR1_01790	28.792	389	249	11	10	373	20	405	1.12e-29	127
TL1-2.bin20_NODE_1046_length_36247_cov_14.2027_20	411476.BACOVA_04275	28.261	368	231	9	33	371	34	397	1.12e-29	127
TL1-2.bin20_NODE_1046_length_36247_cov_14.2027_20	358681.BBR47_18520	25.344	363	253	8	34	380	31	391	1.19e-29	126
TL1-2.bin20_NODE_1046_length_36247_cov_14.2027_20	43989.cce_4406	28.274	336	207	10	9	315	7	337	1.19e-29	126
TL1-2.bin20_NODE_1046_length_36247_cov_14.2027_20	1037409.BJ6T_10760	25.41	366	251	8	9	354	7	370	1.27e-29	126
TL1-2.bin20_NODE_1046_length_36247_cov_14.2027_20	1444310.JANV01000171_gene3382	25.691	362	251	8	35	380	32	391	1.27e-29	126
TL1-2.bin20_NODE_1046_length_36247_cov_14.2027_20	1196029.ALIM01000035_gene2495	28.093	388	249	13	4	365	5	388	1.33e-29	126
TL1-2.bin20_NODE_1046_length_36247_cov_14.2027_20	643473.KB235930_gene477	29.639	415	246	17	11	390	9	412	1.33e-29	127
TL1-2.bin20_NODE_1046_length_36247_cov_14.2027_20	1123284.KB899054_gene2020	23.822	382	270	7	5	366	1	381	1.35e-29	129
TL1-2.bin20_NODE_1046_length_36247_cov_14.2027_20	1179226.AJXO01000078_gene2291	23.958	384	266	10	6	365	4	385	1.36e-29	126
TL1-2.bin20_NODE_1046_length_36247_cov_14.2027_20	1297581.H919_12369	26.753	385	256	12	5	365	1	383	1.4e-29	126
TL1-2.bin20_NODE_1046_length_36247_cov_14.2027_20	1345697.M493_15375	27.132	387	253	12	4	365	3	385	1.43e-29	126
TL1-2.bin20_NODE_1046_length_36247_cov_14.2027_20	926566.Terro_0818	27.941	340	220	9	7	325	10	345	1.43e-29	127
TL1-2.bin20_NODE_1046_length_36247_cov_14.2027_20	876269.ARWA01000001_gene293	28.402	338	217	10	7	323	260	593	1.45e-29	129
TL1-2.bin20_NODE_1046_length_36247_cov_14.2027_20	290317.Cpha266_0611	28.184	369	241	11	7	354	2	367	1.49e-29	126
TL1-2.bin20_NODE_1046_length_36247_cov_14.2027_20	585529.HMPREF0291_11640	27.249	389	243	14	7	360	12	395	1.49e-29	127
TL1-2.bin20_NODE_1046_length_36247_cov_14.2027_20	1356854.N007_11105	28.086	324	213	6	64	368	57	379	1.57e-29	125
TL1-2.bin20_NODE_1046_length_36247_cov_14.2027_20	1158606.I579_00693	27.25	400	260	14	5	376	1	397	1.57e-29	129
TL1-2.bin20_NODE_1046_length_36247_cov_14.2027_20	1211813.CAPH01000006_gene1479	27.151	372	245	10	7	355	14	382	1.78e-29	126
TL1-2.bin20_NODE_1046_length_36247_cov_14.2027_20	755731.Clo1100_1863	25.464	377	260	8	10	366	5	380	1.8e-29	128
TL1-2.bin20_NODE_1046_length_36247_cov_14.2027_20	279808.SH2010	25.982	331	221	10	7	315	5	333	1.84e-29	125
TL1-2.bin20_NODE_1046_length_36247_cov_14.2027_20	35841.BT1A1_1671	24.804	383	266	8	5	366	1	382	1.93e-29	128
TL1-2.bin20_NODE_1046_length_36247_cov_14.2027_20	1121105.ATXL01000004_gene1289	26.161	409	276	10	5	388	1	408	2.03e-29	128
TL1-2.bin20_NODE_1046_length_36247_cov_14.2027_20	421531.IX38_08745	29.134	381	227	13	7	355	2	371	2.14e-29	125
TL1-2.bin20_NODE_1046_length_36247_cov_14.2027_20	631454.N177_0431	26.33	376	248	10	9	360	23	393	2.39e-29	126
TL1-2.bin20_NODE_1046_length_36247_cov_14.2027_20	984892.SPSE_1898	25.916	382	258	11	6	365	3	381	2.56e-29	125
TL1-2.bin20_NODE_1046_length_36247_cov_14.2027_20	1336234.JAGN01000008_gene1404	27.062	388	249	11	8	366	3	385	2.6e-29	128
TL1-2.bin20_NODE_1046_length_36247_cov_14.2027_20	545693.BMQ_2631	26.126	333	229	7	50	366	47	378	2.68e-29	125
TL1-2.bin20_NODE_1046_length_36247_cov_14.2027_20	1430331.EP10_04625	26.357	387	256	12	4	365	3	385	2.8e-29	125
TL1-2.bin20_NODE_1046_length_36247_cov_14.2027_20	588581.Cpap_3876	25.743	404	261	13	7	375	2	401	2.89e-29	128
TL1-2.bin20_NODE_1046_length_36247_cov_14.2027_20	545693.BMQ_4965	27.273	385	253	13	5	365	1	382	2.9e-29	125
TL1-2.bin20_NODE_1046_length_36247_cov_14.2027_20	342451.SSP1834	26.586	331	219	10	7	315	5	333	2.98e-29	125
TL1-2.bin20_NODE_1046_length_36247_cov_14.2027_20	1183438.GKIL_3028	27.481	393	247	12	11	374	9	392	3.05e-29	125
TL1-2.bin20_NODE_1046_length_36247_cov_14.2027_20	1035195.HMPREF9997_01153	27.711	415	251	18	7	382	12	416	3.34e-29	126
TL1-2.bin20_NODE_1046_length_36247_cov_14.2027_20	1158612.I580_01540	26.525	377	255	7	8	363	3	378	3.38e-29	125
TL1-2.bin20_NODE_1046_length_36247_cov_14.2027_20	1229783.C273_06228	24.672	381	263	9	7	365	5	383	3.4e-29	125
TL1-2.bin20_NODE_1046_length_36247_cov_14.2027_20	1280390.CBQR020000101_gene2422	24.742	388	260	11	8	366	2	386	3.75e-29	127
TL1-2.bin20_NODE_1046_length_36247_cov_14.2027_20	1242864.D187_002601	25.664	339	231	7	7	327	13	348	3.87e-29	125
TL1-2.bin20_NODE_1046_length_36247_cov_14.2027_20	1400520.LFAB_04765	27.184	412	270	12	5	388	1	410	3.91e-29	127
TL1-2.bin20_NODE_1046_length_36247_cov_14.2027_20	406124.ACPC01000020_gene3694	26.221	389	253	13	5	365	4	386	4.03e-29	125
TL1-2.bin20_NODE_1046_length_36247_cov_14.2027_20	1536775.H70737_25450	27.733	375	250	9	10	366	7	378	4.25e-29	124
TL1-2.bin20_NODE_1046_length_36247_cov_14.2027_20	1536770.R50345_25645	27.733	375	250	9	10	366	7	378	4.25e-29	124
TL1-2.bin20_NODE_1046_length_36247_cov_14.2027_20	1121898.Q766_03685	27.676	383	240	14	8	360	2	377	4.31e-29	125
TL1-2.bin20_NODE_1046_length_36247_cov_14.2027_20	335659.S23_67560	25.137	366	252	8	9	354	7	370	4.71e-29	125
TL1-2.bin20_NODE_1046_length_36247_cov_14.2027_20	1121287.AUMU01000001_gene1540	30.287	383	220	14	7	355	2	371	4.81e-29	125
TL1-2.bin20_NODE_1046_length_36247_cov_14.2027_20	701521.PECL_322	26.79	377	246	9	10	361	4	375	4.97e-29	124
TL1-2.bin20_NODE_1046_length_36247_cov_14.2027_20	1219375.CM002139_gene3657	26.765	340	230	7	34	354	13	352	5.15e-29	124
TL1-2.bin20_NODE_1046_length_36247_cov_14.2027_20	318996.AXAZ01000038_gene1308	24.59	366	254	8	9	354	7	370	5.2e-29	124
TL1-2.bin20_NODE_1046_length_36247_cov_14.2027_20	511437.Lbuc_1619	25.666	413	269	13	8	388	3	409	5.38e-29	126
TL1-2.bin20_NODE_1046_length_36247_cov_14.2027_20	762903.Pedsa_2047	27.763	389	239	14	46	402	45	423	5.4e-29	125
TL1-2.bin20_NODE_1046_length_36247_cov_14.2027_20	765698.Mesci_6337	27.371	369	245	9	9	356	20	386	5.49e-29	125
TL1-2.bin20_NODE_1046_length_36247_cov_14.2027_20	1034769.KB910518_gene419	27.467	375	251	9	10	366	7	378	5.57e-29	124
TL1-2.bin20_NODE_1046_length_36247_cov_14.2027_20	313603.FB2170_03665	27.99	393	250	14	7	371	8	395	6.35e-29	124
TL1-2.bin20_NODE_1046_length_36247_cov_14.2027_20	1040989.AWZU01000015_gene2594	25.41	366	251	8	9	354	10	373	6.65e-29	124
TL1-2.bin20_NODE_1046_length_36247_cov_14.2027_20	324602.Caur_0141	25.706	354	240	8	9	340	2	354	6.99e-29	124
TL1-2.bin20_NODE_1046_length_36247_cov_14.2027_20	349520.PPE_04660	26.688	311	212	6	34	329	31	340	7.44e-29	124
TL1-2.bin20_NODE_1046_length_36247_cov_14.2027_20	1301100.HG529376_gene4046	26.455	378	256	9	10	366	5	381	7.62e-29	126
TL1-2.bin20_NODE_1046_length_36247_cov_14.2027_20	1408442.JADE01000006_gene321	30.519	308	176	9	9	293	2	294	7.68e-29	124
TL1-2.bin20_NODE_1046_length_36247_cov_14.2027_20	1236976.JCM16418_1722	26.946	334	226	7	50	366	47	379	7.82e-29	124
TL1-2.bin20_NODE_1046_length_36247_cov_14.2027_20	1173027.Mic7113_1066	26.879	346	230	10	6	331	5	347	7.95e-29	124
TL1-2.bin20_NODE_1046_length_36247_cov_14.2027_20	1444711.CCJF01000005_gene164	26.649	379	238	10	34	389	26	387	8.06e-29	124
TL1-2.bin20_NODE_1046_length_36247_cov_14.2027_20	1435356.Y013_04405	26.379	417	263	14	6	386	9	417	8.42e-29	125
TL1-2.bin20_NODE_1046_length_36247_cov_14.2027_20	1230476.C207_02784	25.397	378	242	10	6	354	7	373	8.45e-29	124
TL1-2.bin20_NODE_1046_length_36247_cov_14.2027_20	1173026.Glo7428_4589	27.479	353	221	11	34	355	35	383	8.46e-29	124
TL1-2.bin20_NODE_1046_length_36247_cov_14.2027_20	1380408.AVGH01000032_gene316	26.615	387	256	12	4	365	5	388	8.53e-29	124
TL1-2.bin20_NODE_1046_length_36247_cov_14.2027_20	272624.lpg0671	26.995	426	268	15	10	403	317	731	8.73e-29	127
TL1-2.bin20_NODE_1046_length_36247_cov_14.2027_20	1353529.M899_0958	26.901	342	231	8	35	357	30	371	8.84e-29	124
TL1-2.bin20_NODE_1046_length_36247_cov_14.2027_20	268407.PWYN_00975	27.467	375	251	9	10	366	7	378	8.93e-29	124
TL1-2.bin20_NODE_1046_length_36247_cov_14.2027_20	742725.HMPREF9450_01892	26.997	363	238	11	16	355	20	378	9.08e-29	124
TL1-2.bin20_NODE_1046_length_36247_cov_14.2027_20	1957.JODX01000008_gene2323	25	384	247	11	6	350	4	385	9.57e-29	124
TL1-2.bin20_NODE_1046_length_36247_cov_14.2027_20	1038867.AXAY01000023_gene4629	28.283	396	238	15	9	360	40	433	9.66e-29	125
TL1-2.bin20_NODE_1046_length_36247_cov_14.2027_20	102129.Lepto7375DRAFT_3032	28.19	337	210	9	9	315	24	358	9.69e-29	125
TL1-2.bin20_NODE_1046_length_36247_cov_14.2027_20	1121360.AUAQ01000011_gene1048	28.146	437	250	19	1	388	1	422	1.06e-28	124
TL1-2.bin20_NODE_1046_length_36247_cov_14.2027_20	908337.HMPREF9257_1673	28.788	396	256	9	8	378	3	397	1.07e-28	126
TL1-2.bin20_NODE_1046_length_36247_cov_14.2027_20	443143.GM18_2419	25.472	424	280	14	5	401	1	415	1.08e-28	124
TL1-2.bin20_NODE_1046_length_36247_cov_14.2027_20	1224136.AMFN01000011_gene1936	31.803	305	179	9	7	294	2	294	1.09e-28	123
TL1-2.bin20_NODE_1046_length_36247_cov_14.2027_20	297246.lpp0727	26.761	426	269	15	10	403	317	731	1.12e-28	126
TL1-2.bin20_NODE_1046_length_36247_cov_14.2027_20	663952.SDD27957_04940	26.893	383	254	10	9	366	4	385	1.13e-28	126
TL1-2.bin20_NODE_1046_length_36247_cov_14.2027_20	189425.PGRAT_26960	27.2	375	252	9	10	366	7	378	1.14e-28	123
TL1-2.bin20_NODE_1046_length_36247_cov_14.2027_20	1122927.KB895430_gene45	25.833	360	237	8	34	366	32	388	1.15e-28	126
TL1-2.bin20_NODE_1046_length_36247_cov_14.2027_20	888064.HMPREF9088_0715	26.209	393	264	10	5	372	1	392	1.15e-28	126
TL1-2.bin20_NODE_1046_length_36247_cov_14.2027_20	1232666.JANE01000013_gene1811	23.958	384	266	10	6	365	4	385	1.17e-28	123
TL1-2.bin20_NODE_1046_length_36247_cov_14.2027_20	565655.ECBG_03002	27.342	395	257	13	5	372	1	392	1.19e-28	126
TL1-2.bin20_NODE_1046_length_36247_cov_14.2027_20	1121936.AUHI01000011_gene1080	26.873	387	253	12	5	365	6	388	1.19e-28	123
TL1-2.bin20_NODE_1046_length_36247_cov_14.2027_20	1158609.I586_01071	25.867	375	256	7	8	361	3	376	1.21e-28	123
TL1-2.bin20_NODE_1046_length_36247_cov_14.2027_20	1385514.N782_19390	27.013	385	255	11	5	365	1	383	1.23e-28	123
TL1-2.bin20_NODE_1046_length_36247_cov_14.2027_20	717605.Theco_2744	26.064	376	257	9	9	366	6	378	1.28e-28	123
TL1-2.bin20_NODE_1046_length_36247_cov_14.2027_20	1449338.JQLU01000005_gene3104	28.485	330	217	7	5	316	1	329	1.33e-28	123
TL1-2.bin20_NODE_1046_length_36247_cov_14.2027_20	1499685.CCFJ01000056_gene85	25.907	386	258	10	5	366	1	382	1.37e-28	125
TL1-2.bin20_NODE_1046_length_36247_cov_14.2027_20	1476583.DEIPH_ctg032orf0050	24.716	352	246	7	11	349	4	349	1.4e-28	122
TL1-2.bin20_NODE_1046_length_36247_cov_14.2027_20	1445613.JALM01000126_gene1793	29.841	315	197	10	1	298	1	308	1.41e-28	121
TL1-2.bin20_NODE_1046_length_36247_cov_14.2027_20	1460640.JCM19046_3830	26.646	319	215	7	64	365	8	324	1.44e-28	122
TL1-2.bin20_NODE_1046_length_36247_cov_14.2027_20	143224.JQMD01000002_gene3669	26.786	392	256	12	7	371	8	395	1.45e-28	123
TL1-2.bin20_NODE_1046_length_36247_cov_14.2027_20	221288.JH992901_gene4208	25.926	351	231	9	35	357	47	396	1.49e-28	124
TL1-2.bin20_NODE_1046_length_36247_cov_14.2027_20	1463885.KL578457_gene5649	25.858	379	244	12	7	350	17	393	1.49e-28	124
TL1-2.bin20_NODE_1046_length_36247_cov_14.2027_20	1340434.AXVA01000008_gene3556	26.26	377	259	8	8	366	3	378	1.51e-28	123
TL1-2.bin20_NODE_1046_length_36247_cov_14.2027_20	1385510.N781_07585	27.062	388	251	13	5	365	1	383	1.52e-28	123
TL1-2.bin20_NODE_1046_length_36247_cov_14.2027_20	317936.Nos7107_4276	26.816	358	225	10	34	359	35	387	1.54e-28	124
TL1-2.bin20_NODE_1046_length_36247_cov_14.2027_20	585543.HMPREF0969_03303	27.638	398	256	12	3	373	9	401	1.54e-28	123
TL1-2.bin20_NODE_1046_length_36247_cov_14.2027_20	411479.BACUNI_00674	27.638	398	256	12	3	373	9	401	1.54e-28	123
TL1-2.bin20_NODE_1046_length_36247_cov_14.2027_20	397278.JOJN01000003_gene2093	27.869	427	241	20	7	386	7	413	1.55e-28	124
TL1-2.bin20_NODE_1046_length_36247_cov_14.2027_20	221109	25.393	382	262	10	5	365	1	380	1.57e-28	123
TL1-2.bin20_NODE_1046_length_36247_cov_14.2027_20	66875.JODY01000017_gene468	25.515	388	240	12	9	350	3	387	1.6e-28	124
TL1-2.bin20_NODE_1046_length_36247_cov_14.2027_20	996637.SGM_3711	25.526	380	243	11	9	350	2	379	1.61e-28	124
TL1-2.bin20_NODE_1046_length_36247_cov_14.2027_20	1281779.H009_14563	28.477	302	196	7	34	315	28	329	1.61e-28	123
TL1-2.bin20_NODE_1046_length_36247_cov_14.2027_20	1719.CPTC_01570	26.866	402	252	14	7	371	12	408	1.62e-28	124
TL1-2.bin20_NODE_1046_length_36247_cov_14.2027_20	649349.Lbys_2555	28.426	394	245	12	8	371	11	397	1.63e-28	123
TL1-2.bin20_NODE_1046_length_36247_cov_14.2027_20	32057.KB217478_gene4483	29.217	332	205	9	1	315	1	319	1.65e-28	123
TL1-2.bin20_NODE_1046_length_36247_cov_14.2027_20	1449336.JQLO01000001_gene1581	27.327	333	215	7	5	315	1	328	1.66e-28	123
TL1-2.bin20_NODE_1046_length_36247_cov_14.2027_20	1041522.MCOL_V209375	28.235	340	209	12	6	315	13	347	1.7e-28	124
TL1-2.bin20_NODE_1046_length_36247_cov_14.2027_20	189426.PODO_25710	26.933	375	253	9	10	366	7	378	1.76e-28	123
TL1-2.bin20_NODE_1046_length_36247_cov_14.2027_20	1211814.CAPG01000076_gene3577	26.031	388	255	10	5	365	1	383	1.8e-28	123
TL1-2.bin20_NODE_1046_length_36247_cov_14.2027_20	1380355.JNIJ01000065_gene2226	24.934	377	258	9	1	354	2	376	2.03e-28	123
TL1-2.bin20_NODE_1046_length_36247_cov_14.2027_20	349519.LCK_01568	27.166	427	276	12	5	399	1	424	2.04e-28	125
TL1-2.bin20_NODE_1046_length_36247_cov_14.2027_20	1238184.CM001792_gene1414	25.326	383	261	11	5	365	1	380	2.25e-28	122
TL1-2.bin20_NODE_1046_length_36247_cov_14.2027_20	1382306.JNIM01000001_gene2557	23.757	362	253	9	20	360	46	405	2.28e-28	123
TL1-2.bin20_NODE_1046_length_36247_cov_14.2027_20	416870.llmg_1735	25.51	392	257	10	5	363	1	390	2.29e-28	123
TL1-2.bin20_NODE_1046_length_36247_cov_14.2027_20	545695.TREAZ_2905	26.087	391	256	8	8	366	5	394	2.29e-28	125
TL1-2.bin20_NODE_1046_length_36247_cov_14.2027_20	1541065.JRFE01000001_gene2624	26.478	423	267	15	11	396	9	424	2.32e-28	124
TL1-2.bin20_NODE_1046_length_36247_cov_14.2027_20	1450694.BTS2_1800	27.225	382	254	11	5	365	6	384	2.36e-28	122
TL1-2.bin20_NODE_1046_length_36247_cov_14.2027_20	218495.SUB0103	25.266	376	258	7	8	361	2	376	2.36e-28	122
TL1-2.bin20_NODE_1046_length_36247_cov_14.2027_20	1123024.AUII01000003_gene3263	25.562	356	234	10	13	339	1	354	2.47e-28	123
TL1-2.bin20_NODE_1046_length_36247_cov_14.2027_20	1499680.CCFE01000023_gene2557	25.858	379	260	10	5	365	1	376	2.48e-28	122
TL1-2.bin20_NODE_1046_length_36247_cov_14.2027_20	1033738.CAEP01000140_gene4193	27.344	384	250	11	5	365	1	378	2.5e-28	122
TL1-2.bin20_NODE_1046_length_36247_cov_14.2027_20	1267533.KB906735_gene5078	25	344	233	9	7	327	13	354	2.54e-28	124
TL1-2.bin20_NODE_1046_length_36247_cov_14.2027_20	1237149.C900_04135	29.07	344	220	10	33	354	55	396	2.54e-28	123
TL1-2.bin20_NODE_1046_length_36247_cov_14.2027_20	396513.SCA_0546	28.06	335	213	11	4	315	3	332	2.63e-28	122
TL1-2.bin20_NODE_1046_length_36247_cov_14.2027_20	1283283.ATXA01000019_gene2927	27.019	359	228	13	9	339	5	357	2.64e-28	124
TL1-2.bin20_NODE_1046_length_36247_cov_14.2027_20	1384049.CD29_13305	26.385	379	258	9	8	366	3	380	2.67e-28	122
TL1-2.bin20_NODE_1046_length_36247_cov_14.2027_20	866536.Belba_1107	27.848	395	255	12	5	373	15	405	2.67e-28	123
TL1-2.bin20_NODE_1046_length_36247_cov_14.2027_20	1158608.I583_00539	25.995	377	257	7	8	363	3	378	2.71e-28	122
TL1-2.bin20_NODE_1046_length_36247_cov_14.2027_20	1370120.AUWR01000044_gene3936	26.357	387	245	14	3	355	10	390	2.73e-28	123
TL1-2.bin20_NODE_1046_length_36247_cov_14.2027_20	1071400.LBUCD034_1677	25.908	413	268	14	8	388	3	409	2.75e-28	124
TL1-2.bin20_NODE_1046_length_36247_cov_14.2027_20	1406840.Q763_10215	27.456	397	245	14	10	371	3	391	2.79e-28	122
TL1-2.bin20_NODE_1046_length_36247_cov_14.2027_20	1122919.KB905581_gene3131	26.074	349	240	8	34	366	31	377	2.91e-28	122
TL1-2.bin20_NODE_1046_length_36247_cov_14.2027_20	1462527.CCDM010000003_gene4173	25.974	385	256	12	5	365	1	380	3.04e-28	122
TL1-2.bin20_NODE_1046_length_36247_cov_14.2027_20	742727.HMPREF9447_00295	26.98	404	251	14	3	373	57	449	3.11e-28	123
TL1-2.bin20_NODE_1046_length_36247_cov_14.2027_20	1395513.P343_04215	28.212	397	244	16	5	370	1	387	3.15e-28	122
TL1-2.bin20_NODE_1046_length_36247_cov_14.2027_20	315750.BPUM_2872	25.131	382	264	8	5	365	1	381	3.31e-28	122
TL1-2.bin20_NODE_1046_length_36247_cov_14.2027_20	1379698.RBG1_1C00001G0686	26.385	379	254	10	8	362	3	380	3.38e-28	122
TL1-2.bin20_NODE_1046_length_36247_cov_14.2027_20	1211815.CBYP010000075_gene2948	29.091	385	237	13	7	360	18	397	3.49e-28	123
TL1-2.bin20_NODE_1046_length_36247_cov_14.2027_20	1408424.JHYI01000006_gene524	26.963	382	256	9	4	365	5	383	3.5e-28	122
TL1-2.bin20_NODE_1046_length_36247_cov_14.2027_20	1497679.EP56_16445	23.587	407	288	8	5	389	1	406	3.61e-28	124
TL1-2.bin20_NODE_1046_length_36247_cov_14.2027_20	28072.Nos7524_3996	25.562	356	228	9	34	357	35	385	3.67e-28	123
TL1-2.bin20_NODE_1046_length_36247_cov_14.2027_20	1087481.AGFX01000030_gene284	27.273	374	252	9	10	366	7	377	3.72e-28	122
TL1-2.bin20_NODE_1046_length_36247_cov_14.2027_20	103690	25.706	354	226	9	34	355	35	383	3.75e-28	123
TL1-2.bin20_NODE_1046_length_36247_cov_14.2027_20	1265845.PWEIH_05859	24.021	383	269	7	5	366	1	382	3.75e-28	124
BP5.bin48_NODE_3094_length_25308_cov_1.902228_18	649747.HMPREF0083_02326	28.788	396	261	9	1	379	13	404	1.49e-43	164
BP5.bin48_NODE_3094_length_25308_cov_1.902228_18	986075.CathTA2_0279	31.313	396	247	11	6	379	3	395	3.02e-43	162
BP5.bin48_NODE_3094_length_25308_cov_1.902228_18	935948.KE386494_gene558	28.571	406	265	9	1	385	6	407	4.68e-42	163
BP5.bin48_NODE_3094_length_25308_cov_1.902228_18	273068.TTE2486	29.199	387	247	11	1	365	1	382	9.97e-42	162
BP5.bin48_NODE_3094_length_25308_cov_1.902228_18	1042163.BRLA_c040740	30.423	378	240	11	9	365	6	381	1.26e-41	158
BP5.bin48_NODE_3094_length_25308_cov_1.902228_18	1121121.KB894314_gene1599	30.159	378	241	11	9	365	23	398	2.16e-41	158
BP5.bin48_NODE_3094_length_25308_cov_1.902228_18	1118054.CAGW01000105_gene4607	29.058	382	250	9	1	365	1	378	2.38e-41	157
BP5.bin48_NODE_3094_length_25308_cov_1.902228_18	1111479.AXAR01000007_gene1028	27.371	369	250	9	7	361	2	366	3.43e-40	154
BP5.bin48_NODE_3094_length_25308_cov_1.902228_18	580331.Thit_2152	28.682	387	249	11	1	365	1	382	1.07e-39	157
BP5.bin48_NODE_3094_length_25308_cov_1.902228_18	1408254.T458_22250	28.967	397	259	10	1	379	1	392	1.49e-39	152
BP5.bin48_NODE_3094_length_25308_cov_1.902228_18	518766.Rmar_2662	27.569	399	260	10	1	372	12	408	1.71e-39	154
BP5.bin48_NODE_3094_length_25308_cov_1.902228_18	1123250.KB908383_gene1399	30.362	359	225	10	3	339	2	357	3.42e-38	149
BP5.bin48_NODE_3094_length_25308_cov_1.902228_18	1089548.KI783301_gene2569	29.306	389	254	10	9	379	6	391	4.28e-38	149
BP5.bin48_NODE_3094_length_25308_cov_1.902228_18	1120971.AUCA01000020_gene996	26.016	369	255	9	7	361	2	366	8.5e-38	148
BP5.bin48_NODE_3094_length_25308_cov_1.902228_18	1123511.KB905839_gene632	29.255	376	242	10	2	356	5	377	1.07e-37	148
BP5.bin48_NODE_3094_length_25308_cov_1.902228_18	1460634.JCM19037_3780	27.436	390	260	8	5	371	3	392	1.09e-37	148
BP5.bin48_NODE_3094_length_25308_cov_1.902228_18	1120972.AUMH01000001_gene1236	26.216	370	255	8	11	365	6	372	2e-37	147
BP5.bin48_NODE_3094_length_25308_cov_1.902228_18	857293.CAAU_2088	26.33	376	257	8	9	365	5	379	4.22e-37	149
BP5.bin48_NODE_3094_length_25308_cov_1.902228_18	927704.SELR_23060	29.787	376	238	12	4	356	3	375	5.18e-37	146
BP5.bin48_NODE_3094_length_25308_cov_1.902228_18	485913.Krac_6747	28.721	383	239	12	3	359	13	387	7.54e-37	146
BP5.bin48_NODE_3094_length_25308_cov_1.902228_18	1246484.D479_08336	28.321	399	260	11	5	379	2	398	9.44e-37	145
BP5.bin48_NODE_3094_length_25308_cov_1.902228_18	484770.UFO1_3927	30.053	376	236	13	3	356	5	375	9.53e-37	145
BP5.bin48_NODE_3094_length_25308_cov_1.902228_18	1121938.AUDY01000014_gene3542	29.073	399	257	11	5	379	2	398	1.05e-36	145
BP5.bin48_NODE_3094_length_25308_cov_1.902228_18	562970.Btus_1077	29.63	351	230	8	8	342	4	353	1.15e-36	145
BP5.bin48_NODE_3094_length_25308_cov_1.902228_18	990285.RGCCGE502_19675	29.674	337	208	9	2	314	13	344	1.4e-36	146
BP5.bin48_NODE_3094_length_25308_cov_1.902228_18	1112214.AHIS01000050_gene2414	27.865	384	228	11	32	386	35	398	2.37e-36	145
BP5.bin48_NODE_3094_length_25308_cov_1.902228_18	1200792.AKYF01000020_gene4977	27.577	388	263	8	9	379	6	392	2.95e-36	144
BP5.bin48_NODE_3094_length_25308_cov_1.902228_18	1382304.JNIL01000001_gene921	25.815	368	254	9	9	361	4	367	3.67e-36	144
BP5.bin48_NODE_3094_length_25308_cov_1.902228_18	378806.STAUR_2245	28.571	350	227	10	9	338	1	347	3.71e-36	144
BP5.bin48_NODE_3094_length_25308_cov_1.902228_18	1117108.PAALTS15_05078	29.049	389	256	9	9	379	7	393	5.01e-36	143
BP5.bin48_NODE_3094_length_25308_cov_1.902228_18	207559.Dde_0642	28.457	376	247	11	4	359	7	380	5.26e-36	144
BP5.bin48_NODE_3094_length_25308_cov_1.902228_18	1123511.KB905839_gene611	28.818	347	224	9	1	327	4	347	7.44e-36	143
BP5.bin48_NODE_3094_length_25308_cov_1.902228_18	290318.Cvib_1373	29.38	371	234	9	6	353	11	376	9.08e-36	143
BP5.bin48_NODE_3094_length_25308_cov_1.902228_18	1178540.BA70_01275	28.534	382	247	10	6	364	5	383	9.82e-36	142
BP5.bin48_NODE_3094_length_25308_cov_1.902228_18	1444309.JAQG01000011_gene2309	28.283	396	263	10	1	379	1	392	1.02e-35	142
BP5.bin48_NODE_3094_length_25308_cov_1.902228_18	1051501.AYTL01000004_gene3758	27.749	382	251	10	6	364	8	387	1.19e-35	142
BP5.bin48_NODE_3094_length_25308_cov_1.902228_18	358681.BBR47_47560	27.062	388	265	8	9	379	6	392	1.46e-35	142
BP5.bin48_NODE_3094_length_25308_cov_1.902228_18	246197.MXAN_1442	27.954	347	218	10	8	333	12	347	1.48e-35	143
BP5.bin48_NODE_3094_length_25308_cov_1.902228_18	1157490.EL26_21735	27.52	367	247	9	10	361	7	369	1.6e-35	142
BP5.bin48_NODE_3094_length_25308_cov_1.902228_18	1121087.AUCK01000013_gene421	28.238	386	256	10	6	372	3	386	1.62e-35	142
BP5.bin48_NODE_3094_length_25308_cov_1.902228_18	251229.Chro_1618	28.346	381	238	12	9	359	11	386	2.37e-35	142
BP5.bin48_NODE_3094_length_25308_cov_1.902228_18	189753.AXAS01000003_gene4823	26.933	375	250	10	3	356	2	373	2.46e-35	142
BP5.bin48_NODE_3094_length_25308_cov_1.902228_18	1382304.JNIL01000001_gene3295	28.385	384	251	11	8	367	4	387	2.54e-35	141
BP5.bin48_NODE_3094_length_25308_cov_1.902228_18	883067.HMPREF9237_01273	30.973	339	211	8	8	326	16	351	2.61e-35	142
BP5.bin48_NODE_3094_length_25308_cov_1.902228_18	66692.ABC2924	27.778	378	253	9	6	364	3	379	3.26e-35	141
BP5.bin48_NODE_3094_length_25308_cov_1.902228_18	935837.JAEK01000004_gene4659	28.906	384	246	12	5	364	6	386	3.26e-35	141
BP5.bin48_NODE_3094_length_25308_cov_1.902228_18	485913.Krac_2160	27.224	371	248	9	8	359	25	392	3.4e-35	142
BP5.bin48_NODE_3094_length_25308_cov_1.902228_18	1123226.KB899305_gene2640	28.647	377	251	8	4	364	2	376	3.6e-35	141
BP5.bin48_NODE_3094_length_25308_cov_1.902228_18	326423.RBAM_012370	30.645	372	239	9	8	361	4	374	4.41e-35	140
BP5.bin48_NODE_3094_length_25308_cov_1.902228_18	1484479.DI14_14785	28.141	398	263	7	5	379	2	399	5.18e-35	140
BP5.bin48_NODE_3094_length_25308_cov_1.902228_18	189753.AXAS01000054_gene7715	29.023	348	219	11	4	326	22	366	5.27e-35	141
BP5.bin48_NODE_3094_length_25308_cov_1.902228_18	1048834.TC41_2123	26.205	332	229	7	45	361	67	397	5.76e-35	141
BP5.bin48_NODE_3094_length_25308_cov_1.902228_18	1408423.JHYA01000005_gene1770	28.354	395	254	11	3	377	2	387	5.91e-35	141
BP5.bin48_NODE_3094_length_25308_cov_1.902228_18	1128421.JAGA01000002_gene1618	29.255	376	242	9	5	359	6	378	6.05e-35	141
BP5.bin48_NODE_3094_length_25308_cov_1.902228_18	243159.AFE_0098	27.957	372	234	10	8	353	328	691	6.5e-35	144
BP5.bin48_NODE_3094_length_25308_cov_1.902228_18	380394.Lferr_0100	27.957	372	234	10	8	353	306	669	6.83e-35	144
BP5.bin48_NODE_3094_length_25308_cov_1.902228_18	521098.Aaci_2008	26.205	332	229	7	45	361	75	405	7.91e-35	140
BP5.bin48_NODE_3094_length_25308_cov_1.902228_18	1246626.BleG1_2921	28.158	380	249	11	6	364	3	379	8.02e-35	140
BP5.bin48_NODE_3094_length_25308_cov_1.902228_18	997346.HMPREF9374_3633	26.667	375	254	9	9	364	11	383	9.21e-35	140
BP5.bin48_NODE_3094_length_25308_cov_1.902228_18	1499685.CCFJ01000057_gene604	29.255	376	247	9	8	365	4	378	9.31e-35	140
BP5.bin48_NODE_3094_length_25308_cov_1.902228_18	702437.HMPREF9432_00200	29.794	339	212	10	6	321	4	339	1.15e-34	140
BP5.bin48_NODE_3094_length_25308_cov_1.902228_18	585503.HMPREF7545_0687	29.794	339	212	10	6	321	4	339	1.15e-34	140
BP5.bin48_NODE_3094_length_25308_cov_1.902228_18	35841.BT1A1_1179	29.787	376	245	9	8	365	4	378	1.22e-34	139
BP5.bin48_NODE_3094_length_25308_cov_1.902228_18	1278073.MYSTI_01462	26.271	354	225	10	1	327	1	345	1.23e-34	140
BP5.bin48_NODE_3094_length_25308_cov_1.902228_18	1158610.UC3_02764	26.596	376	254	7	8	362	3	377	1.24e-34	139
BP5.bin48_NODE_3094_length_25308_cov_1.902228_18	876269.ARWA01000001_gene293	28.993	407	232	16	4	384	258	633	1.25e-34	143
BP5.bin48_NODE_3094_length_25308_cov_1.902228_18	1121355.KB903375_gene1250	28.173	394	239	17	3	359	9	395	1.37e-34	140
BP5.bin48_NODE_3094_length_25308_cov_1.902228_18	406124.ACPC01000020_gene3694	27.949	390	243	11	5	364	5	386	1.46e-34	139
BP5.bin48_NODE_3094_length_25308_cov_1.902228_18	1254432.SCE1572_18340	26.4	375	241	11	8	356	9	374	1.61e-34	140
BP5.bin48_NODE_3094_length_25308_cov_1.902228_18	999423.HMPREF9161_01756	30.383	339	207	11	6	320	4	337	1.63e-34	140
BP5.bin48_NODE_3094_length_25308_cov_1.902228_18	102125.Xen7305DRAFT_00048490	26.41	390	258	8	9	373	4	389	1.64e-34	139
BP5.bin48_NODE_3094_length_25308_cov_1.902228_18	1178537.BA1_07362	27.749	382	250	10	6	364	3	381	1.88e-34	139
BP5.bin48_NODE_3094_length_25308_cov_1.902228_18	873448.STRPO_1502	26.972	393	258	9	8	372	3	394	1.94e-34	139
BP5.bin48_NODE_3094_length_25308_cov_1.902228_18	1297742.A176_03794	27.893	337	221	8	9	326	1	334	2.08e-34	140
BP5.bin48_NODE_3094_length_25308_cov_1.902228_18	378806.STAUR_1101	28.177	362	227	10	2	338	23	376	2.2e-34	140
BP5.bin48_NODE_3094_length_25308_cov_1.902228_18	315750.BPUM_2872	27.297	381	253	9	6	364	3	381	2.47e-34	139
BP5.bin48_NODE_3094_length_25308_cov_1.902228_18	644966.Tmar_2034	27.701	361	238	10	8	348	18	375	2.54e-34	139
BP5.bin48_NODE_3094_length_25308_cov_1.902228_18	1148.17	27.778	378	239	11	5	354	8	379	2.73e-34	139
BP5.bin48_NODE_3094_length_25308_cov_1.902228_18	1345023.M467_13355	27.949	390	258	8	5	371	2	391	2.94e-34	139
BP5.bin48_NODE_3094_length_25308_cov_1.902228_18	1242864.D187_002601	27.792	385	242	13	1	359	8	382	3.91e-34	139
BP5.bin48_NODE_3094_length_25308_cov_1.902228_18	218495.SUB0103	27.394	376	250	8	8	361	3	377	4.2e-34	138
BP5.bin48_NODE_3094_length_25308_cov_1.902228_18	1267533.KB906735_gene5078	28.406	345	220	9	6	326	13	354	4.49e-34	139
BP5.bin48_NODE_3094_length_25308_cov_1.902228_18	1127695.HMPREF9163_01678	30.588	340	209	11	6	321	4	340	4.69e-34	139
BP5.bin48_NODE_3094_length_25308_cov_1.902228_18	1034943.BN1094_01851	29.762	336	216	8	5	321	32	366	5.01e-34	139
BP5.bin48_NODE_3094_length_25308_cov_1.902228_18	1298598.JCM21714_1651	27.877	391	258	12	3	372	2	389	5.35e-34	138
BP5.bin48_NODE_3094_length_25308_cov_1.902228_18	743299.Acife_2622	28.763	372	231	10	8	353	310	673	5.73e-34	142
BP5.bin48_NODE_3094_length_25308_cov_1.902228_18	1410618.JNKI01000062_gene1731	30.294	340	213	10	3	321	2	338	6.29e-34	138
BP5.bin48_NODE_3094_length_25308_cov_1.902228_18	272558	27.441	379	253	9	6	364	3	379	6.31e-34	137
BP5.bin48_NODE_3094_length_25308_cov_1.902228_18	717605.Theco_2744	29.144	374	246	9	9	365	7	378	6.83e-34	137
BP5.bin48_NODE_3094_length_25308_cov_1.902228_18	910313.HMPREF9320_1149	27.226	393	257	9	8	372	3	394	6.93e-34	137
BP5.bin48_NODE_3094_length_25308_cov_1.902228_18	1267533.KB906738_gene2416	28.696	345	222	10	34	354	29	373	6.95e-34	138
BP5.bin48_NODE_3094_length_25308_cov_1.902228_18	1348662.CARG_04640	28.982	383	239	13	8	359	19	399	7.03e-34	139
BP5.bin48_NODE_3094_length_25308_cov_1.902228_18	1307759.JOMJ01000004_gene2877	28.125	352	229	11	9	339	4	352	7.23e-34	138
BP5.bin48_NODE_3094_length_25308_cov_1.902228_18	344747.PM8797T_06872	29.223	373	240	9	8	359	15	384	8.97e-34	138
BP5.bin48_NODE_3094_length_25308_cov_1.902228_18	1485543.JMME01000014_gene350	29.101	378	240	13	3	356	2	375	9.49e-34	137
BP5.bin48_NODE_3094_length_25308_cov_1.902228_18	1033738.CAEP01000041_gene778	26.842	380	254	9	9	365	4	382	9.59e-34	137
BP5.bin48_NODE_3094_length_25308_cov_1.902228_18	1051501.AYTL01000027_gene803	30.108	372	241	9	8	361	4	374	9.98e-34	137
BP5.bin48_NODE_3094_length_25308_cov_1.902228_18	1122927.KB895422_gene3854	30.457	394	244	14	9	379	7	393	1.01e-33	137
BP5.bin48_NODE_3094_length_25308_cov_1.902228_18	482234.SCAZ3_00740	26.531	392	260	8	8	372	3	393	1.03e-33	137
BP5.bin48_NODE_3094_length_25308_cov_1.902228_18	1122947.FR7_1419	27.273	374	245	10	5	356	8	376	1.04e-33	137
BP5.bin48_NODE_3094_length_25308_cov_1.902228_18	1334046.AYTB01000008_gene2781	26.842	380	254	9	9	365	4	382	1.28e-33	137
BP5.bin48_NODE_3094_length_25308_cov_1.902228_18	1078085.HMPREF1210_02496	28.385	384	248	10	5	364	2	382	1.31e-33	137
BP5.bin48_NODE_3094_length_25308_cov_1.902228_18	867845.KI911784_gene2726	27.394	376	250	9	8	361	2	376	1.44e-33	136
BP5.bin48_NODE_3094_length_25308_cov_1.902228_18	1268072.PSAB_19370	27.704	379	255	8	4	365	2	378	1.74e-33	136
BP5.bin48_NODE_3094_length_25308_cov_1.902228_18	1034347.CAHJ01000012_gene2404	27.54	374	254	8	5	362	2	374	1.79e-33	137
BP5.bin48_NODE_3094_length_25308_cov_1.902228_18	1429851.X548_16810	26.933	401	249	12	1	381	1	377	1.8e-33	137
BP5.bin48_NODE_3094_length_25308_cov_1.902228_18	1392501.JIAC01000001_gene967	29.204	339	217	10	3	321	2	337	1.85e-33	137
BP5.bin48_NODE_3094_length_25308_cov_1.902228_18	345219.Bcoa_3054	28.723	376	248	9	9	365	5	379	1.87e-33	136
BP5.bin48_NODE_3094_length_25308_cov_1.902228_18	224308.BSU32100	27.749	382	251	10	6	364	5	384	1.88e-33	136
BP5.bin48_NODE_3094_length_25308_cov_1.902228_18	565655.ECBG_01223	28.989	376	243	8	8	361	3	376	1.98e-33	136
BP5.bin48_NODE_3094_length_25308_cov_1.902228_18	743721.Psesu_2767	26.263	396	247	10	6	381	8	378	2.06e-33	137
BP5.bin48_NODE_3094_length_25308_cov_1.902228_18	324602.Caur_0141	27.394	376	250	8	8	361	2	376	2.07e-33	136
BP5.bin48_NODE_3094_length_25308_cov_1.902228_18	941639.BCO26_1460	28.989	376	247	9	9	365	5	379	2.08e-33	136
BP5.bin48_NODE_3094_length_25308_cov_1.902228_18	639282.DEFDS_1073	28.8	375	240	9	6	358	2	371	2.32e-33	136
BP5.bin48_NODE_3094_length_25308_cov_1.902228_18	1196323.ALKF01000199_gene2546	27.249	389	263	9	9	379	7	393	2.36e-33	136
BP5.bin48_NODE_3094_length_25308_cov_1.902228_18	319225.Plut_1582	28.8	375	231	10	6	353	2	367	2.49e-33	137
BP5.bin48_NODE_3094_length_25308_cov_1.902228_18	1087481.AGFX01000030_gene284	27.441	379	255	10	4	365	2	377	2.53e-33	136
BP5.bin48_NODE_3094_length_25308_cov_1.902228_18	224308.BSU12290	29.839	372	242	9	8	361	4	374	2.74e-33	135
BP5.bin48_NODE_3094_length_25308_cov_1.902228_18	985665.HPL003_01360	27.273	374	252	10	9	365	7	377	3e-33	135
BP5.bin48_NODE_3094_length_25308_cov_1.902228_18	391596.PBAL39_19035	31.805	349	201	14	8	327	7	347	3.12e-33	136
BP5.bin48_NODE_3094_length_25308_cov_1.902228_18	1123284.KB899042_gene1365	28.021	389	251	11	6	369	3	387	3.2e-33	136
BP5.bin48_NODE_3094_length_25308_cov_1.902228_18	1123274.KB899413_gene818	28.158	380	246	11	6	362	3	378	3.21e-33	139
BP5.bin48_NODE_3094_length_25308_cov_1.902228_18	1321786.HMPREF1992_00562	30	340	211	11	6	321	4	340	3.22e-33	136
BP5.bin48_NODE_3094_length_25308_cov_1.902228_18	696747.NIES39_K02540	30.409	342	213	11	5	327	4	339	3.55e-33	138
BP5.bin48_NODE_3094_length_25308_cov_1.902228_18	1385511.N783_04210	27.11	391	259	10	5	372	2	389	3.68e-33	135
BP5.bin48_NODE_3094_length_25308_cov_1.902228_18	565653.EGBG_02855	28.267	375	247	7	8	361	3	376	4e-33	135
BP5.bin48_NODE_3094_length_25308_cov_1.902228_18	522373.Smlt4197	26.434	401	251	12	1	381	1	377	4.06e-33	136
BP5.bin48_NODE_3094_length_25308_cov_1.902228_18	1410665.JNKR01000019_gene147	29.586	338	215	9	4	321	7	341	4.46e-33	135
BP5.bin48_NODE_3094_length_25308_cov_1.902228_18	349520.PPE_03883	27.54	374	251	10	9	365	7	377	4.7e-33	135
BP5.bin48_NODE_3094_length_25308_cov_1.902228_18	621372.ACIH01000121_gene2184	28.954	373	246	9	10	365	1	371	5.03e-33	135
BP5.bin48_NODE_3094_length_25308_cov_1.902228_18	1134413.ANNK01000043_gene1378	26.753	385	262	8	6	372	8	390	5.24e-33	135
BP5.bin48_NODE_3094_length_25308_cov_1.902228_18	500635.MITSMUL_04495	29.882	338	214	9	4	321	5	339	5.56e-33	135
BP5.bin48_NODE_3094_length_25308_cov_1.902228_18	1297581.H919_12369	26.562	384	256	10	5	364	2	383	5.6e-33	135
BP5.bin48_NODE_3094_length_25308_cov_1.902228_18	491915.Aflv_2402	26.562	384	256	10	5	364	7	388	6.48e-33	135
BP5.bin48_NODE_3094_length_25308_cov_1.902228_18	1267580.AF6_2322	26.562	384	256	10	5	364	5	386	7.08e-33	135
BP5.bin48_NODE_3094_length_25308_cov_1.902228_18	235279.HH_1243	29.394	330	212	10	6	317	2	328	8.02e-33	135
BP5.bin48_NODE_3094_length_25308_cov_1.902228_18	198467.NP92_12565	26.562	384	256	10	5	364	5	386	8.08e-33	135
BP5.bin48_NODE_3094_length_25308_cov_1.902228_18	1147.D082_23400	28.045	353	224	11	2	326	5	355	8.22e-33	135
BP5.bin48_NODE_3094_length_25308_cov_1.902228_18	1341151.ASZU01000010_gene1915	26.289	388	267	8	9	379	7	392	8.92e-33	134
BP5.bin48_NODE_3094_length_25308_cov_1.902228_18	759913.SDSE_0120	26.276	392	261	8	8	372	3	393	9.41e-33	134
BP5.bin48_NODE_3094_length_25308_cov_1.902228_18	1122925.KB895376_gene685	28.723	376	249	9	8	365	4	378	9.59e-33	134
BP5.bin48_NODE_3094_length_25308_cov_1.902228_18	1284352.AOIG01000040_gene8	26.804	388	265	9	9	379	7	392	1.02e-32	134
BP5.bin48_NODE_3094_length_25308_cov_1.902228_18	1346.DQ08_00660	27.481	393	256	8	8	372	3	394	1.18e-32	134
BP5.bin48_NODE_3094_length_25308_cov_1.902228_18	1122925.KB895406_gene58	29.144	374	246	9	9	365	7	378	1.23e-32	134
BP5.bin48_NODE_3094_length_25308_cov_1.902228_18	1035195.HMPREF9997_01153	28.775	351	220	12	6	328	12	360	1.24e-32	135
BP5.bin48_NODE_3094_length_25308_cov_1.902228_18	324602.Caur_3358	27.513	378	247	11	4	358	23	396	1.27e-32	135
BP5.bin48_NODE_3094_length_25308_cov_1.902228_18	1033740.CAEW01000016_gene2913	26.053	380	257	9	9	365	4	382	1.29e-32	134
BP5.bin48_NODE_3094_length_25308_cov_1.902228_18	720555.BATR1942_13880	27.415	383	252	11	6	364	5	385	1.33e-32	134
BP5.bin48_NODE_3094_length_25308_cov_1.902228_18	1033734.CAET01000034_gene4308	27.647	340	221	9	5	321	7	344	1.36e-32	134
BP5.bin48_NODE_3094_length_25308_cov_1.902228_18	319003.Bra1253DRAFT_04624	25.199	377	254	8	3	356	2	373	1.37e-32	134
BP5.bin48_NODE_3094_length_25308_cov_1.902228_18	857087.Metme_2418	26.722	363	239	9	1	339	1	360	1.56e-32	134
BP5.bin48_NODE_3094_length_25308_cov_1.902228_18	935845.JADQ01000087_gene181	28.686	373	247	9	10	365	1	371	1.81e-32	133
BP5.bin48_NODE_3094_length_25308_cov_1.902228_18	1111729.ATYV01000022_gene1811	29.651	344	212	12	6	321	12	353	1.86e-32	135
BP5.bin48_NODE_3094_length_25308_cov_1.902228_18	1429046.RR21198_4756	28.994	338	211	10	5	315	9	344	1.94e-32	135
BP5.bin48_NODE_3094_length_25308_cov_1.902228_18	1382358.JHVN01000018_gene2988	26.823	384	254	11	5	364	7	387	2.01e-32	134
BP5.bin48_NODE_3094_length_25308_cov_1.902228_18	697284.ERIC2_c29600	27.851	377	254	8	3	362	16	391	2.29e-32	134
BP5.bin48_NODE_3094_length_25308_cov_1.902228_18	1200557.JHWV01000022_gene2433	27.089	395	259	11	3	377	2	387	2.29e-32	134
BP5.bin48_NODE_3094_length_25308_cov_1.902228_18	796606.BMMGA3_14165	25.815	399	269	10	5	379	2	397	2.31e-32	133
BP5.bin48_NODE_3094_length_25308_cov_1.902228_18	573413.Spirs_1598	27.632	380	248	11	6	362	3	378	2.31e-32	137
BP5.bin48_NODE_3094_length_25308_cov_1.902228_18	443598.AUFA01000001_gene1262	24.668	377	256	8	3	356	2	373	2.4e-32	134
BP5.bin48_NODE_3094_length_25308_cov_1.902228_18	1536775.H70737_25450	27.005	374	254	8	9	365	7	378	2.41e-32	133
BP5.bin48_NODE_3094_length_25308_cov_1.902228_18	1536770.R50345_25645	27.005	374	254	8	9	365	7	378	2.41e-32	133
BP5.bin48_NODE_3094_length_25308_cov_1.902228_18	1126627.BAWE01000004_gene1738	25.337	371	249	8	9	356	8	373	2.42e-32	134
BP5.bin48_NODE_3094_length_25308_cov_1.902228_18	1380408.AVGH01000032_gene316	26.562	384	256	10	5	364	7	388	2.82e-32	133
BP5.bin48_NODE_3094_length_25308_cov_1.902228_18	1173025.GEI7407_0032	28.852	357	219	13	2	327	8	360	2.86e-32	134
BP5.bin48_NODE_3094_length_25308_cov_1.902228_18	638302.HMPREF0908_1309	29.794	339	212	9	6	321	4	339	2.87e-32	134
BP5.bin48_NODE_3094_length_25308_cov_1.902228_18	268407.PWYN_00975	27.273	374	253	8	9	365	7	378	2.95e-32	133
BP5.bin48_NODE_3094_length_25308_cov_1.902228_18	679201.HMPREF9334_01355	30	340	211	11	6	321	4	340	3.07e-32	134
BP5.bin48_NODE_3094_length_25308_cov_1.902228_18	331678.Cphamn1_0640	26.882	372	244	8	8	356	3	369	3.26e-32	134
BP5.bin48_NODE_3094_length_25308_cov_1.902228_18	1300345.LF41_1908	25.926	405	252	14	8	386	12	394	3.37e-32	133
BP5.bin48_NODE_3094_length_25308_cov_1.902228_18	1308866.J416_02766	28.499	393	256	13	1	372	1	389	3.39e-32	133
BP5.bin48_NODE_3094_length_25308_cov_1.902228_18	1120985.AUMI01000012_gene21	25.668	374	254	10	2	354	4	374	3.44e-32	133
BP5.bin48_NODE_3094_length_25308_cov_1.902228_18	425400.LS65_08040	29.091	330	213	10	6	317	2	328	3.46e-32	133
BP5.bin48_NODE_3094_length_25308_cov_1.902228_18	28042.GU90_16495	27.649	387	247	13	6	362	3	386	3.47e-32	134
BP5.bin48_NODE_3094_length_25308_cov_1.902228_18	479434.Sthe_1654	27.297	381	247	11	4	359	38	413	3.49e-32	134
BP5.bin48_NODE_3094_length_25308_cov_1.902228_18	1122918.KB907247_gene4803	28.342	374	249	9	9	365	7	378	3.69e-32	133
BP5.bin48_NODE_3094_length_25308_cov_1.902228_18	888060.HMPREF9081_2272	29.412	340	213	11	6	321	22	358	3.78e-32	134
BP5.bin48_NODE_3094_length_25308_cov_1.902228_18	1399115.U719_12750	27.612	402	265	9	1	379	1	399	3.96e-32	133
BP5.bin48_NODE_3094_length_25308_cov_1.902228_18	160799.PBOR_30060	27.273	374	253	8	9	365	7	378	4e-32	132
BP5.bin48_NODE_3094_length_25308_cov_1.902228_18	1536769.P40081_31555	27.273	374	253	8	9	365	7	378	4e-32	132
BP5.bin48_NODE_3094_length_25308_cov_1.902228_18	1184267.A11Q_1776	27.394	376	241	11	6	356	2	370	4.02e-32	133
BP5.bin48_NODE_3094_length_25308_cov_1.902228_18	864563.HMPREF9166_2176	29.499	339	213	9	6	321	4	339	4.09e-32	133
BP5.bin48_NODE_3094_length_25308_cov_1.902228_18	391008.Smal_3604	26.434	401	251	12	1	381	1	377	4.23e-32	133
BP5.bin48_NODE_3094_length_25308_cov_1.902228_18	1382306.JNIM01000001_gene2557	25.648	347	237	8	34	359	59	405	4.27e-32	134
BP5.bin48_NODE_3094_length_25308_cov_1.902228_18	1158612.I580_01540	28.232	379	244	9	8	362	4	378	4.3e-32	132
BP5.bin48_NODE_3094_length_25308_cov_1.902228_18	189426.PODO_25710	26.738	374	255	8	9	365	7	378	4.34e-32	132
BP5.bin48_NODE_3094_length_25308_cov_1.902228_18	1536774.H70357_29050	27.005	374	254	8	9	365	7	378	4.61e-32	132
BP5.bin48_NODE_3094_length_25308_cov_1.902228_18	717231.Flexsi_0153	27.273	374	243	10	8	358	3	370	5.07e-32	132
BP5.bin48_NODE_3094_length_25308_cov_1.902228_18	743719.PaelaDRAFT_4835	28.877	374	247	10	9	365	7	378	5.11e-32	132
BP5.bin48_NODE_3094_length_25308_cov_1.902228_18	1429916.X566_05500	27.344	384	256	9	1	363	1	382	5.13e-32	133
BP5.bin48_NODE_3094_length_25308_cov_1.902228_18	1121929.KB898664_gene1356	26.972	393	255	13	6	372	15	401	5.15e-32	133
BP5.bin48_NODE_3094_length_25308_cov_1.902228_18	224911	25.464	377	253	8	3	356	14	385	5.37e-32	133
BP5.bin48_NODE_3094_length_25308_cov_1.902228_18	1211814.CAPG01000027_gene1370	26.434	401	276	8	5	388	2	400	5.43e-32	132
BP5.bin48_NODE_3094_length_25308_cov_1.902228_18	335659.S23_67560	24.798	371	251	8	9	356	8	373	5.49e-32	133
BP5.bin48_NODE_3094_length_25308_cov_1.902228_18	1444306.JFZC01000025_gene2467	28.822	399	251	12	1	372	3	395	5.61e-32	132
BP5.bin48_NODE_3094_length_25308_cov_1.902228_18	106648.BBLJ01000057_gene3968	27.557	352	224	9	1	327	2	347	6.16e-32	133
BP5.bin48_NODE_3094_length_25308_cov_1.902228_18	1038862.KB893840_gene1185	24.802	379	256	9	1	356	1	373	6.39e-32	132
BP5.bin48_NODE_3094_length_25308_cov_1.902228_18	215803.DB30_4731	28.242	347	226	10	9	335	1	344	6.45e-32	133
BP5.bin48_NODE_3094_length_25308_cov_1.902228_18	886882.PPSC2_c4367	27.54	374	251	10	9	365	7	377	6.67e-32	132
BP5.bin48_NODE_3094_length_25308_cov_1.902228_18	1052684.PPM_4086	27.54	374	251	10	9	365	7	377	6.67e-32	132
BP5.bin48_NODE_3094_length_25308_cov_1.902228_18	1245475.ANAE01000162_gene2613	27.467	375	244	11	8	356	21	393	6.68e-32	133
BP5.bin48_NODE_3094_length_25308_cov_1.902228_18	360911.EAT1b_0770	27.136	398	267	7	5	379	2	399	6.78e-32	132
BP5.bin48_NODE_3094_length_25308_cov_1.902228_18	326423.RBAM_029150	27.487	382	252	10	6	364	5	384	6.98e-32	132
BP5.bin48_NODE_3094_length_25308_cov_1.902228_18	866895.HBHAL_3901	27.179	390	260	10	5	371	2	390	7.34e-32	132
BP5.bin48_NODE_3094_length_25308_cov_1.902228_18	398511.BpOF4_04810	26.873	387	262	9	5	372	7	391	7.37e-32	132
BP5.bin48_NODE_3094_length_25308_cov_1.902228_18	1305836.AXVE01000002_gene3358	27.865	384	250	10	5	364	7	387	7.87e-32	132
BP5.bin48_NODE_3094_length_25308_cov_1.902228_18	1038860.AXAP01000010_gene7729	26.702	382	248	11	1	356	1	376	7.99e-32	132
BP5.bin48_NODE_3094_length_25308_cov_1.902228_18	1121362.A605_07190	28.052	385	240	14	8	359	14	394	8.42e-32	133
BP5.bin48_NODE_3094_length_25308_cov_1.902228_18	720555.BATR1942_03810	29.839	372	242	9	8	361	4	374	8.53e-32	132
BP5.bin48_NODE_3094_length_25308_cov_1.902228_18	1131730.BAVI_11164	26.87	361	236	9	8	360	3	343	9.54e-32	130
BP5.bin48_NODE_3094_length_25308_cov_1.902228_18	194439.CT0369	27.419	372	246	9	6	356	2	370	9.98e-32	132
BP5.bin48_NODE_3094_length_25308_cov_1.902228_18	1280706.AUJE01000002_gene2004	28.571	378	242	13	3	356	2	375	1.07e-31	132
BP5.bin48_NODE_3094_length_25308_cov_1.902228_18	621372.ACIH01000041_gene327	27.688	372	250	10	12	365	1	371	1.1e-31	131
BP5.bin48_NODE_3094_length_25308_cov_1.902228_18	1123288.SOV_5c02400	29.024	379	247	9	4	362	5	381	1.15e-31	132
BP5.bin48_NODE_3094_length_25308_cov_1.902228_18	1461580.CCAS010000007_gene1042	25.191	393	275	10	5	381	4	393	1.23e-31	131
BP5.bin48_NODE_3094_length_25308_cov_1.902228_18	1460635.JCM19038_2358	24.936	393	266	8	5	371	3	392	1.39e-31	131
BP5.bin48_NODE_3094_length_25308_cov_1.902228_18	1122921.KB898190_gene1531	28.075	374	249	10	9	365	7	377	1.39e-31	131
BP5.bin48_NODE_3094_length_25308_cov_1.902228_18	484770.UFO1_4345	27.54	374	244	11	5	356	8	376	1.43e-31	132
BP5.bin48_NODE_3094_length_25308_cov_1.902228_18	44251.PDUR_22000	27.177	379	257	8	4	365	2	378	1.45e-31	131
BP5.bin48_NODE_3094_length_25308_cov_1.902228_18	1158609.I586_01071	27.778	378	245	8	8	361	4	377	1.49e-31	131
BP5.bin48_NODE_3094_length_25308_cov_1.902228_18	1230476.C207_02784	27.66	376	242	9	5	356	7	376	1.6e-31	131
BP5.bin48_NODE_3094_length_25308_cov_1.902228_18	1034347.CAHJ01000063_gene966	27.649	387	252	11	3	364	5	388	1.69e-31	131
BP5.bin48_NODE_3094_length_25308_cov_1.902228_18	1121423.JONT01000012_gene395	26.415	371	258	7	5	361	3	372	1.7e-31	131
BP5.bin48_NODE_3094_length_25308_cov_1.902228_18	196490.AUEZ01000018_gene3422	25.926	378	256	9	1	356	1	376	1.72e-31	131
BP5.bin48_NODE_3094_length_25308_cov_1.902228_18	764299.STRIC_1725	25.51	392	264	8	8	372	3	393	1.82e-31	131
BP5.bin48_NODE_3094_length_25308_cov_1.902228_18	297246.lpp0727	29.178	377	230	13	8	356	316	683	1.84e-31	134
BP5.bin48_NODE_3094_length_25308_cov_1.902228_18	1237500.ANBA01000015_gene2302	28.324	346	220	10	10	329	1	344	1.89e-31	132
BP5.bin48_NODE_3094_length_25308_cov_1.902228_18	1385514.N782_19390	26.702	382	256	11	6	364	3	383	1.89e-31	131
BP5.bin48_NODE_3094_length_25308_cov_1.902228_18	1121930.AQXG01000014_gene359	29.483	329	209	9	8	316	4	329	1.95e-31	131
BP5.bin48_NODE_3094_length_25308_cov_1.902228_18	1121356.AQUW01000004_gene66	28.796	382	239	14	8	359	14	392	2.07e-31	132
BP5.bin48_NODE_3094_length_25308_cov_1.902228_18	1304885.AUEY01000014_gene3324	29.7	367	236	10	8	354	3	367	2.18e-31	131
BP5.bin48_NODE_3094_length_25308_cov_1.902228_18	936573.HMPREF1147_1827	30.259	347	211	11	5	327	3	342	2.19e-31	131
BP5.bin48_NODE_3094_length_25308_cov_1.902228_18	272624.lpg0671	29.178	377	230	13	8	356	316	683	2.22e-31	134
BP5.bin48_NODE_3094_length_25308_cov_1.902228_18	226185.EF_2055	27.056	377	254	7	6	362	3	378	2.28e-31	130
BP5.bin48_NODE_3094_length_25308_cov_1.902228_18	1121360.AUAQ01000011_gene1048	27.089	395	234	14	6	359	12	393	2.3e-31	132
BP5.bin48_NODE_3094_length_25308_cov_1.902228_18	1122216.AUHW01000005_gene565	28.488	344	219	10	2	321	5	345	2.31e-31	131
BP5.bin48_NODE_3094_length_25308_cov_1.902228_18	945713.IALB_1765	28.135	327	212	8	6	312	2	325	2.42e-31	131
BP5.bin48_NODE_3094_length_25308_cov_1.902228_18	1397696.KK211189_gene1298	26.884	398	268	8	5	379	4	401	2.53e-31	130
BP5.bin48_NODE_3094_length_25308_cov_1.902228_18	1201292.DR75_957	27.056	377	254	7	6	362	3	378	2.63e-31	130
BP5.bin48_NODE_3094_length_25308_cov_1.902228_18	1237500.ANBA01000033_gene4489	27.467	375	244	11	8	356	21	393	2.74e-31	131
BP5.bin48_NODE_3094_length_25308_cov_1.902228_18	1536773.R70331_26280	27.005	374	254	8	9	365	7	378	2.86e-31	130
BP5.bin48_NODE_3094_length_25308_cov_1.902228_18	1227352.C173_02194	26.738	374	255	8	9	365	7	378	2.92e-31	130
BP5.bin48_NODE_3094_length_25308_cov_1.902228_18	1034769.KB910518_gene419	27.005	374	254	8	9	365	7	378	3.13e-31	130
BP5.bin48_NODE_3094_length_25308_cov_1.902228_18	318996.AXAZ01000038_gene1308	25.067	371	250	8	9	356	8	373	3.21e-31	130
BP5.bin48_NODE_3094_length_25308_cov_1.902228_18	420246.GTNG_2904	26.562	384	255	11	5	364	5	385	3.44e-31	130
BP5.bin48_NODE_3094_length_25308_cov_1.902228_18	398525.KB900701_gene2230	27.224	371	234	10	9	355	1	359	3.47e-31	130
BP5.bin48_NODE_3094_length_25308_cov_1.902228_18	935845.JADQ01000032_gene1315	27.688	372	250	10	12	365	1	371	3.53e-31	130
BP5.bin48_NODE_3094_length_25308_cov_1.902228_18	933115.GPDM_04784	27.937	383	251	10	5	364	2	382	3.58e-31	130
BP5.bin48_NODE_3094_length_25308_cov_1.902228_18	879310.HMPREF9162_2399	29.971	347	212	11	5	327	3	342	3.66e-31	130
BP5.bin48_NODE_3094_length_25308_cov_1.902228_18	172088.AUGA01000036_gene3210	27.957	372	238	9	9	356	1	366	4.04e-31	130
BP5.bin48_NODE_3094_length_25308_cov_1.902228_18	1536772.R70723_27200	26.738	374	255	8	9	365	7	378	4.12e-31	130
BP5.bin48_NODE_3094_length_25308_cov_1.902228_18	50960.LS81_09055	28.831	385	235	12	9	360	4	382	4.23e-31	130
BP5.bin48_NODE_3094_length_25308_cov_1.902228_18	1037409.BJ6T_10760	25.067	371	250	8	9	356	8	373	4.3e-31	130
BP5.bin48_NODE_3094_length_25308_cov_1.902228_18	1449069.JMLO01000014_gene4396	28.249	354	221	11	4	328	8	357	4.44e-31	131
BP5.bin48_NODE_3094_length_25308_cov_1.902228_18	1158608.I583_00539	27.704	379	246	9	8	362	4	378	4.73e-31	130
BP5.bin48_NODE_3094_length_25308_cov_1.902228_18	1240349.ANGC01000082_gene111	28.743	334	209	9	9	315	1	332	4.95e-31	130
BP5.bin48_NODE_3094_length_25308_cov_1.902228_18	333138.LQ50_04810	26.289	388	262	10	5	372	7	390	5.05e-31	130
BP5.bin48_NODE_3094_length_25308_cov_1.902228_18	1122963.AUHB01000009_gene1831	26.566	399	247	14	8	385	5	378	5.23e-31	130
BP5.bin48_NODE_3094_length_25308_cov_1.902228_18	1502852.FG94_01598	28.488	344	216	8	2	321	4	341	5.37e-31	130
BP5.bin48_NODE_3094_length_25308_cov_1.902228_18	1123290.AUDQ01000012_gene1686	27.865	384	250	10	5	364	2	382	5.37e-31	130
BP5.bin48_NODE_3094_length_25308_cov_1.902228_18	189425.PGRAT_26960	27.005	374	254	8	9	365	7	378	5.63e-31	129
BP5.bin48_NODE_3094_length_25308_cov_1.902228_18	883169.HMPREF9719_00621	28.857	350	220	10	6	328	9	356	6.02e-31	130
BP5.bin48_NODE_3094_length_25308_cov_1.902228_18	997296.PB1_10062	26.566	399	266	11	5	379	2	397	6.06e-31	129
BP5.bin48_NODE_3094_length_25308_cov_1.902228_18	1121091.AUMP01000002_gene2250	26.79	377	258	7	6	364	3	379	6.17e-31	129
BP5.bin48_NODE_3094_length_25308_cov_1.902228_18	517417.Cpar_1508	26.882	372	248	9	6	356	2	370	6.23e-31	130
BP5.bin48_NODE_3094_length_25308_cov_1.902228_18	1156935.QWE_06518	27.729	339	211	8	2	314	6	336	6.46e-31	130
BP5.bin48_NODE_3094_length_25308_cov_1.902228_18	1027292.HMPREF9372_3326	27.344	384	252	10	5	364	2	382	6.48e-31	129
BP5.bin48_NODE_3094_length_25308_cov_1.902228_18	113355.CM001775_gene1913	27.154	383	246	12	6	359	10	388	6.5e-31	130
BP5.bin48_NODE_3094_length_25308_cov_1.902228_18	290317.Cpha266_1073	27.2	375	245	8	8	359	3	372	6.54e-31	130
BP5.bin48_NODE_3094_length_25308_cov_1.902228_18	1227349.C170_00594	27.807	374	250	10	9	365	7	377	6.62e-31	129
BP5.bin48_NODE_3094_length_25308_cov_1.902228_18	754027.HMPREF9554_03074	26.064	376	259	7	5	362	28	402	6.79e-31	130
BP5.bin48_NODE_3094_length_25308_cov_1.902228_18	649639.Bcell_3402	27.559	381	254	10	4	364	3	381	6.87e-31	129
BP5.bin48_NODE_3094_length_25308_cov_1.902228_18	1340434.AXVA01000007_gene5215	26.039	361	239	8	8	360	3	343	7.19e-31	128
BP5.bin48_NODE_3094_length_25308_cov_1.902228_18	326427.Cagg_1207	27.586	377	248	10	8	361	2	376	7.31e-31	129
BP5.bin48_NODE_3094_length_25308_cov_1.902228_18	1246448.ANAZ01000009_gene2679	27.2	375	245	11	8	356	21	393	7.44e-31	130
BP5.bin48_NODE_3094_length_25308_cov_1.902228_18	1395587.P364_0123485	27.54	374	251	10	9	365	7	377	7.55e-31	129
BP5.bin48_NODE_3094_length_25308_cov_1.902228_18	1087448.Eab7_2158	27.363	402	266	8	1	379	1	399	7.6e-31	129
BP5.bin48_NODE_3094_length_25308_cov_1.902228_18	1385513.N780_18810	26.166	386	253	11	6	364	3	383	7.63e-31	129
BP5.bin48_NODE_3094_length_25308_cov_1.902228_18	1304878.AUGD01000001_gene774	24.528	371	252	8	9	356	8	373	7.94e-31	129
BP5.bin48_NODE_3094_length_25308_cov_1.902228_18	398527.Bphyt_0104	27.616	344	219	8	2	321	4	341	7.99e-31	130
BP5.bin48_NODE_3094_length_25308_cov_1.902228_18	471223.GWCH70_2884	26.494	385	254	12	5	364	2	382	8.12e-31	129
BP5.bin48_NODE_3094_length_25308_cov_1.902228_18	113395.AXAI01000007_gene1352	25.474	369	251	9	9	356	1	366	8.6e-31	129
BP5.bin48_NODE_3094_length_25308_cov_1.902228_18	441769.ABFU01000055_gene4041	26.471	408	266	13	5	381	2	406	9.28e-31	129
BP5.bin48_NODE_3094_length_25308_cov_1.902228_18	1430331.EP10_04625	26.494	385	254	12	5	364	5	385	9.42e-31	129
BP5.bin48_NODE_3094_length_25308_cov_1.902228_18	1397699.JNIS01000001_gene861	27.363	402	266	9	1	379	1	399	9.49e-31	129
BP5.bin48_NODE_3094_length_25308_cov_1.902228_18	883168.HMPREF9318_01653	25	392	266	8	8	372	3	393	1.02e-30	129
BP5.bin48_NODE_3094_length_25308_cov_1.902228_18	764291.STRUR_2179	25	392	266	8	8	372	3	393	1.02e-30	129
BP5.bin48_NODE_3094_length_25308_cov_1.902228_18	1230341.MJ3_01185	27.865	384	249	12	6	364	3	383	1.04e-30	129
BP5.bin48_NODE_3094_length_25308_cov_1.902228_18	1499968.TCA2_5033	27.078	373	254	9	9	365	7	377	1.05e-30	129
BP5.bin48_NODE_3094_length_25308_cov_1.902228_18	459495.SPLC1_S240400	29.825	342	215	11	5	327	4	339	1.06e-30	131
BP5.bin48_NODE_3094_length_25308_cov_1.902228_18	1280390.CBQR020000140_gene3473	26.496	351	241	7	6	340	2	351	1.06e-30	129
BP5.bin48_NODE_3094_length_25308_cov_1.902228_18	1460640.JCM19046_3830	27.726	321	213	8	61	364	6	324	1.34e-30	127
BP5.bin48_NODE_3094_length_25308_cov_1.902228_18	1218173.BALCAV_0221495	28.173	394	248	14	5	372	2	386	1.35e-30	129
BP5.bin48_NODE_3094_length_25308_cov_1.902228_18	867903.ThesuDRAFT_00839	27.248	367	244	10	2	348	12	375	1.38e-30	129
BP5.bin48_NODE_3094_length_25308_cov_1.902228_18	1267533.KB906742_gene662	31.481	378	223	14	6	354	3	373	1.43e-30	129
BP5.bin48_NODE_3094_length_25308_cov_1.902228_18	1449050.JNLE01000003_gene734	25.745	369	241	12	6	344	2	367	1.58e-30	131
BP5.bin48_NODE_3094_length_25308_cov_1.902228_18	1205910.B005_2864	27.2	375	245	11	8	356	21	393	2.04e-30	129
BP5.bin48_NODE_3094_length_25308_cov_1.902228_18	1121912.AUHD01000009_gene3790	27.177	379	245	12	5	356	2	376	2.09e-30	129
BP5.bin48_NODE_3094_length_25308_cov_1.902228_18	1521187.JPIM01000012_gene1653	26.596	376	253	8	8	361	2	376	2.09e-30	128
BP5.bin48_NODE_3094_length_25308_cov_1.902228_18	1185653.A1A1_02530	27.676	383	252	10	5	364	2	382	2.3e-30	128
BP5.bin48_NODE_3094_length_25308_cov_1.902228_18	203124.Tery_2062	27.54	374	239	11	8	353	17	386	2.43e-30	129
BP5.bin48_NODE_3094_length_25308_cov_1.902228_18	1236973.JCM9157_5003	26.221	389	261	11	5	372	7	390	2.46e-30	128
BP5.bin48_NODE_3094_length_25308_cov_1.902228_18	235909.GK2953	26.234	385	255	12	5	364	2	382	2.75e-30	128
BP5.bin48_NODE_3094_length_25308_cov_1.902228_18	698737.SLGD_01935	26.741	359	238	8	8	360	3	342	2.76e-30	127
BP5.bin48_NODE_3094_length_25308_cov_1.902228_18	1034809.SLUG_19270	26.741	359	238	8	8	360	3	342	2.76e-30	127
BP5.bin48_NODE_3094_length_25308_cov_1.902228_18	349161.Dred_0434	25.781	384	266	8	6	371	3	385	2.78e-30	127
BP5.bin48_NODE_3094_length_25308_cov_1.902228_18	1295642.H839_15227	26.494	385	254	12	5	364	2	382	3.01e-30	127
BP5.bin48_NODE_3094_length_25308_cov_1.902228_18	1388763.O165_003240	28.198	344	217	8	2	321	4	341	3.04e-30	128
BP5.bin48_NODE_3094_length_25308_cov_1.902228_18	59538.XP_005965816.1	26.163	344	233	8	34	356	29	372	3.07e-30	128
BP5.bin48_NODE_3094_length_25308_cov_1.902228_18	292.DM42_660	28.198	344	217	8	2	321	4	341	3.26e-30	128
BP5.bin48_NODE_3094_length_25308_cov_1.902228_18	204773.HEAR2035	28.198	344	217	8	2	321	4	341	3.26e-30	128
BP5.bin48_NODE_3094_length_25308_cov_1.902228_18	1121105.ATXL01000014_gene1790	25.067	375	259	6	8	361	3	376	3.57e-30	127
BP5.bin48_NODE_3094_length_25308_cov_1.902228_18	1510531.JQJJ01000008_gene3703	26.667	405	251	12	1	384	1	380	3.65e-30	128
BP5.bin48_NODE_3094_length_25308_cov_1.902228_18	1144343.PMI41_01335	27.419	372	237	10	9	354	13	377	3.8e-30	128
BP5.bin48_NODE_3094_length_25308_cov_1.902228_18	1122128.AUEE01000002_gene1059	24.557	395	274	8	5	377	4	396	3.97e-30	127
BP5.bin48_NODE_3094_length_25308_cov_1.902228_18	43989.cce_4406	27.041	392	253	12	9	373	8	393	4.07e-30	127
BP5.bin48_NODE_3094_length_25308_cov_1.902228_18	1462526.BN990_02637	28.875	329	212	9	6	314	5	331	4.16e-30	127
BP5.bin48_NODE_3094_length_25308_cov_1.902228_18	1127673.GLIP_0637	26.801	347	224	8	3	325	5	345	4.26e-30	128
BP5.bin48_NODE_3094_length_25308_cov_1.902228_18	1499680.CCFE01000011_gene384	26.593	361	237	8	8	360	3	343	4.63e-30	126
BP5.bin48_NODE_3094_length_25308_cov_1.902228_18	1380763.BG53_14240	27.273	374	253	9	9	365	7	378	4.64e-30	127
BP5.bin48_NODE_3094_length_25308_cov_1.902228_18	1211114.ALIP01000018_gene1291	25.32	391	247	10	11	381	1	366	4.75e-30	127
BP5.bin48_NODE_3094_length_25308_cov_1.902228_18	1231057.AMGD01000018_gene3597	26.562	384	255	10	5	364	3	383	4.81e-30	127
BP5.bin48_NODE_3094_length_25308_cov_1.902228_18	1122129.AUEF01000006_gene240	25.45	389	266	8	5	371	4	390	4.91e-30	127
BP5.bin48_NODE_3094_length_25308_cov_1.902228_18	682795.AciX8_0597	26.801	347	231	7	2	327	5	349	4.91e-30	128
BP5.bin48_NODE_3094_length_25308_cov_1.902228_18	191610.CATYP_05390	28.535	389	235	17	6	359	12	392	4.95e-30	128
BP5.bin48_NODE_3094_length_25308_cov_1.902228_18	634956.Geoth_0611	26.494	385	254	12	5	364	5	385	5.07e-30	127
BP5.bin48_NODE_3094_length_25308_cov_1.902228_18	1246474.ANBE01000057_gene2444	26.4	375	248	11	8	356	21	393	5.11e-30	128
BP5.bin48_NODE_3094_length_25308_cov_1.902228_18	262543.Exig_2312	27.612	402	265	9	1	379	1	399	5.32e-30	127
BP5.bin48_NODE_3094_length_25308_cov_1.902228_18	666686.B1NLA3E_18605	25	384	262	10	5	364	2	383	5.32e-30	127
BP5.bin48_NODE_3094_length_25308_cov_1.902228_18	1123252.ATZF01000005_gene3975	25.532	376	260	9	9	365	6	380	5.72e-30	127
BP5.bin48_NODE_3094_length_25308_cov_1.902228_18	1038866.KB902771_gene3719	24.668	377	256	8	3	356	2	373	6.29e-30	127
BP5.bin48_NODE_3094_length_25308_cov_1.902228_18	904314.SEVCU012_2024	27.778	360	233	9	8	360	3	342	6.35e-30	125
BP5.bin48_NODE_3094_length_25308_cov_1.902228_18	1307436.PBF_19228	26.494	385	255	11	5	364	2	383	6.64e-30	127
BP5.bin48_NODE_3094_length_25308_cov_1.902228_18	269800.Tfu_0432	25.858	379	253	11	2	354	15	391	6.73e-30	127
BP5.bin48_NODE_3094_length_25308_cov_1.902228_18	290512.Paes_0595	28.652	356	224	10	8	339	3	352	6.77e-30	127
BP5.bin48_NODE_3094_length_25308_cov_1.902228_18	366394.Smed_1968	27.536	345	227	9	34	356	30	373	6.94e-30	127
BP5.bin48_NODE_3094_length_25308_cov_1.902228_18	1196029.ALIM01000035_gene2504	29.111	371	244	9	9	361	5	374	7.09e-30	126
BP5.bin48_NODE_3094_length_25308_cov_1.902228_18	1122915.AUGY01000021_gene6555	26.984	378	251	10	8	365	6	378	7.49e-30	126
BP5.bin48_NODE_3094_length_25308_cov_1.902228_18	1345697.M493_15375	26.234	385	255	12	5	364	5	385	7.65e-30	127
BP5.bin48_NODE_3094_length_25308_cov_1.902228_18	1423807.BACO01000006_gene263	27.467	375	249	7	8	361	3	375	7.71e-30	126
BP5.bin48_NODE_3094_length_25308_cov_1.902228_18	401053.AciPR4_3167	24.561	342	238	7	1	324	4	343	7.75e-30	127
BP5.bin48_NODE_3094_length_25308_cov_1.902228_18	946235.CAER01000039_gene2281	27.859	341	224	10	6	326	3	341	7.83e-30	126
BP5.bin48_NODE_3094_length_25308_cov_1.902228_18	1405498.SSIM_10830	28.135	327	212	7	8	330	3	310	7.86e-30	125
BP5.bin48_NODE_3094_length_25308_cov_1.902228_18	1347369.CCAD010000091_gene2118	27.005	374	254	9	6	362	3	374	7.88e-30	127
BP5.bin48_NODE_3094_length_25308_cov_1.902228_18	234621.RER_31110	29.775	356	210	13	8	332	12	358	8.29e-30	127
BP5.bin48_NODE_3094_length_25308_cov_1.902228_18	1234664.AMRO01000021_gene1125	26.494	385	254	12	5	364	7	387	8.29e-30	126
BP5.bin48_NODE_3094_length_25308_cov_1.902228_18	384676.PSEEN2617	26.685	356	232	8	33	363	34	385	8.43e-30	127
BP5.bin48_NODE_3094_length_25308_cov_1.902228_18	666686.B1NLA3E_07635	25.798	376	262	8	6	365	3	377	8.46e-30	126
BP5.bin48_NODE_3094_length_25308_cov_1.902228_18	1281779.H009_14563	26.801	347	227	9	34	356	29	372	8.53e-30	127
BP5.bin48_NODE_3094_length_25308_cov_1.902228_18	545693.BMQ_4965	27.154	383	254	10	5	364	2	382	8.75e-30	126
BP5.bin48_NODE_3094_length_25308_cov_1.902228_18	994479.GL877878_gene1804	27.676	383	246	11	6	359	3	383	9.12e-30	127
BP5.bin48_NODE_3094_length_25308_cov_1.902228_18	1122214.AQWH01000029_gene256	27.326	344	228	8	4	327	18	359	9.84e-30	127
BP5.bin48_NODE_3094_length_25308_cov_1.902228_18	1122947.FR7_0942	27.078	373	245	11	6	356	9	376	1.02e-29	126
BP5.bin48_NODE_3094_length_25308_cov_1.902228_18	319795.Dgeo_1949	25.946	370	251	9	10	361	4	368	1.03e-29	125
BP5.bin48_NODE_3094_length_25308_cov_1.902228_18	936455.KI421499_gene7021	24.403	377	257	8	3	356	2	373	1.04e-29	126
BP5.bin48_NODE_3094_length_25308_cov_1.902228_18	592010.GCWU000182_000951	26.772	381	249	12	9	362	4	381	1.1e-29	129
BP5.bin48_NODE_3094_length_25308_cov_1.902228_18	1296415.JACC01000006_gene1519	27.346	373	248	10	8	359	30	400	1.12e-29	127
BP5.bin48_NODE_3094_length_25308_cov_1.902228_18	1451189.CFAL_05170	27.32	388	244	14	6	359	12	395	1.14e-29	127
BP5.bin48_NODE_3094_length_25308_cov_1.902228_18	1038859.AXAU01000007_gene5689	26.613	372	245	8	8	356	10	376	1.23e-29	126
BP5.bin48_NODE_3094_length_25308_cov_1.902228_18	1287276.X752_14415	27.463	335	209	8	8	316	16	342	1.25e-29	127
BP5.bin48_NODE_3094_length_25308_cov_1.902228_18	265729.GS18_0217840	25	384	261	12	5	364	5	385	1.33e-29	126
BP5.bin48_NODE_3094_length_25308_cov_1.902228_18	656519.Halsa_0885	25.195	385	256	11	6	362	2	382	1.37e-29	128
BP5.bin48_NODE_3094_length_25308_cov_1.902228_18	555500.I215_11239	26.822	343	229	7	4	326	3	343	1.53e-29	126
BP5.bin48_NODE_3094_length_25308_cov_1.902228_18	1121346.KB899819_gene2447	28.61	374	248	9	9	365	11	382	1.54e-29	125
BP5.bin48_NODE_3094_length_25308_cov_1.902228_18	525378.HMPREF0793_1550	26.485	404	266	13	1	379	1	398	1.55e-29	125
BP5.bin48_NODE_3094_length_25308_cov_1.902228_18	1828.JOKB01000041_gene4050	27.841	352	225	10	4	328	8	357	1.57e-29	127
BP5.bin48_NODE_3094_length_25308_cov_1.902228_18	340177.Cag_0288	28.488	344	221	10	6	327	19	359	1.65e-29	126
BP5.bin48_NODE_3094_length_25308_cov_1.902228_18	1401064.HMPREF2129_03605	27.976	336	210	10	8	314	14	346	1.66e-29	127
BP5.bin48_NODE_3094_length_25308_cov_1.902228_18	1380355.JNIJ01000065_gene2226	25	376	246	9	8	356	13	379	1.66e-29	126
BP5.bin48_NODE_3094_length_25308_cov_1.902228_18	1168289.AJKI01000011_gene434	28.76	379	246	12	2	359	6	381	1.74e-29	126
BP5.bin48_NODE_3094_length_25308_cov_1.902228_18	1526927.Plano_0959	27.344	384	252	10	5	364	28	408	1.75e-29	126
BP5.bin48_NODE_3094_length_25308_cov_1.902228_18	1028801.RG1141_PA07670	26.075	372	252	9	6	356	3	372	1.79e-29	126
BP5.bin48_NODE_3094_length_25308_cov_1.902228_18	525904.Tter_2117	25.455	385	256	9	4	359	3	385	1.86e-29	126
BP5.bin48_NODE_3094_length_25308_cov_1.902228_18	324057.Pjdr2_4834	27.807	374	251	9	9	365	7	378	1.88e-29	125
BP5.bin48_NODE_3094_length_25308_cov_1.902228_18	435838.HMPREF0786_00054	27.5	360	234	9	8	360	3	342	1.96e-29	124
BP5.bin48_NODE_3094_length_25308_cov_1.902228_18	1246445.ANAY01000018_gene2024	26.133	375	249	11	8	356	21	393	2.2e-29	126
BP5.bin48_NODE_3094_length_25308_cov_1.902228_18	1448389.BAVQ01000079_gene545	27.35	351	226	10	5	328	9	357	2.24e-29	126
BP5.bin48_NODE_3094_length_25308_cov_1.902228_18	240302.BN982_03668	26.562	384	256	11	5	364	2	383	2.25e-29	125
BP5.bin48_NODE_3094_length_25308_cov_1.902228_18	435838.HMPREF0786_00057	26.196	397	267	11	6	379	5	398	2.3e-29	125
BP5.bin48_NODE_3094_length_25308_cov_1.902228_18	1120950.KB892752_gene6183	25.521	384	250	13	6	356	3	383	2.31e-29	126
BP5.bin48_NODE_3094_length_25308_cov_1.902228_18	498761.HM1_1527	27.919	394	256	13	4	372	3	393	2.31e-29	125
BP5.bin48_NODE_3094_length_25308_cov_1.902228_18	1120746.CCNL01000014_gene2153	28.099	363	230	11	9	342	5	365	2.34e-29	128
BP5.bin48_NODE_3094_length_25308_cov_1.902228_18	1173026.Glo7428_4589	27.195	353	226	10	33	356	35	385	2.35e-29	126
BP5.bin48_NODE_3094_length_25308_cov_1.902228_18	1382315.JPOI01000001_gene1341	25.714	385	257	12	5	364	7	387	2.55e-29	125
BP5.bin48_NODE_3094_length_25308_cov_1.902228_18	211110.gbs1788	24.936	393	265	9	8	372	3	393	2.59e-29	125
BP5.bin48_NODE_3094_length_25308_cov_1.902228_18	396513.SCA_0546	26	400	258	11	9	379	7	397	2.65e-29	125
BP5.bin48_NODE_3094_length_25308_cov_1.902228_18	1280689.AUJC01000001_gene2464	24.74	384	262	10	6	365	4	384	2.66e-29	127
BP5.bin48_NODE_3094_length_25308_cov_1.902228_18	118166.JH976537_gene2799	26.41	390	258	9	9	373	8	393	2.67e-29	126
BP5.bin48_NODE_3094_length_25308_cov_1.902228_18	698769.JFBD01000045_gene721	28.916	332	214	9	3	314	2	331	2.67e-29	125
BP5.bin48_NODE_3094_length_25308_cov_1.902228_18	1096930.L284_06950	27.298	359	224	11	33	362	47	397	2.71e-29	126
BP5.bin48_NODE_3094_length_25308_cov_1.902228_18	1090320.KB900605_gene320	27.298	359	224	11	33	362	47	397	2.71e-29	126
BP5.bin48_NODE_3094_length_25308_cov_1.902228_18	1157490.EL26_17130	27.034	381	245	9	9	358	5	383	2.77e-29	125
BP5.bin48_NODE_3094_length_25308_cov_1.902228_18	1297865.APJD01000003_gene6344	26.667	375	239	9	9	356	1	366	2.92e-29	125
BP5.bin48_NODE_3094_length_25308_cov_1.902228_18	443218.AS9A_3118	25.962	416	264	13	2	386	6	408	2.92e-29	126
BP5.bin48_NODE_3094_length_25308_cov_1.902228_18	1461580.CCAS010000050_gene3600	25.762	361	240	9	8	360	3	343	2.93e-29	124
BP5.bin48_NODE_3094_length_25308_cov_1.902228_18	1121090.KB894695_gene1331	27.941	340	219	11	5	321	7	343	3.1e-29	125
BP5.bin48_NODE_3094_length_25308_cov_1.902228_18	471223.GWCH70_2891	26.87	361	236	9	8	360	3	343	3.11e-29	124
BP5.bin48_NODE_3094_length_25308_cov_1.902228_18	626369.HMPREF0446_01690	25.124	402	271	11	6	380	3	401	3.16e-29	127
BP5.bin48_NODE_3094_length_25308_cov_1.902228_18	1123377.AUIV01000030_gene96	26.952	397	248	13	6	382	25	399	3.34e-29	125
BP5.bin48_NODE_3094_length_25308_cov_1.902228_18	1397693.KK211187_gene793	27.363	402	266	9	1	379	1	399	3.35e-29	125
BP5.bin48_NODE_3094_length_25308_cov_1.902228_18	1196028.ALEF01000017_gene2516	28.06	335	207	10	6	314	4	330	3.35e-29	125
BP5.bin48_NODE_3094_length_25308_cov_1.902228_18	446468.Ndas_0075	26.933	375	246	11	8	356	21	393	3.47e-29	125
BP5.bin48_NODE_3094_length_25308_cov_1.902228_18	1122917.KB899659_gene5975	27.381	336	225	9	9	327	13	346	3.59e-29	125
BP5.bin48_NODE_3094_length_25308_cov_1.902228_18	557436.Lreu_0509	26.19	378	255	11	8	362	3	379	3.68e-29	125
BP5.bin48_NODE_3094_length_25308_cov_1.902228_18	1122169.AREN01000034_gene2797	27.548	363	233	9	6	339	4	365	3.72e-29	125
BP5.bin48_NODE_3094_length_25308_cov_1.902228_18	1356854.N007_11105	25.301	332	232	7	45	361	37	367	4.28e-29	124
BP5.bin48_NODE_3094_length_25308_cov_1.902228_18	1501230.ET33_32670	27.2	375	254	9	8	365	6	378	4.31e-29	124
BP5.bin48_NODE_3094_length_25308_cov_1.902228_18	1280390.CBQR020000171_gene4572	28.232	379	253	11	4	365	2	378	4.35e-29	124
BP5.bin48_NODE_3094_length_25308_cov_1.902228_18	1111131.HMPREF1255_1383	28.15	373	240	11	6	356	15	381	4.4e-29	125
BP5.bin48_NODE_3094_length_25308_cov_1.902228_18	1082932.ATCR1_17337	26.744	344	231	7	34	356	29	372	4.58e-29	125
BP5.bin48_NODE_3094_length_25308_cov_1.902228_18	35841.BT1A1_1671	25.654	382	260	9	6	365	3	382	4.58e-29	127
BP5.bin48_NODE_3094_length_25308_cov_1.902228_18	267747.PPA0152	27.66	329	214	9	33	342	50	373	4.59e-29	125
BP5.bin48_NODE_3094_length_25308_cov_1.902228_18	1347087.CBYO010000011_gene1807	26.923	390	261	11	4	372	2	388	4.75e-29	124
BP5.bin48_NODE_3094_length_25308_cov_1.902228_18	349123.Lreu23DRAFT_3568	26.19	378	255	11	8	362	3	379	4.78e-29	124
BP5.bin48_NODE_3094_length_25308_cov_1.902228_18	1121104.AQXH01000004_gene142	27.299	348	233	6	32	359	26	373	4.81e-29	124
BP5.bin48_NODE_3094_length_25308_cov_1.902228_18	1313172.YM304_32560	28.614	339	219	9	6	325	34	368	5.12e-29	125
BP5.bin48_NODE_3094_length_25308_cov_1.902228_18	1267535.KB906767_gene4220	26.111	360	230	11	2	327	9	366	5.38e-29	125
BP5.bin48_NODE_3094_length_25308_cov_1.902228_18	176299.Atu2023	26.744	344	231	8	34	356	29	372	5.6e-29	124
BP5.bin48_NODE_3094_length_25308_cov_1.902228_18	1869.MB27_02605	28.045	353	221	10	9	329	6	357	5.62e-29	125
BP5.bin48_NODE_3094_length_25308_cov_1.902228_18	1236976.JCM16418_2707	27.273	374	253	9	9	365	7	378	5.92e-29	124
BP5.bin48_NODE_3094_length_25308_cov_1.902228_18	391612.CY0110_20895	25.51	392	239	11	1	363	1	368	5.93e-29	124
BP5.bin48_NODE_3094_length_25308_cov_1.902228_18	1461582.BN1048_00269	24.679	389	269	8	5	371	4	390	6.05e-29	124
BP5.bin48_NODE_3094_length_25308_cov_1.902228_18	861208.AGROH133_07261	27.035	344	230	8	34	356	29	372	6.06e-29	124
BP5.bin48_NODE_3094_length_25308_cov_1.902228_18	765420.OSCT_2666	27.128	376	247	12	4	356	29	400	6.57e-29	125
BP5.bin48_NODE_3094_length_25308_cov_1.902228_18	1137268.AZXF01000031_gene946	26.4	375	248	11	8	356	21	393	6.6e-29	125
BP5.bin48_NODE_3094_length_25308_cov_1.902228_18	313628.LNTAR_05081	25.543	368	252	8	9	356	4	369	6.67e-29	124
BP5.bin48_NODE_3094_length_25308_cov_1.902228_18	1118235.CAJH01000020_gene1103	27.193	342	225	9	1	321	1	339	6.73e-29	124
BP5.bin48_NODE_3094_length_25308_cov_1.902228_18	1123023.JIAI01000014_gene3736	26.882	372	240	11	5	346	3	372	7.07e-29	124
BP5.bin48_NODE_3094_length_25308_cov_1.902228_18	1196029.ALIM01000035_gene2495	25.326	383	262	8	5	364	7	388	7.12e-29	124
BP5.bin48_NODE_3094_length_25308_cov_1.902228_18	639030.JHVA01000001_gene3210	25.826	333	226	8	4	317	6	336	7.61e-29	125
BP5.bin48_NODE_3094_length_25308_cov_1.902228_18	264462.Bd0332	28.307	378	235	13	9	359	11	379	7.71e-29	124
BP5.bin48_NODE_3094_length_25308_cov_1.902228_18	290315.Clim_1955	28.488	344	218	9	6	326	2	340	7.97e-29	124
BP5.bin48_NODE_3094_length_25308_cov_1.902228_18	102129.Lepto7375DRAFT_3032	30.028	363	214	13	8	335	24	381	8.09e-29	125
BP5.bin48_NODE_3094_length_25308_cov_1.902228_18	701521.PECL_322	25.532	376	258	6	7	361	2	376	8.21e-29	124
BP5.bin48_NODE_3094_length_25308_cov_1.902228_18	443143.GM18_2419	26.055	403	257	13	6	386	3	386	8.41e-29	124
BP5.bin48_NODE_3094_length_25308_cov_1.902228_18	1274374.CBLK010000069_gene1450	26.862	376	256	10	8	365	4	378	8.43e-29	123
BP5.bin48_NODE_3094_length_25308_cov_1.902228_18	176279.SERP0524	27.019	359	237	8	8	360	3	342	8.86e-29	122
BP5.bin48_NODE_3094_length_25308_cov_1.902228_18	315749.Bcer98_3538	27.249	389	259	12	5	372	2	387	8.89e-29	124
BP5.bin48_NODE_3094_length_25308_cov_1.902228_18	698737.SLGD_01918	23.75	400	279	10	3	379	2	398	9.07e-29	124
BP5.bin48_NODE_3094_length_25308_cov_1.902228_18	1034809.SLUG_19110	23.75	400	279	10	3	379	2	398	9.07e-29	124
BP5.bin48_NODE_3094_length_25308_cov_1.902228_18	1101190.ARWB01000001_gene2159	26.121	379	250	11	2	356	4	376	9.16e-29	124
BP5.bin48_NODE_3094_length_25308_cov_1.902228_18	1385935.N836_25535	28.346	381	241	10	4	354	20	398	9.29e-29	125
BP5.bin48_NODE_3094_length_25308_cov_1.902228_18	1144275.COCOR_01344	25.575	348	235	9	1	327	1	345	9.44e-29	124
BP5.bin48_NODE_3094_length_25308_cov_1.902228_18	1002809.SSIL_1992	26.302	384	250	11	8	365	5	381	1.04e-28	123
BP5.bin48_NODE_3094_length_25308_cov_1.902228_18	246197.MXAN_0385	25.269	372	258	7	6	358	12	382	1.07e-28	124
BP5.bin48_NODE_3094_length_25308_cov_1.902228_18	941639.BCO26_2171	28.052	385	250	12	5	364	7	389	1.16e-28	123
BP5.bin48_NODE_3094_length_25308_cov_1.902228_18	1331060.RLDS_23755	27.513	378	248	11	4	359	19	392	1.21e-28	124
BP5.bin48_NODE_3094_length_25308_cov_1.902228_18	1288.SXYLSMQ121_1837	26.944	360	236	9	8	360	3	342	1.22e-28	122
BP5.bin48_NODE_3094_length_25308_cov_1.902228_18	1137281.D778_01434	28.165	387	238	14	1	356	1	378	1.33e-28	124
BP5.bin48_NODE_3094_length_25308_cov_1.902228_18	761193.Runsl_3718	28.291	357	232	10	8	342	12	366	1.42e-28	124
BP5.bin48_NODE_3094_length_25308_cov_1.902228_18	710686.Mycsm_01190	28.53	347	218	11	2	320	5	349	1.52e-28	124
BP5.bin48_NODE_3094_length_25308_cov_1.902228_18	1449342.JQMR01000001_gene1738	26.478	389	258	12	8	371	5	390	1.56e-28	125
BP5.bin48_NODE_3094_length_25308_cov_1.902228_18	279808.SH2010	24.433	397	274	10	6	379	5	398	1.65e-28	123
BP5.bin48_NODE_3094_length_25308_cov_1.902228_18	315730.BcerKBAB4_4747	25.964	389	264	12	5	372	32	417	1.68e-28	123
BP5.bin48_NODE_3094_length_25308_cov_1.902228_18	1033738.CAEP01000140_gene4193	27.513	378	253	9	6	364	3	378	1.73e-28	123
BP5.bin48_NODE_3094_length_25308_cov_1.902228_18	935836.JAEL01000063_gene2146	26.234	385	256	11	5	364	7	388	1.77e-28	123
BP5.bin48_NODE_3094_length_25308_cov_1.902228_18	1170318.PALO_09870	27.052	329	216	8	33	342	50	373	1.87e-28	124
BP5.bin48_NODE_3094_length_25308_cov_1.902228_18	1219049.SP5_001_00980	25.656	343	227	9	8	327	12	349	1.89e-28	123
BP5.bin48_NODE_3094_length_25308_cov_1.902228_18	1007103.AFHW01000021_gene159	26.933	375	255	9	8	365	6	378	1.92e-28	122
BP5.bin48_NODE_3094_length_25308_cov_1.902228_18	1033739.CAEU01000043_gene708	26.19	378	258	7	6	364	3	378	2.01e-28	122
BP5.bin48_NODE_3094_length_25308_cov_1.902228_18	1336249.JADW01000021_gene1098	26.744	344	231	8	34	356	29	372	2.03e-28	123
BP5.bin48_NODE_3094_length_25308_cov_1.902228_18	1408424.JHYI01000006_gene524	25.199	377	263	9	6	364	8	383	2.06e-28	122
BP5.bin48_NODE_3094_length_25308_cov_1.902228_18	1167632.AJTR01000081_gene2310	23.94	401	275	9	5	379	4	400	2.06e-28	122
BP5.bin48_NODE_3094_length_25308_cov_1.902228_18	1220582.RRU01S_04_01130	25.581	344	235	8	34	356	29	372	2.07e-28	123
BP5.bin48_NODE_3094_length_25308_cov_1.902228_18	1408473.JHXO01000008_gene2746	26.984	378	241	11	9	359	13	382	2.08e-28	123
BP5.bin48_NODE_3094_length_25308_cov_1.902228_18	908337.HMPREF9257_0089	24.202	376	263	7	8	362	3	377	2.08e-28	122
BP5.bin48_NODE_3094_length_25308_cov_1.902228_18	1273538.G159_13555	28.011	357	232	9	30	364	8	361	2.16e-28	122
BP5.bin48_NODE_3094_length_25308_cov_1.902228_18	420246.GTNG_2909	28.808	302	189	7	8	303	3	284	2.19e-28	122
BP5.bin48_NODE_3094_length_25308_cov_1.902228_18	1304877.KI519399_gene2693	24.259	371	253	8	9	356	8	373	2.3e-28	123
BP5.bin48_NODE_3094_length_25308_cov_1.902228_18	1033743.CAES01000019_gene3257	27.586	377	250	10	8	365	6	378	2.33e-28	122
BP5.bin48_NODE_3094_length_25308_cov_1.902228_18	1267534.KB906760_gene1399	25.301	332	227	6	5	317	12	341	2.33e-28	123
BP5.bin48_NODE_3094_length_25308_cov_1.902228_18	570268.ANBB01000017_gene3854	26.667	375	247	11	8	356	21	393	2.35e-28	123
BP5.bin48_NODE_3094_length_25308_cov_1.902228_18	266779.Meso_3513	25.434	346	229	8	5	326	23	363	2.39e-28	123
BP5.bin48_NODE_3094_length_25308_cov_1.902228_18	332101.JIBU02000019_gene2088	25.067	375	258	9	9	362	6	378	2.59e-28	125
BP5.bin48_NODE_3094_length_25308_cov_1.902228_18	981369.JQMJ01000004_gene6143	27.41	332	215	10	1	313	1	325	2.84e-28	123
BP5.bin48_NODE_3094_length_25308_cov_1.902228_18	1196324.A374_10413	28.371	356	237	9	33	372	32	385	2.93e-28	122
BP5.bin48_NODE_3094_length_25308_cov_1.902228_18	35841.BT1A1_1666	26.053	380	257	9	8	365	5	382	3.22e-28	124
BP5.bin48_NODE_3094_length_25308_cov_1.902228_18	1499680.CCFE01000011_gene379	27.353	340	222	9	5	321	7	344	3.53e-28	122
BP5.bin48_NODE_3094_length_25308_cov_1.902228_18	235985.BBPN01000002_gene4947	27.41	332	215	10	1	313	1	325	3.62e-28	123
BP5.bin48_NODE_3094_length_25308_cov_1.902228_18	1117379.BABA_23290	24.377	361	245	8	8	360	3	343	3.67e-28	121
BP5.bin48_NODE_3094_length_25308_cov_1.902228_18	1423814.HMPREF0549_0852	26.455	378	253	11	9	362	4	380	3.85e-28	122
BP5.bin48_NODE_3094_length_25308_cov_1.902228_18	317936.Nos7107_5176	28.571	385	242	11	1	356	5	385	3.88e-28	122
BP5.bin48_NODE_3094_length_25308_cov_1.902228_18	1121385.AQXW01000004_gene2734	26.647	334	227	8	9	326	7	338	3.89e-28	122
BP5.bin48_NODE_3094_length_25308_cov_1.902228_18	1450694.BTS2_1800	25.581	387	267	9	5	372	7	391	4.05e-28	122
BP5.bin48_NODE_3094_length_25308_cov_1.902228_18	1048983.EL17_11415	28.571	371	240	10	8	356	19	386	4.15e-28	122
BP5.bin48_NODE_3094_length_25308_cov_1.902228_18	935557.ATYB01000014_gene3123	26.744	344	231	8	34	356	30	373	4.17e-28	122
BP5.bin48_NODE_3094_length_25308_cov_1.902228_18	1205753.A989_09561	26.835	395	243	12	8	381	3	372	4.2e-28	122
BP5.bin48_NODE_3094_length_25308_cov_1.902228_18	1046627.BZARG_820	27.704	379	240	11	5	356	7	378	4.31e-28	122
BP5.bin48_NODE_3094_length_25308_cov_1.902228_18	886293.Sinac_3357	24.496	347	232	9	34	356	32	372	4.42e-28	122
BP5.bin48_NODE_3094_length_25308_cov_1.902228_18	292563.Cyast_1396	26.72	378	247	10	1	361	1	365	4.54e-28	121
BP5.bin48_NODE_3094_length_25308_cov_1.902228_18	1211814.CAPG01000076_gene3577	25.707	389	253	12	5	364	2	383	4.61e-28	122
BP5.bin48_NODE_3094_length_25308_cov_1.902228_18	935261.JAGL01000023_gene107	27.457	346	228	10	3	327	10	353	4.63e-28	122
BP5.bin48_NODE_3094_length_25308_cov_1.902228_18	105420.BBPO01000027_gene6974	27.41	332	215	10	1	313	1	325	4.75e-28	122
BP5.bin48_NODE_3094_length_25308_cov_1.902228_18	1329516.JPST01000005_gene1352	25.737	373	260	8	9	365	6	377	4.9e-28	121
BP5.bin48_NODE_3094_length_25308_cov_1.902228_18	981383.AEWH01000045_gene1457	27.744	328	217	8	6	314	4	330	4.99e-28	121
BP5.bin48_NODE_3094_length_25308_cov_1.902228_18	1234593.ANBY01000039_gene1524	27.945	365	226	11	8	360	3	342	5.04e-28	120
BP5.bin48_NODE_3094_length_25308_cov_1.902228_18	1274524.BSONL12_14789	25.722	381	259	9	6	364	3	381	5.04e-28	121
BP5.bin48_NODE_3094_length_25308_cov_1.902228_18	1444310.JANV01000038_gene1067	25.587	383	260	10	5	364	7	387	5.08e-28	122
BP5.bin48_NODE_3094_length_25308_cov_1.902228_18	32024.JMTI01000038_gene972	26.471	374	251	11	6	362	3	369	5.33e-28	121
BP5.bin48_NODE_3094_length_25308_cov_1.902228_18	1169144.KB910991_gene2728	26.509	381	257	11	5	364	5	383	5.57e-28	121
WY4.bin85_NODE_11682_length_8071_cov_2.433912_7	562970.Btus_1077	31.726	394	262	1	5	398	2	388	1.61e-64	219
WY4.bin85_NODE_11682_length_8071_cov_2.433912_7	1157490.EL26_17130	28.753	393	273	1	6	398	3	388	1.5e-55	195
WY4.bin85_NODE_11682_length_8071_cov_2.433912_7	1123274.KB899413_gene818	30.807	409	266	6	8	408	6	405	1.42e-53	197
WY4.bin85_NODE_11682_length_8071_cov_2.433912_7	857293.CAAU_2088	28.537	410	277	5	6	408	3	403	2.05e-53	195
WY4.bin85_NODE_11682_length_8071_cov_2.433912_7	573413.Spirs_1598	30.807	409	266	6	8	408	6	405	6.2e-53	195
WY4.bin85_NODE_11682_length_8071_cov_2.433912_7	1120973.AQXL01000126_gene2977	29.891	368	246	3	28	393	20	377	1.53e-49	179
WY4.bin85_NODE_11682_length_8071_cov_2.433912_7	665571.STHERM_c19840	26.067	445	279	9	4	408	2	436	1.89e-49	185
WY4.bin85_NODE_11682_length_8071_cov_2.433912_7	1123278.KB893550_gene5052	33.161	386	230	11	8	381	13	382	2.9e-49	180
WY4.bin85_NODE_11682_length_8071_cov_2.433912_7	1121423.JONT01000012_gene395	30.747	348	224	6	4	347	3	337	3.79e-49	179
WY4.bin85_NODE_11682_length_8071_cov_2.433912_7	1379698.RBG1_1C00001G0686	29.777	403	260	7	6	398	3	392	9.72e-49	177
WY4.bin85_NODE_11682_length_8071_cov_2.433912_7	580331.Thit_2152	30.534	393	257	6	4	390	3	385	1.03e-48	182
WY4.bin85_NODE_11682_length_8071_cov_2.433912_7	1121918.ARWE01000001_gene3352	30.25	400	259	6	4	393	24	413	1.09e-48	178
WY4.bin85_NODE_11682_length_8071_cov_2.433912_7	864702.OsccyDRAFT_4897	30.155	388	235	10	8	381	7	372	7.61e-48	176
WY4.bin85_NODE_11682_length_8071_cov_2.433912_7	1347369.CCAD010000091_gene2118	29.639	415	270	7	8	413	6	407	4.52e-47	173
WY4.bin85_NODE_11682_length_8071_cov_2.433912_7	1321778.HMPREF1982_04057	29.398	415	274	7	3	408	2	406	7.57e-47	177
WY4.bin85_NODE_11682_length_8071_cov_2.433912_7	32057.KB217478_gene582	31.54	409	236	12	5	393	3	387	8.82e-47	173
WY4.bin85_NODE_11682_length_8071_cov_2.433912_7	1246626.BleG1_2921	30.994	342	225	4	8	346	6	339	1.87e-46	171
WY4.bin85_NODE_11682_length_8071_cov_2.433912_7	316274.Haur_2447	31.688	385	240	10	5	381	2	371	4.57e-46	171
WY4.bin85_NODE_11682_length_8071_cov_2.433912_7	1211035.CD30_04085	30.576	399	259	9	6	397	3	390	6.58e-46	170
WY4.bin85_NODE_11682_length_8071_cov_2.433912_7	702450.CUW_1721	30.496	423	267	11	6	414	2	411	6.87e-46	175
WY4.bin85_NODE_11682_length_8071_cov_2.433912_7	1173027.Mic7113_1066	31.07	383	240	8	8	381	9	376	7.53e-46	171
WY4.bin85_NODE_11682_length_8071_cov_2.433912_7	1157490.EL26_21735	27.344	384	267	3	10	393	8	379	9.51e-46	169
WY4.bin85_NODE_11682_length_8071_cov_2.433912_7	1280390.CBQR020000140_gene3473	27.848	395	275	4	5	397	2	388	1.04e-45	169
WY4.bin85_NODE_11682_length_8071_cov_2.433912_7	329726.AM1_1209	28.497	386	240	10	10	381	2	365	1.08e-45	170
WY4.bin85_NODE_11682_length_8071_cov_2.433912_7	935948.KE386494_gene558	28.571	399	269	6	4	396	8	396	1.37e-45	173
WY4.bin85_NODE_11682_length_8071_cov_2.433912_7	1279009.ADICEAN_00147	30.38	395	249	10	8	391	20	399	1.4e-45	170
WY4.bin85_NODE_11682_length_8071_cov_2.433912_7	1089548.KI783301_gene2569	27.907	387	269	4	8	393	6	383	1.48e-45	169
WY4.bin85_NODE_11682_length_8071_cov_2.433912_7	1307761.L21SP2_3472	27.764	407	249	6	23	393	23	420	2.12e-45	174
WY4.bin85_NODE_11682_length_8071_cov_2.433912_7	77635.BISU_1442	30.827	399	256	9	8	400	4	388	2.16e-45	169
WY4.bin85_NODE_11682_length_8071_cov_2.433912_7	665952.HMPREF1015_01065	28.889	405	272	6	8	405	6	401	2.59e-45	169
WY4.bin85_NODE_11682_length_8071_cov_2.433912_7	545695.TREAZ_2905	29.777	403	257	8	6	391	5	398	2.85e-45	173
WY4.bin85_NODE_11682_length_8071_cov_2.433912_7	1423724.BAMM01000026_gene1982	29.639	415	263	12	6	407	2	400	2.9e-45	168
WY4.bin85_NODE_11682_length_8071_cov_2.433912_7	1120951.AUBG01000002_gene1431	33.989	356	210	9	8	354	11	350	3.39e-45	169
WY4.bin85_NODE_11682_length_8071_cov_2.433912_7	649639.Bcell_3402	29.756	410	277	4	1	407	1	402	4.64e-45	168
WY4.bin85_NODE_11682_length_8071_cov_2.433912_7	272558	32.047	337	218	5	8	341	6	334	5.35e-45	167
WY4.bin85_NODE_11682_length_8071_cov_2.433912_7	243231.GSU0493	28.967	397	254	8	6	391	2	381	5.78e-45	168
WY4.bin85_NODE_11682_length_8071_cov_2.433912_7	557436.Lreu_0509	31.084	415	259	10	6	407	2	402	6.22e-45	167
WY4.bin85_NODE_11682_length_8071_cov_2.433912_7	273068.TTE2486	30.102	392	258	6	5	390	4	385	8.64e-45	171
WY4.bin85_NODE_11682_length_8071_cov_2.433912_7	941639.BCO26_1460	29.397	398	264	9	6	397	3	389	9.04e-45	167
WY4.bin85_NODE_11682_length_8071_cov_2.433912_7	349123.Lreu23DRAFT_3568	31.084	415	259	10	6	407	2	402	9.64e-45	167
WY4.bin85_NODE_11682_length_8071_cov_2.433912_7	1218173.BALCAV_0221495	28.173	394	270	7	4	393	2	386	1.27e-44	167
WY4.bin85_NODE_11682_length_8071_cov_2.433912_7	1121434.AULY01000007_gene1372	29.695	394	258	7	6	391	8	390	1.42e-44	168
WY4.bin85_NODE_11682_length_8071_cov_2.433912_7	1123239.KB898623_gene1425	30.435	391	259	6	4	390	19	400	1.78e-44	167
WY4.bin85_NODE_11682_length_8071_cov_2.433912_7	1122919.KB905581_gene3131	28.457	376	256	6	25	397	22	387	2.35e-44	166
WY4.bin85_NODE_11682_length_8071_cov_2.433912_7	1267211.KI669560_gene2583	31.865	386	241	9	4	381	2	373	2.4e-44	166
WY4.bin85_NODE_11682_length_8071_cov_2.433912_7	1215915.BN193_04490	30.769	403	261	9	5	397	3	397	2.63e-44	171
WY4.bin85_NODE_11682_length_8071_cov_2.433912_7	1123290.AUDQ01000012_gene1686	31.728	353	224	7	4	348	2	345	2.85e-44	166
WY4.bin85_NODE_11682_length_8071_cov_2.433912_7	869210.Marky_0574	32.124	386	236	11	5	380	2	371	2.89e-44	166
WY4.bin85_NODE_11682_length_8071_cov_2.433912_7	1243664.CAVL020000037_gene940	28.03	396	273	5	5	397	2	388	2.93e-44	166
WY4.bin85_NODE_11682_length_8071_cov_2.433912_7	1186051.BGIGA_433	32.143	392	234	13	6	381	10	385	2.98e-44	166
WY4.bin85_NODE_11682_length_8071_cov_2.433912_7	1123252.ATZF01000005_gene3975	28.389	391	265	6	8	393	6	386	3.71e-44	166
WY4.bin85_NODE_11682_length_8071_cov_2.433912_7	66692.ABC2924	30.409	342	227	4	8	346	6	339	3.88e-44	166
WY4.bin85_NODE_11682_length_8071_cov_2.433912_7	1123405.AUMM01000029_gene1565	27.041	392	271	7	10	396	2	383	4.71e-44	165
WY4.bin85_NODE_11682_length_8071_cov_2.433912_7	1408823.AXUS01000006_gene26	29.231	390	259	7	8	390	5	384	4.97e-44	170
WY4.bin85_NODE_11682_length_8071_cov_2.433912_7	1027292.HMPREF9372_3326	32.011	353	223	7	4	348	2	345	5e-44	165
WY4.bin85_NODE_11682_length_8071_cov_2.433912_7	1347087.CBYO010000005_gene743	27.708	397	270	8	4	393	2	388	5.26e-44	165
WY4.bin85_NODE_11682_length_8071_cov_2.433912_7	1380384.JADN01000008_gene1325	32.216	388	238	9	6	381	5	379	5.34e-44	166
WY4.bin85_NODE_11682_length_8071_cov_2.433912_7	345219.Bcoa_3054	28.894	398	266	8	6	397	3	389	5.43e-44	165
WY4.bin85_NODE_11682_length_8071_cov_2.433912_7	746697.Aeqsu_2178	33.894	357	209	10	8	354	11	350	5.93e-44	166
WY4.bin85_NODE_11682_length_8071_cov_2.433912_7	565653.EGBG_02747	29.04	396	268	5	5	393	3	392	6.36e-44	169
WY4.bin85_NODE_11682_length_8071_cov_2.433912_7	1385514.N782_19390	29.923	391	255	7	8	389	6	386	7.13e-44	165
WY4.bin85_NODE_11682_length_8071_cov_2.433912_7	1293054.HSACCH_02079	27.907	387	266	4	8	389	5	383	7.59e-44	169
WY4.bin85_NODE_11682_length_8071_cov_2.433912_7	91464.S7335_970	29.923	391	243	9	3	381	5	376	7.77e-44	166
WY4.bin85_NODE_11682_length_8071_cov_2.433912_7	1122226.AUHX01000001_gene563	30.542	406	248	12	3	391	4	392	8.32e-44	165
WY4.bin85_NODE_11682_length_8071_cov_2.433912_7	1392501.JIAC01000001_gene967	29.563	389	251	9	1	379	1	376	9.17e-44	165
WY4.bin85_NODE_11682_length_8071_cov_2.433912_7	1160707.AJIK01000012_gene163	29.146	398	268	6	5	397	2	390	9.85e-44	164
WY4.bin85_NODE_11682_length_8071_cov_2.433912_7	240292.Ava_0942	28.535	396	251	12	4	381	2	383	1.12e-43	165
WY4.bin85_NODE_11682_length_8071_cov_2.433912_7	1122223.KB890688_gene1575	31.202	391	230	13	5	379	3	370	1.23e-43	165
WY4.bin85_NODE_11682_length_8071_cov_2.433912_7	421531.IX38_08745	28.81	420	266	11	5	409	2	403	1.26e-43	164
WY4.bin85_NODE_11682_length_8071_cov_2.433912_7	1408424.JHYI01000006_gene524	31.105	344	218	5	8	344	11	342	1.27e-43	164
WY4.bin85_NODE_11682_length_8071_cov_2.433912_7	1121085.AUCI01000006_gene1463	29.199	387	261	6	8	390	12	389	1.42e-43	164
WY4.bin85_NODE_11682_length_8071_cov_2.433912_7	1499968.TCA2_4148	29.167	384	256	8	25	404	22	393	1.56e-43	164
WY4.bin85_NODE_11682_length_8071_cov_2.433912_7	1280706.AUJE01000002_gene2004	29.049	389	253	9	1	379	1	376	1.8e-43	164
WY4.bin85_NODE_11682_length_8071_cov_2.433912_7	269799.Gmet_3041	28.141	398	256	9	6	391	2	381	2e-43	164
WY4.bin85_NODE_11682_length_8071_cov_2.433912_7	332101.JIBU02000019_gene2088	26.15	413	288	6	4	408	2	405	2.05e-43	167
WY4.bin85_NODE_11682_length_8071_cov_2.433912_7	1499680.CCFE01000011_gene379	29.143	350	233	5	4	346	7	348	2.22e-43	164
WY4.bin85_NODE_11682_length_8071_cov_2.433912_7	333138.LQ50_04810	30.233	344	229	4	1	341	4	339	2.31e-43	163
WY4.bin85_NODE_11682_length_8071_cov_2.433912_7	946235.CAER01000002_gene708	29.771	393	259	8	4	389	13	395	2.43e-43	164
WY4.bin85_NODE_11682_length_8071_cov_2.433912_7	926556.Echvi_3156	30.26	423	256	12	3	405	24	427	2.44e-43	164
WY4.bin85_NODE_11682_length_8071_cov_2.433912_7	1450694.BTS2_1800	28.68	394	268	7	4	393	7	391	2.48e-43	163
WY4.bin85_NODE_11682_length_8071_cov_2.433912_7	1499680.CCFE01000023_gene2557	27.96	397	270	6	5	396	3	388	2.56e-43	163
WY4.bin85_NODE_11682_length_8071_cov_2.433912_7	765420.OSCT_2666	28.788	396	254	10	8	391	34	413	2.68e-43	164
WY4.bin85_NODE_11682_length_8071_cov_2.433912_7	1122915.AUGY01000021_gene6555	28.093	388	261	6	8	390	7	381	2.91e-43	163
WY4.bin85_NODE_11682_length_8071_cov_2.433912_7	1501230.ET33_32670	28.093	388	261	7	8	390	7	381	3.01e-43	163
WY4.bin85_NODE_11682_length_8071_cov_2.433912_7	1243664.CAVL020000054_gene2968	29.923	391	258	7	5	388	8	389	3.09e-43	163
WY4.bin85_NODE_11682_length_8071_cov_2.433912_7	679201.HMPREF9334_01355	29.851	402	251	10	5	387	4	393	3.49e-43	164
WY4.bin85_NODE_11682_length_8071_cov_2.433912_7	1121091.AUMP01000008_gene3564	28.125	384	262	6	21	400	18	391	3.93e-43	162
WY4.bin85_NODE_11682_length_8071_cov_2.433912_7	1382304.JNIL01000001_gene921	28.061	392	258	6	8	393	4	377	3.97e-43	162
WY4.bin85_NODE_11682_length_8071_cov_2.433912_7	1450525.JATV01000007_gene1153	29.756	410	254	9	15	405	11	405	4.04e-43	163
WY4.bin85_NODE_11682_length_8071_cov_2.433912_7	1448389.BAVQ01000002_gene2865	29.825	399	236	12	10	387	1	376	4.04e-43	163
WY4.bin85_NODE_11682_length_8071_cov_2.433912_7	702437.HMPREF9432_00200	30.303	396	247	10	1	379	1	384	4.96e-43	163
WY4.bin85_NODE_11682_length_8071_cov_2.433912_7	585503.HMPREF7545_0687	30.303	396	247	10	1	379	1	384	4.96e-43	163
WY4.bin85_NODE_11682_length_8071_cov_2.433912_7	1382304.JNIL01000001_gene3295	28.19	337	234	2	6	341	3	332	5.15e-43	162
WY4.bin85_NODE_11682_length_8071_cov_2.433912_7	797302.Halru_1450	28.117	409	255	16	8	404	5	386	5.24e-43	162
WY4.bin85_NODE_11682_length_8071_cov_2.433912_7	985762.SAGN_07888	29.512	410	269	9	4	405	3	400	5.39e-43	162
WY4.bin85_NODE_11682_length_8071_cov_2.433912_7	1380600.AUYN01000009_gene1532	30.729	384	243	9	8	381	11	381	5.98e-43	163
WY4.bin85_NODE_11682_length_8071_cov_2.433912_7	1266845.Q783_11145	28.354	395	270	5	5	393	3	390	6.1e-43	166
WY4.bin85_NODE_11682_length_8071_cov_2.433912_7	1423814.HMPREF0549_0852	28.019	414	274	8	6	407	2	403	6.32e-43	162
WY4.bin85_NODE_11682_length_8071_cov_2.433912_7	1137281.D778_01434	31.688	385	238	10	8	381	11	381	7.83e-43	162
WY4.bin85_NODE_11682_length_8071_cov_2.433912_7	103690	28.715	397	249	12	4	381	3	384	7.87e-43	163
WY4.bin85_NODE_11682_length_8071_cov_2.433912_7	697281.Mahau_1957	29.668	391	261	6	5	390	3	384	7.9e-43	166
WY4.bin85_NODE_11682_length_8071_cov_2.433912_7	1270196.JCKI01000009_gene3391	31.008	387	242	11	6	381	2	374	8.1e-43	162
WY4.bin85_NODE_11682_length_8071_cov_2.433912_7	1122226.AUHX01000005_gene2293	29.812	426	254	13	3	405	24	427	8.88e-43	163
WY4.bin85_NODE_11682_length_8071_cov_2.433912_7	1121011.AUCB01000013_gene252	30.024	423	257	12	3	405	24	427	9.16e-43	163
WY4.bin85_NODE_11682_length_8071_cov_2.433912_7	1071073.KI530537_gene2541	28.715	397	270	6	1	393	3	390	9.18e-43	162
WY4.bin85_NODE_11682_length_8071_cov_2.433912_7	935845.JADQ01000010_gene3031	27.249	389	267	7	11	390	1	382	9.32e-43	166
WY4.bin85_NODE_11682_length_8071_cov_2.433912_7	1415775.U729_223	28.645	391	266	4	8	393	5	387	9.63e-43	166
WY4.bin85_NODE_11682_length_8071_cov_2.433912_7	1075399.BLBCPU_184	31.566	396	241	13	6	387	10	389	9.95e-43	162
WY4.bin85_NODE_11682_length_8071_cov_2.433912_7	313624.NSP_20800	29.668	391	243	11	8	381	6	381	1.15e-42	162
WY4.bin85_NODE_11682_length_8071_cov_2.433912_7	760192.Halhy_5046	30.99	384	242	9	8	381	13	383	1.17e-42	162
WY4.bin85_NODE_11682_length_8071_cov_2.433912_7	1134413.ANNK01000043_gene1378	29.563	389	262	5	8	393	11	390	1.25e-42	161
WY4.bin85_NODE_11682_length_8071_cov_2.433912_7	102125.Xen7305DRAFT_00010540	28.369	423	256	14	8	410	10	405	1.41e-42	162
WY4.bin85_NODE_11682_length_8071_cov_2.433912_7	290318.Cvib_1373	28.643	398	255	10	5	390	11	391	1.47e-42	162
WY4.bin85_NODE_11682_length_8071_cov_2.433912_7	1460635.JCM19038_2358	28.643	398	268	6	4	393	3	392	1.48e-42	161
WY4.bin85_NODE_11682_length_8071_cov_2.433912_7	1220551.SCHR_01235	29.268	410	270	9	4	405	3	400	1.51e-42	161
WY4.bin85_NODE_11682_length_8071_cov_2.433912_7	329726.AM1_6208	28.715	397	246	11	1	381	1	376	1.54e-42	162
WY4.bin85_NODE_11682_length_8071_cov_2.433912_7	1139996.OMQ_00082	29.293	396	267	5	5	393	3	392	1.54e-42	166
WY4.bin85_NODE_11682_length_8071_cov_2.433912_7	1121859.KB890738_gene3231	30.287	383	243	9	8	380	20	388	1.55e-42	162
WY4.bin85_NODE_11682_length_8071_cov_2.433912_7	398511.BpOF4_04810	29.219	397	262	5	4	393	7	391	1.68e-42	161
WY4.bin85_NODE_11682_length_8071_cov_2.433912_7	1316444.K645_921	30.789	393	247	10	6	387	13	391	1.83e-42	162
WY4.bin85_NODE_11682_length_8071_cov_2.433912_7	1122919.KB905598_gene4381	27.877	391	266	6	11	396	1	380	1.84e-42	160
WY4.bin85_NODE_11682_length_8071_cov_2.433912_7	1158614.I592_03359	28.967	397	261	7	8	393	6	392	1.94e-42	166
WY4.bin85_NODE_11682_length_8071_cov_2.433912_7	247490.KSU1_C0491	29.096	354	230	5	5	352	4	342	2.1e-42	161
WY4.bin85_NODE_11682_length_8071_cov_2.433912_7	264462.Bd0332	27.778	414	275	9	6	408	9	409	2.27e-42	161
WY4.bin85_NODE_11682_length_8071_cov_2.433912_7	655815.ZPR_3398	29.812	426	254	13	3	405	24	427	2.27e-42	162
WY4.bin85_NODE_11682_length_8071_cov_2.433912_7	580327.Tthe_1068	30.079	379	250	7	24	396	21	390	2.37e-42	164
WY4.bin85_NODE_11682_length_8071_cov_2.433912_7	1157637.KB892097_gene1188	29.904	418	262	13	4	405	2	404	2.51e-42	162
WY4.bin85_NODE_11682_length_8071_cov_2.433912_7	158189.SpiBuddy_1074	29.756	410	242	12	5	389	3	391	2.55e-42	166
WY4.bin85_NODE_11682_length_8071_cov_2.433912_7	1121929.KB898663_gene752	28.117	409	275	10	8	407	11	409	2.62e-42	160
WY4.bin85_NODE_11682_length_8071_cov_2.433912_7	882.DVU_1165	27.806	392	260	10	8	391	6	382	2.7e-42	161
WY4.bin85_NODE_11682_length_8071_cov_2.433912_7	1235801.C822_01888	28.266	421	261	13	6	407	2	400	3e-42	160
WY4.bin85_NODE_11682_length_8071_cov_2.433912_7	1033734.CAET01000005_gene3729	28.141	398	272	6	5	397	8	396	3.09e-42	160
WY4.bin85_NODE_11682_length_8071_cov_2.433912_7	398720.MED217_02505	29.812	426	254	13	3	405	24	427	3.12e-42	161
WY4.bin85_NODE_11682_length_8071_cov_2.433912_7	649638.Trad_2758	31.844	358	222	8	3	350	5	350	3.12e-42	162
WY4.bin85_NODE_11682_length_8071_cov_2.433912_7	1236976.JCM16418_2707	27.296	392	273	6	8	396	7	389	3.15e-42	160
WY4.bin85_NODE_11682_length_8071_cov_2.433912_7	32049.SYNPCC7002_A2120	28.448	348	218	7	5	347	3	324	3.17e-42	160
WY4.bin85_NODE_11682_length_8071_cov_2.433912_7	1307436.PBF_19228	28.351	388	263	5	8	388	6	385	3.32e-42	160
WY4.bin85_NODE_11682_length_8071_cov_2.433912_7	879310.HMPREF9162_2399	29.975	407	253	11	4	393	3	394	3.37e-42	161
WY4.bin85_NODE_11682_length_8071_cov_2.433912_7	639283.Snov_3586	30.659	349	222	7	8	347	12	349	3.44e-42	161
WY4.bin85_NODE_11682_length_8071_cov_2.433912_7	208596.CAR_c24690	28.608	395	269	5	5	393	3	390	3.46e-42	164
WY4.bin85_NODE_11682_length_8071_cov_2.433912_7	1121105.ATXL01000004_gene1289	29.262	393	265	4	8	393	6	392	4.14e-42	164
WY4.bin85_NODE_11682_length_8071_cov_2.433912_7	518766.Rmar_2662	27.628	409	274	6	1	397	13	411	4.23e-42	161
WY4.bin85_NODE_11682_length_8071_cov_2.433912_7	639282.DEFDS_1073	29.167	384	250	9	5	380	2	371	4.53e-42	160
WY4.bin85_NODE_11682_length_8071_cov_2.433912_7	1380763.BG53_14240	27.649	387	266	5	8	391	7	382	4.92e-42	160
WY4.bin85_NODE_11682_length_8071_cov_2.433912_7	981383.AEWH01000021_gene2554	27.595	395	265	7	4	389	2	384	4.98e-42	160
WY4.bin85_NODE_11682_length_8071_cov_2.433912_7	565655.ECBG_03002	28.788	396	269	5	5	393	3	392	5.16e-42	164
WY4.bin85_NODE_11682_length_8071_cov_2.433912_7	1168289.AJKI01000011_gene434	29.639	388	253	8	1	381	7	381	5.19e-42	160
WY4.bin85_NODE_11682_length_8071_cov_2.433912_7	696747.NIES39_K02540	29.454	421	254	13	1	405	1	394	5.24e-42	163
WY4.bin85_NODE_11682_length_8071_cov_2.433912_7	641526.ADIWIN_3332	29.243	383	250	8	8	381	11	381	5.32e-42	160
WY4.bin85_NODE_11682_length_8071_cov_2.433912_7	105420.BBPO01000027_gene6974	27.949	390	259	6	8	384	9	389	5.39e-42	161
WY4.bin85_NODE_11682_length_8071_cov_2.433912_7	927704.SELR_23060	29.049	389	253	9	1	379	1	376	5.45e-42	160
WY4.bin85_NODE_11682_length_8071_cov_2.433912_7	1121287.AUMU01000001_gene1540	29.665	418	254	11	5	400	2	401	5.66e-42	160
WY4.bin85_NODE_11682_length_8071_cov_2.433912_7	936573.HMPREF1147_1827	29.73	407	254	11	4	393	3	394	5.83e-42	160
WY4.bin85_NODE_11682_length_8071_cov_2.433912_7	1296415.JACC01000006_gene1519	30.318	409	262	10	8	405	31	427	5.86e-42	161
WY4.bin85_NODE_11682_length_8071_cov_2.433912_7	1123359.AUIQ01000019_gene267	28.431	408	273	8	6	407	2	396	5.93e-42	159
WY4.bin85_NODE_11682_length_8071_cov_2.433912_7	883168.HMPREF9318_01653	27.561	410	274	9	8	407	4	400	6.13e-42	159
WY4.bin85_NODE_11682_length_8071_cov_2.433912_7	764291.STRUR_2179	27.561	410	274	9	8	407	4	400	6.13e-42	159
WY4.bin85_NODE_11682_length_8071_cov_2.433912_7	1158610.UC3_02764	28.049	410	276	8	6	407	2	400	6.66e-42	159
WY4.bin85_NODE_11682_length_8071_cov_2.433912_7	1384057.CD33_10590	28.894	398	267	7	6	397	3	390	6.71e-42	159
WY4.bin85_NODE_11682_length_8071_cov_2.433912_7	1391647.AVSV01000007_gene110	29.124	388	262	4	8	390	5	384	7.83e-42	164
WY4.bin85_NODE_11682_length_8071_cov_2.433912_7	1223410.KN050846_gene869	32.597	362	219	9	2	354	5	350	7.87e-42	160
WY4.bin85_NODE_11682_length_8071_cov_2.433912_7	158190.SpiGrapes_0821	28.606	409	249	11	4	389	2	390	7.91e-42	164
WY4.bin85_NODE_11682_length_8071_cov_2.433912_7	1007103.AFHW01000130_gene6289	27.394	376	261	5	25	397	22	388	9.06e-42	159
WY4.bin85_NODE_11682_length_8071_cov_2.433912_7	1236973.JCM9157_5003	30.46	348	217	6	4	341	7	339	9.77e-42	159
WY4.bin85_NODE_11682_length_8071_cov_2.433912_7	1501230.ET33_06785	27.415	383	252	6	25	397	22	388	9.95e-42	159
WY4.bin85_NODE_11682_length_8071_cov_2.433912_7	1122921.KB898190_gene1531	27.763	389	269	5	2	390	4	380	1.08e-41	159
WY4.bin85_NODE_11682_length_8071_cov_2.433912_7	1236976.JCM16418_1722	28.756	386	257	8	24	404	21	393	1.09e-41	159
WY4.bin85_NODE_11682_length_8071_cov_2.433912_7	1141106.CAIB01000134_gene1148	29.197	411	269	10	4	405	5	402	1.28e-41	159
WY4.bin85_NODE_11682_length_8071_cov_2.433912_7	1122998.AUHZ01000010_gene1501	32.479	351	219	9	37	381	48	386	1.3e-41	160
WY4.bin85_NODE_11682_length_8071_cov_2.433912_7	1504319.GM45_0140	33.065	372	201	15	1	350	1	346	1.33e-41	159
WY4.bin85_NODE_11682_length_8071_cov_2.433912_7	558169.AGAV01000007_gene1360	27.919	394	266	6	8	393	6	389	1.56e-41	159
WY4.bin85_NODE_11682_length_8071_cov_2.433912_7	1605.Lani381_0732	27.603	413	274	11	6	407	2	400	1.57e-41	159
WY4.bin85_NODE_11682_length_8071_cov_2.433912_7	1408423.JHYA01000005_gene1770	29.056	413	256	11	8	405	8	398	1.64e-41	159
WY4.bin85_NODE_11682_length_8071_cov_2.433912_7	761193.Runsl_3718	29.82	389	250	9	3	380	6	382	1.72e-41	159
WY4.bin85_NODE_11682_length_8071_cov_2.433912_7	485918.Cpin_7198	30.412	388	238	10	8	381	19	388	1.93e-41	159
WY4.bin85_NODE_11682_length_8071_cov_2.433912_7	926559.JoomaDRAFT_1994	30.691	391	244	11	4	381	5	381	1.93e-41	159
WY4.bin85_NODE_11682_length_8071_cov_2.433912_7	1416760.AYMS01000077_gene1684	30.155	388	250	8	26	404	26	401	2.07e-41	159
WY4.bin85_NODE_11682_length_8071_cov_2.433912_7	324602.Caur_3358	27.551	392	254	10	2	380	22	396	2.14e-41	159
WY4.bin85_NODE_11682_length_8071_cov_2.433912_7	888060.HMPREF9081_2272	29.426	401	254	9	5	387	22	411	2.21e-41	159
WY4.bin85_NODE_11682_length_8071_cov_2.433912_7	1347368.HG964406_gene6244	30.704	355	224	9	4	348	2	344	2.24e-41	158
WY4.bin85_NODE_11682_length_8071_cov_2.433912_7	1122611.KB903945_gene1381	27.99	393	253	10	8	391	1	372	2.31e-41	158
WY4.bin85_NODE_11682_length_8071_cov_2.433912_7	1121091.AUMP01000002_gene2250	30.46	348	222	7	8	347	6	341	2.38e-41	158
WY4.bin85_NODE_11682_length_8071_cov_2.433912_7	1173025.GEI7407_1584	29.262	393	246	11	2	387	3	370	2.53e-41	158
WY4.bin85_NODE_11682_length_8071_cov_2.433912_7	1382305.AZUC01000009_gene1757	29.379	354	231	7	4	348	8	351	2.64e-41	158
WY4.bin85_NODE_11682_length_8071_cov_2.433912_7	1280.SAXN108_0936	30.168	358	234	7	1	350	1	350	2.85e-41	157
WY4.bin85_NODE_11682_length_8071_cov_2.433912_7	545693.BMQ_2631	27.461	386	267	6	21	404	18	392	2.87e-41	157
WY4.bin85_NODE_11682_length_8071_cov_2.433912_7	1437606.BBOH_0466	30	400	262	9	6	400	2	388	2.89e-41	157
WY4.bin85_NODE_11682_length_8071_cov_2.433912_7	1140001.I571_02801	29.024	410	276	6	8	408	6	409	2.97e-41	162
WY4.bin85_NODE_11682_length_8071_cov_2.433912_7	1123511.KB905839_gene632	27.75	400	261	10	4	393	8	389	3e-41	158
WY4.bin85_NODE_11682_length_8071_cov_2.433912_7	160799.PBOR_02665	25.783	415	289	7	6	408	2	409	3.27e-41	162
WY4.bin85_NODE_11682_length_8071_cov_2.433912_7	665959.HMPREF1013_01147	28.093	388	264	5	8	388	6	385	3.42e-41	157
WY4.bin85_NODE_11682_length_8071_cov_2.433912_7	1120951.AUBG01000001_gene864	30.39	385	241	12	8	381	7	375	3.45e-41	158
WY4.bin85_NODE_11682_length_8071_cov_2.433912_7	984892.SPSE_1898	28.537	410	273	9	4	405	3	400	3.49e-41	157
WY4.bin85_NODE_11682_length_8071_cov_2.433912_7	237368.SCABRO_01196	27.434	339	230	4	5	337	4	332	3.53e-41	157
WY4.bin85_NODE_11682_length_8071_cov_2.433912_7	1227352.C173_02559	26.024	415	288	7	6	408	2	409	3.73e-41	162
WY4.bin85_NODE_11682_length_8071_cov_2.433912_7	1121286.AUMT01000004_gene703	29.343	426	256	12	5	409	11	412	3.87e-41	158
WY4.bin85_NODE_11682_length_8071_cov_2.433912_7	910313.HMPREF9320_1149	27.494	411	274	9	8	407	4	401	3.96e-41	157
WY4.bin85_NODE_11682_length_8071_cov_2.433912_7	926559.JoomaDRAFT_0447	29.577	426	255	13	3	405	24	427	3.97e-41	159
WY4.bin85_NODE_11682_length_8071_cov_2.433912_7	235985.BBPN01000002_gene4947	27.692	390	260	6	8	384	9	389	3.99e-41	159
WY4.bin85_NODE_11682_length_8071_cov_2.433912_7	1120971.AUCA01000020_gene996	27.595	395	259	6	8	398	4	375	3.99e-41	157
WY4.bin85_NODE_11682_length_8071_cov_2.433912_7	1392490.JHZX01000001_gene2245	29.684	411	262	10	8	405	31	427	4.01e-41	159
WY4.bin85_NODE_11682_length_8071_cov_2.433912_7	1173026.Glo7428_3287	30.133	375	228	11	24	381	17	374	4.14e-41	158
WY4.bin85_NODE_11682_length_8071_cov_2.433912_7	1121898.Q766_03685	30.227	397	235	14	6	381	2	377	4.2e-41	158
WY4.bin85_NODE_11682_length_8071_cov_2.433912_7	1140002.I570_01527	27.681	401	268	7	4	393	3	392	4.2e-41	162
WY4.bin85_NODE_11682_length_8071_cov_2.433912_7	1499689.CCNN01000007_gene964	27.913	412	281	5	5	408	4	407	4.69e-41	161
WY4.bin85_NODE_11682_length_8071_cov_2.433912_7	621372.ACIH01000041_gene327	26.209	393	279	6	11	401	1	384	4.7e-41	157
WY4.bin85_NODE_11682_length_8071_cov_2.433912_7	1196031.ALEG01000010_gene281	28.093	388	264	5	8	388	11	390	4.71e-41	157
WY4.bin85_NODE_11682_length_8071_cov_2.433912_7	1385510.N781_07585	28.021	389	265	7	8	389	6	386	4.81e-41	157
WY4.bin85_NODE_11682_length_8071_cov_2.433912_7	113355.CM001775_gene1913	29.512	410	255	12	2	393	7	400	4.97e-41	158
WY4.bin85_NODE_11682_length_8071_cov_2.433912_7	1340434.AXVA01000007_gene5219	28.08	349	236	5	8	349	11	351	5.06e-41	157
WY4.bin85_NODE_11682_length_8071_cov_2.433912_7	1487921.DP68_12020	27.835	388	267	4	8	390	7	386	5.12e-41	161
WY4.bin85_NODE_11682_length_8071_cov_2.433912_7	459495.SPLC1_S240400	29.454	421	254	13	1	405	1	394	5.9e-41	160
WY4.bin85_NODE_11682_length_8071_cov_2.433912_7	572479.Hprae_0625	28.342	374	253	4	24	393	25	387	5.99e-41	160
WY4.bin85_NODE_11682_length_8071_cov_2.433912_7	143224.JQMD01000002_gene3669	32.877	365	210	9	5	355	8	351	6.21e-41	157
WY4.bin85_NODE_11682_length_8071_cov_2.433912_7	1536769.P40081_02915	25.783	415	289	7	6	408	2	409	6.26e-41	161
WY4.bin85_NODE_11682_length_8071_cov_2.433912_7	1008457.BAEX01000007_gene832	29.487	390	254	8	24	404	24	401	6.38e-41	157
WY4.bin85_NODE_11682_length_8071_cov_2.433912_7	764299.STRIC_1725	28.641	412	271	9	6	407	2	400	6.64e-41	157
WY4.bin85_NODE_11682_length_8071_cov_2.433912_7	873448.STRPO_1502	27.494	411	274	9	8	407	4	401	6.85e-41	157
WY4.bin85_NODE_11682_length_8071_cov_2.433912_7	160799.PBOR_30060	27.11	391	263	6	8	391	7	382	7.14e-41	157
WY4.bin85_NODE_11682_length_8071_cov_2.433912_7	1536769.P40081_31555	27.11	391	263	6	8	391	7	382	7.14e-41	157
WY4.bin85_NODE_11682_length_8071_cov_2.433912_7	941639.BCO26_2171	28.792	389	261	7	8	388	11	391	7.26e-41	157
WY4.bin85_NODE_11682_length_8071_cov_2.433912_7	1074889.MADAR_420	29.517	393	253	10	6	387	10	389	7.39e-41	157
WY4.bin85_NODE_11682_length_8071_cov_2.433912_7	1117379.BABA_25951	26.781	407	283	5	8	407	6	404	7.83e-41	157
WY4.bin85_NODE_11682_length_8071_cov_2.433912_7	1249997.JHZW01000002_gene1816	29.808	416	267	10	3	405	34	437	8.11e-41	158
WY4.bin85_NODE_11682_length_8071_cov_2.433912_7	391596.PBAL39_19035	28.169	426	261	16	1	405	1	402	8.42e-41	157
WY4.bin85_NODE_11682_length_8071_cov_2.433912_7	1536774.H70357_02515	25.783	415	289	7	6	408	2	409	9.23e-41	160
WY4.bin85_NODE_11682_length_8071_cov_2.433912_7	55952.BU52_27285	29.744	390	249	10	8	383	9	387	9.86e-41	157
WY4.bin85_NODE_11682_length_8071_cov_2.433912_7	1158612.I580_01540	28.986	414	265	11	6	406	3	400	1e-40	156
WY4.bin85_NODE_11682_length_8071_cov_2.433912_7	1200567.JNKD01000001_gene1684	29.62	368	240	7	24	381	25	383	1.08e-40	157
WY4.bin85_NODE_11682_length_8071_cov_2.433912_7	1296416.JACB01000001_gene3359	29.54	413	260	10	8	405	31	427	1.16e-40	157
WY4.bin85_NODE_11682_length_8071_cov_2.433912_7	586416.GZ22_17405	28.256	407	276	7	8	407	6	403	1.34e-40	156
WY4.bin85_NODE_11682_length_8071_cov_2.433912_7	123214.PERMA_1748	29.428	367	241	6	33	389	27	385	1.35e-40	156
WY4.bin85_NODE_11682_length_8071_cov_2.433912_7	555500.I215_11239	28.571	392	254	9	1	381	1	377	1.39e-40	157
WY4.bin85_NODE_11682_length_8071_cov_2.433912_7	1249975.JQLP01000001_gene2939	29.44	411	263	9	8	405	31	427	1.49e-40	157
WY4.bin85_NODE_11682_length_8071_cov_2.433912_7	1173025.GEI7407_0032	30.693	404	239	15	10	391	17	401	1.56e-40	157
WY4.bin85_NODE_11682_length_8071_cov_2.433912_7	1347086.CCBA010000022_gene2911	28.389	391	266	6	4	388	7	389	1.56e-40	156
WY4.bin85_NODE_11682_length_8071_cov_2.433912_7	1537917.JU82_11515	28.718	390	253	9	5	383	2	377	1.58e-40	155
WY4.bin85_NODE_11682_length_8071_cov_2.433912_7	118161.KB235922_gene2817	28.369	423	258	15	1	405	1	396	1.6e-40	156
WY4.bin85_NODE_11682_length_8071_cov_2.433912_7	467200.ACFA01000066_gene4340	29.744	390	249	10	8	383	9	387	1.63e-40	157
WY4.bin85_NODE_11682_length_8071_cov_2.433912_7	1382305.AZUC01000046_gene562	27.114	402	269	6	6	397	3	390	1.76e-40	155
WY4.bin85_NODE_11682_length_8071_cov_2.433912_7	1250232.JQNJ01000001_gene3947	30.361	415	254	13	8	405	33	429	1.77e-40	157
WY4.bin85_NODE_11682_length_8071_cov_2.433912_7	1250232.JQNJ01000001_gene14	30.361	415	254	13	8	405	33	429	1.77e-40	157
WY4.bin85_NODE_11682_length_8071_cov_2.433912_7	717605.Theco_2744	27.132	387	268	6	8	391	7	382	1.81e-40	155
WY4.bin85_NODE_11682_length_8071_cov_2.433912_7	1140003.I573_00890	28.883	412	275	6	8	408	6	410	1.88e-40	160
WY4.bin85_NODE_11682_length_8071_cov_2.433912_7	1227349.C170_00594	25.707	389	268	4	8	390	7	380	1.89e-40	155
WY4.bin85_NODE_11682_length_8071_cov_2.433912_7	555500.I215_07417	29.108	426	257	13	3	405	24	427	1.91e-40	157
WY4.bin85_NODE_11682_length_8071_cov_2.433912_7	797515.HMPREF9103_01903	26.683	416	285	8	6	408	3	411	1.92e-40	159
WY4.bin85_NODE_11682_length_8071_cov_2.433912_7	768486.EHR_05130	28.244	393	268	4	8	393	6	391	2e-40	160
WY4.bin85_NODE_11682_length_8071_cov_2.433912_7	1042163.BRLA_c040740	27.089	395	266	8	8	393	6	387	2.07e-40	155
WY4.bin85_NODE_11682_length_8071_cov_2.433912_7	999411.HMPREF1092_01694	28.866	388	263	4	8	390	5	384	2.09e-40	160
WY4.bin85_NODE_11682_length_8071_cov_2.433912_7	1336245.JAGO01000011_gene378	28.093	388	269	5	20	397	19	406	2.12e-40	156
WY4.bin85_NODE_11682_length_8071_cov_2.433912_7	349161.Dred_0434	30	390	259	8	8	393	6	385	2.14e-40	155
WY4.bin85_NODE_11682_length_8071_cov_2.433912_7	1158608.I583_00539	28.979	421	256	13	6	406	3	400	2.27e-40	155
WY4.bin85_NODE_11682_length_8071_cov_2.433912_7	189426.PODO_25710	27.692	390	260	6	8	390	7	381	2.28e-40	155
WY4.bin85_NODE_11682_length_8071_cov_2.433912_7	1046627.BZARG_820	32.987	385	233	11	8	381	11	381	2.29e-40	156
WY4.bin85_NODE_11682_length_8071_cov_2.433912_7	1229512.BPAA_442	30.412	388	243	12	6	381	10	382	2.31e-40	156
WY4.bin85_NODE_11682_length_8071_cov_2.433912_7	1449336.JQLO01000001_gene1581	27.764	407	274	9	8	407	6	399	2.32e-40	155
WY4.bin85_NODE_11682_length_8071_cov_2.433912_7	1121087.AUCK01000013_gene421	27.919	394	271	5	8	396	6	391	2.37e-40	155
WY4.bin85_NODE_11682_length_8071_cov_2.433912_7	67352.JODS01000039_gene6766	29.563	389	250	9	8	383	6	383	2.41e-40	156
WY4.bin85_NODE_11682_length_8071_cov_2.433912_7	1536773.R70331_26280	26.923	390	263	6	8	390	7	381	2.45e-40	155
WY4.bin85_NODE_11682_length_8071_cov_2.433912_7	1121897.AUGO01000006_gene828	28.469	418	262	12	8	405	3	403	2.47e-40	156
WY4.bin85_NODE_11682_length_8071_cov_2.433912_7	391603.FBALC1_06243	29.487	390	252	10	3	381	4	381	2.48e-40	156
WY4.bin85_NODE_11682_length_8071_cov_2.433912_7	458233.MCCL_0566	27.047	403	273	7	1	393	4	395	2.59e-40	155
WY4.bin85_NODE_11682_length_8071_cov_2.433912_7	1396.DJ87_4792	27.114	402	271	6	5	398	2	389	2.63e-40	155
WY4.bin85_NODE_11682_length_8071_cov_2.433912_7	1158602.I590_01601	27.204	397	268	6	8	393	6	392	2.65e-40	159
WY4.bin85_NODE_11682_length_8071_cov_2.433912_7	1260356.D920_01682	28.316	392	269	4	8	393	6	391	2.97e-40	159
WY4.bin85_NODE_11682_length_8071_cov_2.433912_7	935845.JADQ01000032_gene1315	25.773	388	278	5	11	396	1	380	2.97e-40	155
WY4.bin85_NODE_11682_length_8071_cov_2.433912_7	1536772.R70723_27200	26.667	390	264	6	8	390	7	381	2.98e-40	155
WY4.bin85_NODE_11682_length_8071_cov_2.433912_7	1127695.HMPREF9163_01678	29.602	402	252	10	5	387	4	393	3.02e-40	155
WY4.bin85_NODE_11682_length_8071_cov_2.433912_7	1250278.JQNQ01000001_gene263	29.343	426	256	13	3	405	24	427	3.06e-40	156
WY4.bin85_NODE_11682_length_8071_cov_2.433912_7	1123277.KB893243_gene146	31.088	386	230	11	24	391	31	398	3.07e-40	156
WY4.bin85_NODE_11682_length_8071_cov_2.433912_7	1484460.JSWG01000001_gene2255	30.435	391	247	12	3	381	4	381	3.07e-40	155
WY4.bin85_NODE_11682_length_8071_cov_2.433912_7	315730.BcerKBAB4_4897	26.617	402	273	5	5	398	2	389	3.17e-40	155
WY4.bin85_NODE_11682_length_8071_cov_2.433912_7	268407.PWYN_09620	25.542	415	290	7	6	408	2	409	3.27e-40	159
WY4.bin85_NODE_11682_length_8071_cov_2.433912_7	1139219.I569_01706	27.778	396	273	5	5	393	3	392	3.33e-40	159
WY4.bin85_NODE_11682_length_8071_cov_2.433912_7	926550.CLDAP_18170	30.601	366	232	8	26	381	21	374	3.34e-40	155
WY4.bin85_NODE_11682_length_8071_cov_2.433912_7	330084.JNYZ01000003_gene2115	26.588	425	263	11	8	406	11	412	3.73e-40	155
WY4.bin85_NODE_11682_length_8071_cov_2.433912_7	457396.CSBG_02910	27.577	388	268	4	8	390	6	385	3.99e-40	159
WY4.bin85_NODE_11682_length_8071_cov_2.433912_7	720555.BATR1942_13880	27.835	388	265	6	8	388	8	387	4e-40	155
WY4.bin85_NODE_11682_length_8071_cov_2.433912_7	1123037.AUDE01000024_gene1636	30.479	397	239	12	3	381	4	381	4.23e-40	155
WY4.bin85_NODE_11682_length_8071_cov_2.433912_7	1300143.CCAV010000004_gene2378	29.977	427	252	14	5	409	2	403	4.42e-40	155
WY4.bin85_NODE_11682_length_8071_cov_2.433912_7	1158606.I579_00693	28.212	397	269	6	6	393	4	393	4.46e-40	159
WY4.bin85_NODE_11682_length_8071_cov_2.433912_7	1131730.BAVI_11184	27.794	349	237	5	8	349	6	346	4.68e-40	155
WY4.bin85_NODE_11682_length_8071_cov_2.433912_7	504472.Slin_5734	31.362	389	225	12	24	391	31	398	4.7e-40	155
WY4.bin85_NODE_11682_length_8071_cov_2.433912_7	1298598.JCM21714_1651	27.179	390	272	6	8	393	8	389	4.88e-40	154
WY4.bin85_NODE_11682_length_8071_cov_2.433912_7	981369.JQMJ01000004_gene6143	27.436	390	261	6	8	384	9	389	4.89e-40	155
WY4.bin85_NODE_11682_length_8071_cov_2.433912_7	517417.Cpar_1508	29.05	358	229	8	5	354	2	342	4.94e-40	155
WY4.bin85_NODE_11682_length_8071_cov_2.433912_7	465541.ATCJ01000005_gene6954	30.233	387	245	10	11	383	1	376	4.94e-40	155
WY4.bin85_NODE_11682_length_8071_cov_2.433912_7	1125971.ASJB01000083_gene1548	26.005	423	268	10	8	406	11	412	5.07e-40	155
WY4.bin85_NODE_11682_length_8071_cov_2.433912_7	908937.Prede_2342	25.945	397	271	8	5	391	10	393	5.08e-40	155
WY4.bin85_NODE_11682_length_8071_cov_2.433912_7	218495.SUB0103	26.764	411	277	9	8	407	4	401	5.09e-40	154
WY4.bin85_NODE_11682_length_8071_cov_2.433912_7	1122917.KB899659_gene5975	26.425	386	270	5	8	390	13	387	5.09e-40	154
WY4.bin85_NODE_11682_length_8071_cov_2.433912_7	189425.PGRAT_02885	26.747	415	285	8	6	408	2	409	5.59e-40	158
WY4.bin85_NODE_11682_length_8071_cov_2.433912_7	1280390.CBQR020000101_gene2422	27.387	398	272	6	6	393	2	392	6.05e-40	158
WY4.bin85_NODE_11682_length_8071_cov_2.433912_7	880070.Cycma_4568	30.025	393	246	12	8	387	21	397	6.1e-40	155
WY4.bin85_NODE_11682_length_8071_cov_2.433912_7	929703.KE386491_gene2330	28.424	387	252	9	5	380	10	382	6.2e-40	155
WY4.bin85_NODE_11682_length_8071_cov_2.433912_7	1128427.KB904821_gene873	30.252	357	220	8	2	352	3	336	6.33e-40	154
WY4.bin85_NODE_11682_length_8071_cov_2.433912_7	755178.Cyan10605_0596	29.703	404	250	12	8	393	13	400	6.43e-40	155
WY4.bin85_NODE_11682_length_8071_cov_2.433912_7	743719.PaelaDRAFT_4835	27.72	386	265	6	8	390	7	381	6.53e-40	154
WY4.bin85_NODE_11682_length_8071_cov_2.433912_7	1232666.JANE01000013_gene1811	29.201	363	234	8	1	354	1	349	6.65e-40	154
WY4.bin85_NODE_11682_length_8071_cov_2.433912_7	1536775.H70737_25450	27.436	390	261	6	8	390	7	381	6.74e-40	154
WY4.bin85_NODE_11682_length_8071_cov_2.433912_7	1536770.R50345_25645	27.436	390	261	6	8	390	7	381	6.74e-40	154
WY4.bin85_NODE_11682_length_8071_cov_2.433912_7	1158050.KB895458_gene2356	29.008	393	259	9	8	392	7	387	6.74e-40	154
WY4.bin85_NODE_11682_length_8071_cov_2.433912_7	1211813.CAPH01000006_gene1479	27.619	420	278	10	5	414	14	417	6.78e-40	155
WY4.bin85_NODE_11682_length_8071_cov_2.433912_7	935836.JAEL01000063_gene2146	27.577	388	266	5	8	388	11	390	6.9e-40	154
WY4.bin85_NODE_11682_length_8071_cov_2.433912_7	1395513.P343_04215	28.061	392	265	7	8	391	6	388	6.92e-40	154
WY4.bin85_NODE_11682_length_8071_cov_2.433912_7	1449050.JNLE01000003_gene734	28.993	407	263	11	5	394	2	399	7.02e-40	159
WY4.bin85_NODE_11682_length_8071_cov_2.433912_7	1237149.C900_04135	31.351	370	225	12	26	381	48	402	7.21e-40	155
WY4.bin85_NODE_11682_length_8071_cov_2.433912_7	1178537.BA1_07362	28.941	387	260	7	8	388	6	383	7.23e-40	154
WY4.bin85_NODE_11682_length_8071_cov_2.433912_7	287986.DV20_35265	26.714	423	265	10	8	406	13	414	7.46e-40	155
WY4.bin85_NODE_11682_length_8071_cov_2.433912_7	742725.HMPREF9450_01892	29.73	370	242	7	20	380	22	382	7.52e-40	155
WY4.bin85_NODE_11682_length_8071_cov_2.433912_7	1473546.CH76_05445	30.028	353	230	7	4	348	2	345	7.6e-40	154
WY4.bin85_NODE_11682_length_8071_cov_2.433912_7	1234679.BN424_908	27.586	406	276	8	8	407	9	402	7.6e-40	154
WY4.bin85_NODE_11682_length_8071_cov_2.433912_7	1382315.JPOI01000001_gene1341	27.841	352	240	5	1	346	4	347	7.65e-40	154
WY4.bin85_NODE_11682_length_8071_cov_2.433912_7	861530.ALOZ01000074_gene909	26.877	413	283	8	1	405	1	402	7.69e-40	154
WY4.bin85_NODE_11682_length_8071_cov_2.433912_7	927677.ALVU02000002_gene397	28.831	385	244	9	8	381	19	384	7.86e-40	155
WY4.bin85_NODE_11682_length_8071_cov_2.433912_7	1034769.KB910518_gene4477	26.585	410	282	8	11	408	1	403	8e-40	158
WY4.bin85_NODE_11682_length_8071_cov_2.433912_7	1158609.I586_01071	28.571	420	259	12	6	406	3	400	8.09e-40	154
WY4.bin85_NODE_11682_length_8071_cov_2.433912_7	525257.HMPREF0204_13708	28.504	421	258	12	5	405	2	399	8.26e-40	154
WY4.bin85_NODE_11682_length_8071_cov_2.433912_7	936154.STP_1628	27.737	411	274	8	8	407	4	402	8.88e-40	154
WY4.bin85_NODE_11682_length_8071_cov_2.433912_7	1270193.JARP01000001_gene3223	28.718	390	246	10	8	381	3	376	9.12e-40	154
WY4.bin85_NODE_11682_length_8071_cov_2.433912_7	260799.BAS4935	27.114	402	271	6	5	398	2	389	9.69e-40	154
WY4.bin85_NODE_11682_length_8071_cov_2.433912_7	198094.BA_5313	27.114	402	271	6	5	398	2	389	9.69e-40	154
WY4.bin85_NODE_11682_length_8071_cov_2.433912_7	1449063.JMLS01000013_gene6069	26.632	383	255	6	25	397	22	388	9.69e-40	154
WY4.bin85_NODE_11682_length_8071_cov_2.433912_7	596319.STAWA0001_1160	29.888	358	235	7	1	350	1	350	1.03e-39	154
WY4.bin85_NODE_11682_length_8071_cov_2.433912_7	1194526.A284_09025	29.888	358	235	7	1	350	1	350	1.03e-39	154
WY4.bin85_NODE_11682_length_8071_cov_2.433912_7	1274524.BSONL12_14789	28.571	343	231	6	8	344	6	340	1.04e-39	154
WY4.bin85_NODE_11682_length_8071_cov_2.433912_7	203124.Tery_3661	29.017	417	250	12	1	404	1	384	1.04e-39	154
WY4.bin85_NODE_11682_length_8071_cov_2.433912_7	1002809.SSIL_1992	28.212	397	271	6	6	397	4	391	1.04e-39	153
WY4.bin85_NODE_11682_length_8071_cov_2.433912_7	195253.Syn6312_0266	32.213	357	213	10	8	347	8	352	1.07e-39	154
WY4.bin85_NODE_11682_length_8071_cov_2.433912_7	1132442.KB889752_gene2581	28.933	356	238	5	1	349	1	348	1.09e-39	154
WY4.bin85_NODE_11682_length_8071_cov_2.433912_7	1249975.JQLP01000005_gene2072	28.979	421	264	11	3	405	24	427	1.13e-39	154
WY4.bin85_NODE_11682_length_8071_cov_2.433912_7	195253.Syn6312_3456	29.897	388	243	8	6	387	3	367	1.14e-39	153
WY4.bin85_NODE_11682_length_8071_cov_2.433912_7	35841.BT1A1_1179	28.68	394	271	5	6	397	3	388	1.19e-39	153
WY4.bin85_NODE_11682_length_8071_cov_2.433912_7	1236902.ANAS01000044_gene2144	28.866	388	249	8	10	383	2	376	1.2e-39	154
WY4.bin85_NODE_11682_length_8071_cov_2.433912_7	999423.HMPREF9161_01756	29.238	407	254	10	5	393	4	394	1.23e-39	154
WY4.bin85_NODE_11682_length_8071_cov_2.433912_7	1395587.P364_0123485	25.45	389	269	4	8	390	7	380	1.27e-39	153
WY4.bin85_NODE_11682_length_8071_cov_2.433912_7	268407.PWYN_00975	27.179	390	262	6	8	390	7	381	1.29e-39	153
WY4.bin85_NODE_11682_length_8071_cov_2.433912_7	1122927.KB895430_gene45	28.342	374	243	8	34	393	32	394	1.3e-39	157
WY4.bin85_NODE_11682_length_8071_cov_2.433912_7	315750.BPUM_2872	28.682	387	261	7	8	388	6	383	1.33e-39	153
WY4.bin85_NODE_11682_length_8071_cov_2.433912_7	1128421.JAGA01000002_gene1618	29.073	399	258	9	3	391	5	388	1.33e-39	154
WY4.bin85_NODE_11682_length_8071_cov_2.433912_7	941770.GL622181_gene599	28.831	385	256	8	6	384	2	374	1.33e-39	153
WY4.bin85_NODE_11682_length_8071_cov_2.433912_7	484770.UFO1_3927	27.665	394	262	9	8	394	11	388	1.41e-39	154
WY4.bin85_NODE_11682_length_8071_cov_2.433912_7	1265845.PWEIH_04341	28.212	397	259	9	8	393	6	387	1.47e-39	153
WY4.bin85_NODE_11682_length_8071_cov_2.433912_7	945713.IALB_1765	30.57	386	242	10	5	380	2	371	1.52e-39	153
WY4.bin85_NODE_11682_length_8071_cov_2.433912_7	1122997.AUDD01000021_gene2181	32.32	362	217	11	31	381	10	354	1.62e-39	154
WY4.bin85_NODE_11682_length_8071_cov_2.433912_7	1301100.HG529376_gene4046	28.093	388	266	4	8	390	5	384	1.64e-39	157
WY4.bin85_NODE_11682_length_8071_cov_2.433912_7	600809.BPLAN_442	29.517	393	251	11	6	387	10	387	1.65e-39	154
WY4.bin85_NODE_11682_length_8071_cov_2.433912_7	591158.SSMG_06601	26.478	423	266	10	8	406	38	439	1.67e-39	154
WY4.bin85_NODE_11682_length_8071_cov_2.433912_7	1033743.CAES01000006_gene2091	27.368	380	266	4	20	397	10	381	1.69e-39	152
WY4.bin85_NODE_11682_length_8071_cov_2.433912_7	1192034.CAP_4778	29.885	348	224	7	8	347	1	336	1.71e-39	154
WY4.bin85_NODE_11682_length_8071_cov_2.433912_7	1460634.JCM19037_3780	27.82	399	270	7	4	393	3	392	1.72e-39	153
WY4.bin85_NODE_11682_length_8071_cov_2.433912_7	1346.DQ08_00660	27.007	411	276	9	8	407	4	401	1.74e-39	153
WY4.bin85_NODE_11682_length_8071_cov_2.433912_7	1121097.JCM15093_2535	30.227	397	253	9	2	388	8	390	1.74e-39	154
WY4.bin85_NODE_11682_length_8071_cov_2.433912_7	246197.MXAN_1442	27.073	410	260	10	1	391	1	390	1.8e-39	154
WY4.bin85_NODE_11682_length_8071_cov_2.433912_7	1437425.CSEC_1783	32.047	337	207	8	8	335	6	329	1.81e-39	154
WY4.bin85_NODE_11682_length_8071_cov_2.433912_7	1227352.C173_02194	26.854	391	264	6	8	391	7	382	2.03e-39	153
WY4.bin85_NODE_11682_length_8071_cov_2.433912_7	1121121.KB894314_gene1599	26.329	395	269	7	8	393	23	404	2.04e-39	153
WY4.bin85_NODE_11682_length_8071_cov_2.433912_7	1139996.OMQ_02423	27.561	410	276	9	6	407	2	398	2.1e-39	153
WY4.bin85_NODE_11682_length_8071_cov_2.433912_7	1536772.R70723_02250	25.783	415	289	7	6	408	2	409	2.14e-39	157
WY4.bin85_NODE_11682_length_8071_cov_2.433912_7	1123276.KB893245_gene963	30.366	382	216	11	24	380	31	387	2.2e-39	154
WY4.bin85_NODE_11682_length_8071_cov_2.433912_7	980584.AFPB01000162_gene2163	30.5	400	229	14	5	381	3	376	2.23e-39	153
WY4.bin85_NODE_11682_length_8071_cov_2.433912_7	1266925.JHVX01000002_gene914	30.303	363	219	14	5	354	2	343	2.26e-39	153
WY4.bin85_NODE_11682_length_8071_cov_2.433912_7	525309.HMPREF0494_0977	28.193	415	273	10	6	407	2	404	2.27e-39	153
WY4.bin85_NODE_11682_length_8071_cov_2.433912_7	945021.TEH_00750	26.972	393	274	4	8	393	6	392	2.28e-39	157
WY4.bin85_NODE_11682_length_8071_cov_2.433912_7	1033743.CAES01000019_gene3257	26.031	388	269	5	8	390	7	381	2.4e-39	152
WY4.bin85_NODE_11682_length_8071_cov_2.433912_7	324057.Pjdr2_6269	27.704	379	262	5	25	400	22	391	2.4e-39	152
WY4.bin85_NODE_11682_length_8071_cov_2.433912_7	1121890.AUDO01000003_gene1758	31.202	391	235	14	8	381	3	376	2.44e-39	153
WY4.bin85_NODE_11682_length_8071_cov_2.433912_7	331104.BLBBGE_193	29.847	392	250	11	6	387	10	386	2.45e-39	153
WY4.bin85_NODE_11682_length_8071_cov_2.433912_7	102232.GLO73106DRAFT_00021760	29.602	402	245	11	1	393	1	373	2.45e-39	152
WY4.bin85_NODE_11682_length_8071_cov_2.433912_7	1089544.KB912942_gene7510	26.478	423	266	10	8	406	11	412	2.54e-39	154
WY4.bin85_NODE_11682_length_8071_cov_2.433912_7	873447.SPB_1895	27.494	411	275	8	8	407	4	402	2.54e-39	152
WY4.bin85_NODE_11682_length_8071_cov_2.433912_7	176280.SE_0635	29.05	358	238	7	1	350	1	350	2.63e-39	152
WY4.bin85_NODE_11682_length_8071_cov_2.433912_7	1444310.JANV01000171_gene3382	26.562	384	265	7	25	404	22	392	2.67e-39	152
WY4.bin85_NODE_11682_length_8071_cov_2.433912_7	208439.AJAP_04270	25.768	423	269	10	8	406	11	412	2.7e-39	153
WY4.bin85_NODE_11682_length_8071_cov_2.433912_7	1449338.JQLU01000005_gene3104	28.46	383	256	9	8	384	6	376	2.74e-39	152
WY4.bin85_NODE_11682_length_8071_cov_2.433912_7	1227454.C446_09695	27.363	402	258	13	8	399	5	382	2.87e-39	152
WY4.bin85_NODE_11682_length_8071_cov_2.433912_7	1078083.HMPREF1208_00337	29.692	357	231	8	4	354	3	345	2.95e-39	152
WY4.bin85_NODE_11682_length_8071_cov_2.433912_7	755732.Fluta_4063	29.563	389	247	12	4	381	2	374	2.95e-39	153
WY4.bin85_NODE_11682_length_8071_cov_2.433912_7	675635.Psed_0902	26.492	419	268	11	8	406	37	435	3.2e-39	154
WY4.bin85_NODE_11682_length_8071_cov_2.433912_7	908339.HMPREF9265_1502	28.193	415	273	10	6	407	2	404	3.22e-39	152
WY4.bin85_NODE_11682_length_8071_cov_2.433912_7	1209984.BN978_06510	29.602	402	234	14	8	380	14	395	3.37e-39	154
WY4.bin85_NODE_11682_length_8071_cov_2.433912_7	1122176.KB903576_gene5005	30.189	371	241	7	26	387	27	388	3.4e-39	153
WY4.bin85_NODE_11682_length_8071_cov_2.433912_7	1158601.I585_02373	27.431	401	269	8	4	393	3	392	3.42e-39	156
WY4.bin85_NODE_11682_length_8071_cov_2.433912_7	202752.JL53_12830	29.156	391	259	7	8	391	6	385	3.43e-39	152
WY4.bin85_NODE_11682_length_8071_cov_2.433912_7	1121931.AUHG01000012_gene2893	30.273	403	252	13	3	391	4	391	3.77e-39	153
WY4.bin85_NODE_11682_length_8071_cov_2.433912_7	1200557.JHWV01000022_gene2433	28.25	400	250	10	8	393	8	384	3.84e-39	152
[truncated: 40,113 more rows]

## Sheet: Table S12
Table S12. Horizontal gene transfer events detected in AMD communities
[truncated: 2,086 more rows]

## Sheet: Table S13
Table S13. Detected horizontal gene transfer donor genes
[truncated: 14,128 more rows]
